# Supplementary material for: Activity dependent dissociation of the Homer1 interactome
Source: Sci Rep. 2022 Feb 25;12:3207. doi: 10.1038/s41598-022-07179-3 (PMC8881602; doi:10.1038/s41598-022-07179-3)
Supplement: Supplementary file 2 — Supplementary Table S1. [file 41598_2022_7179_MOESM2_ESM.xlsx]

## Sheet: BioGrid
Protein Name	Database	Aliases	Full name	Peptides Detected	Peptides significantly enriched ACSF WT/KO
A5PKX9	Uniprot			0	0
ABI1	BioGRID	E3B1, ABI-1, SSH3BP, ABLBP4, NAP1BP, SSH3BP1, RP13-16H11.4	abl-interactor 1	9	0
ABI3	BioGRID	NESH, SSH3BP3	ABI family, member 3	2	0
ACTB	BioGRID	BRWS1, PS1TP5BP1	actin, beta	22	0		Indicates detected, not enriched
ACTBL2	BioGRID	ACT	actin, beta-like 2	0	0		Indicates detected and enriched in WT/KO
ADIPOQ	BioGRID	ADPN, APM1, ACDC, APM-1, GBP28, ACRP30, ADIPQTL1	adiponectin, C1Q and collagen domain containing	0	0
AGAP2	BioGRID	PIKE, GGAP2, CENTG1, RP11-571M6.8	ArfGAP with GTPase domain, ankyrin repeat and PH domain 2	25	0
AIMP1	BioGRID	p43, HLD3, EMAP2, SCYE1, EMAPII	aminoacyl tRNA synthetase complex-interacting multifunctional protein 1	5	0
ARIP4	Uniprot			0	0
BRME1	Uniprot			0	0
C19ORF57	BioGRID	-	chromosome 19 open reading frame 57	0	0
C1ORF116	BioGRID	SARG	chromosome 1 open reading frame 116	0	0
CDC16	BioGRID	APC6, 2700071J12Rik, 2810431D22Rik	CDC16 cell division cycle 16	0	0
CENPQ	BioGRID/Uniprot	CENP-Q, C6orf139	centromere protein Q	0	0
CEP44	BioGRID	mKIAA1712, 4933440G23Rik	centrosomal protein 44	0	0
CEP72	BioGRID	-	centrosomal protein 72kDa	0	0
CIT	BioGRID	CRIK, STK21	citron rho-interacting serine/threonine kinase	0	0
CNBP	BioGRID	DM2, ZNF9, PROMM, CNBP1, RNF163, ZCCHC22	CCHC-type zinc finger, nucleic acid binding protein	0	0
COLEC12	BioGRID	CLP1, SRCL, NSR2, SCARA4	collectin sub-family member 12	0	0
CSPP1	BioGRID	CSPP, JBTS21	centrosome and spindle pole associated protein 1	0	0
DBN1	BioGRID	D0S117E	drebrin 1	0	0
DBNL	BioGRID	ABP1, SH3P7, HIP55, HIP-55, PP5423	drebrin-like	3	0
EEF1A2	BioGRID	STN, HS1, STNL, EF1A, EEF1AL, EF-1-alpha-2	eukaryotic translation elongation factor 1 alpha 2	11	0
EMILIN1	BioGRID	EMI, gp115, EMILIN	elastin microfibril interfacer 1	0	0
FAM9A	BioGRID	TEX39A	family with sequence similarity 9, member A	0	0
FBXO28	BioGRID	Fbx28, CENP-30	F-box protein 28	0	0
FCSD2	BioGRID/Uniprot	NWK, SH3MD3	FCH and double SH3 domains 2	0	0
FRYL	BioGRID	KIAA0826	FRY-like	0	0
GRAMD3	BioGRID	NS3TP2	GRAM domain containing 3	1	0
GRM1	BioGRID	MGLU1, GPRC1A, SCAR13, MGLUR1, PPP1R85	glutamate receptor, metabotropic 1	0	0
GRM5	BioGRID	mGlu5, MGLUR5, GPRC1E, PPP1R86	glutamate receptor, metabotropic 5	8	8
HOMER1	BioGRID	HOMER, SYN47, Ves-1, HOMER1A, HOMER1C, HOMER1B	homer homolog 1 (Drosophila)	32	27
HOMER2	BioGRID	CPD, ACPD, VESL-2, HOMER-2	homer homolog 2 (Drosophila)	28	23
HOMER3	BioGRID	VESL3, HOMER-3	homer homolog 3 (Drosophila)	10	8
IFT20	BioGRID	-	intraflagellar transport 20	0	0
IFT57	BioGRID	HIPPI, MHS4R2, ESRRBL1	intraflagellar transport 57	0	0
INADL	BioGRID	Cipp, PATJ, hINADL, InaD-like, RP4-537K17.1	InaD-like (Drosophila)	0	0
KDM4C	BioGRID	GASC1, JMJD2C, JHDM3C, TDRD14C, bA146B14.1, RP11-169L18.1	lysine (K)-specific demethylase 4C	0	0
KIAA1429	BioGRID	MSTP054, fSAP121	KIAA1429	0	0
KIF2B	BioGRID	-	kinesin family member 2B	2	0
KIF5B	BioGRID	KNS, UKHC, KINH, KNS1, HEL-S-61	kinesin family member 5B	0	0
KIF5C	BioGRID	KINN, NKHC, NKHC2, CDCBM2, NKHC-2	kinesin family member 5C	36	0
MATN2	BioGRID	UNQ193/PRO219	matrilin 2	0	0
MED4	BioGRID	VDRIP, ARC36, DRIP36, TRAP36, HSPC126, RP11-90M2.2	mediator complex subunit 4	0	0
MIS18A	BioGRID	B28, FASP1, C21orf46, C21orf45, MIS18alpha, hMis18alpha	MIS18 kinetochore protein A	0	0
NHLRC2	BioGRID	-	NHL repeat containing 2	0	0
NUP54	BioGRID/Uniprot	-	nucleoporin 54kDa	0	0
PARK2	BioGRID	PDJ, PRKN, LPRS2, AR-JP, KB-152G3.1	parkin RBR E3 ubiquitin protein ligase	0	0
PIAS2	BioGRID	MIZ, DIP, MIZ1, SIZ2, ARIP3, PIASX, ZMIZ4, PIASX-BETA, PIASX-ALPHA	protein inhibitor of activated STAT, 2	0	0
PRKN	uniprot			0	0
PRNP	BioGRID	CJD, GSS, PrP, PrPc, ASCR, PRIP, KURU, CD230, p27-30, AltPrP, ... more	prion protein	0	0
RAD54L2	BioGRID	ARIP4, HSPC325, SRISNF2L	RAD54-like 2 (S. cerevisiae)	0	0
RASAL3	BioGRID	-	RAS protein activator like 3	0	0
RNF41	BioGRID	FLRF, NRDP1, SBBI03	ring finger protein 41, E3 ubiquitin protein ligase	0	0
RYR1	BioGRID	RYR, CCO, MHS, RYDR, MHS1, SKRR, RYR-1, PPP1R137	ryanodine receptor 1 (skeletal)	2	0
RYR2	BioGRID	RyR, RYR-2, ARVC2, ARVD2, VTSIP, RP4-626J7.1	ryanodine receptor 2 (cardiac)	43	0
SARG	Uniprot			0	0
SHANK2	BioGRID	SHANK, AUTS17, ProSAP1, CORTBP1, CTTNBP1, SPANK-3	SH3 and multiple ankyrin repeat domains 2	31	17
SNW1	BioGRID	SKIP, Skiip, NCoA-62, AW048543, 2310008B08Rik	SNW domain containing 1	5	0
SPTBN4	BioGRID	QV, SPNB4, SPTBN3	spectrin, beta, non-erythrocytic 4	27	0
STXBP4	BioGRID	Synip	syntaxin binding protein 4	0	0
SYCE2	BioGRID	CESC1	synaptonemal complex central element protein 2	0	0
SYCE3	BioGRID	THEG2, C22orf41	synaptonemal complex central element protein 3	0	0
TCP10L	BioGRID	PRED77, TCP10A-2, C21orf77	t-complex 10-like	0	0
TP53BP2	BioGRID	BBP, 53BP2, ASPP2, P53BP2, PPP1R13A	tumor protein p53 binding protein 2	0	0
TPM1	BioGRID	TMSA, CMH3, CMD1Y, LVNC9, C15orf13, HTM-alpha	tropomyosin 1 (alpha)	23	0
TRAF5	BioGRID/Uniprot	RNF84, MGC:39780, RP11-318L16.2	TNF receptor-associated factor 5	0	0
TRPC1	BioGRID	TRP1, HTRP-1	transient receptor potential cation channel, subfamily C, member 1	0	0
TRPC2	BioGRID	-	transient receptor potential cation channel, subfamily C, member 2, pseudogene	0	0
TRPC5	BioGRID	TRP5, PPP1R159, RP1-68D15.2	transient receptor potential cation channel, subfamily C, member 5	0	0
TXNIP	BioGRID	THIF, VDUP1, HHCPA78, EST01027, RP11-315I20.4	thioredoxin interacting protein	0	0
YAP1	BioGRID	YKI, YAP, YAP2, COB1, YAP65	Yes-associated protein 1	0	0
ZMYM5	BioGRID/Uniprot	MYM, ZNF237, HSPC050, ZNF198L1, RP11-523H24.6	zinc finger, MYM-type 5	0	0
ZUFSP	BioGRID	C6orf113, dJ412I7.3, RP3-412I7.3	zinc finger with UFM1-specific peptidase domain	0	0
			Total:	20	5
