# Supplementary material for: Activity dependent dissociation of the Homer1 interactome
Source: Sci Rep. 2022 Feb 25;12:3207. doi: 10.1038/s41598-022-07179-3 (PMC8881602; doi:10.1038/s41598-022-07179-3)
Supplement: Supplementary file 3 — Supplementary Table S2. [file 41598_2022_7179_MOESM3_ESM.xlsx]

## Sheet: XXX_2019_0111_RJ_HomerProsit_qu
Peptide	Protein	log10pValue (ASCF WT vs KO)	Log2FC ACSF WT v KO	log10pValue (KCl WT vs KO)	Log2FC KCl WT v KO	log10pValue (WT aCSF vs KCl)	Log2FC WT aCSF vs KCl	WT acsf	WT KCl	KO acsf	KO KCl	numFragments	XXX_2019_0111_RJ_36_wtAcsf_1.mzML	XXX_2019_0111_RJ_41_wtAcsf_2.mzML	XXX_2019_0111_RJ_56_wtAcsf_4.mzML	XXX_2019_0111_RJ_62_wtAcsf_5.mzML	XXX_2019_0111_RJ_35_wtKcl_1.mzML	XXX_2019_0111_RJ_42_wtKcl_2.mzML	XXX_2019_0111_RJ_55_wtKcl_4.mzML	XXX_2019_0111_RJ_61_wtKcl_5.mzML	XXX_2019_0111_RJ_32_koAcsf_1.mzML	XXX_2019_0111_RJ_40_koAcsf_2.mzML	XXX_2019_0111_RJ_45_koAcsf_3.mzML	XXX_2019_0111_RJ_53_koAcsf_4.mzML	XXX_2019_0111_RJ_59_koAcsf_5.mzML	XXX_2019_0111_RJ_31_koKcl_1.mzML	XXX_2019_0111_RJ_39_koKcl_2.mzML	XXX_2019_0111_RJ_46_koKcl_3.mzML	XXX_2019_0111_RJ_54_koKcl_4.mzML	XXX_2019_0111_RJ_60_koKcl_5.mzML
VVPSDAQQAR	sp|Q3UVX5|GRM5_MOUSE	6.16506	2.92971	1.56524	1.33513	3.41501	-1.08027	2.41936e+06	1.14421e+06	317519	453517	5	2.38127e+06	2.4498e+06	2.68392e+06	2.16245e+06	967852	838851	1.43789e+06	1.33226e+06	116247	277389	359767	266701	567493	63923.4	41092.9	414241	741059	1.00727e+06
SSSLVNLWK	sp|Q3UVX5|GRM5_MOUSE	5.84922	2.94443	0.895261	0.864621	3.66116	-1.3566	1.6255e+06	634762	211166	348605	5	1.78697e+06	1.74816e+06	1.60793e+06	1.35893e+06	560455	445537	776601	756454	212837	172321	123345	206370	340959	116974	49606.6	263812	586347	726287
DSLISSEEEEGLVR	sp|Q3UVX5|GRM5_MOUSE	5.53158	2.36369	1.41902	0.708184	3.15061	-1.13198	4.4246e+06	2.0189e+06	859672	1.23575e+06	5	4.15445e+06	4965991	4.87112e+06	3.70685e+06	2.00339e+06	1.37395e+06	2.35833e+06	2.33994e+06	912764	812030	804561	852184	916819	928137	826447	963871	1.79277e+06	1.66753e+06
SAFTTSTVVR	sp|Q3UVX5|GRM5_MOUSE	5.25097	3.22941	1.83659	1.76654	2.89339	-1.20961	1.69286e+06	731969	180497	215136	5	1.54331e+06	1.87344e+06	1.97256e+06	1.38214e+06	525657	613804	849633	938784	158107	132796	153026	230717	227841	35211.8	35371	0	430508	574587
IYSNAGEQSFDK	sp|Q3UVX5|GRM5_MOUSE	4.88261	2.7985	1.92152	1.50681	2.47845	-0.991551	1.20063e+06	603841	172575	212484	5	1.03293e+06	1.24328e+06	1.46774e+06	1.05856e+06	445345	504225	690623	775172	75923.6	187302	239884	124645	235120	87858.2	60690	90695.8	358556	464620
AHVFQIDPNTK	sp|Q9Z2Y3|HOME1_MOUSE	4.66408	6.95952	5.3304	8.3462	0.625186	0.270542	47244187	56988806	379598	175119	5	62321156	37549180	46374760	42731652	71359192	53339452	56147352	47109228	216287	115114	113446	1.00576e+06	447380	285460	181023	188013	129706	91391.4
ELENHFLGGGEAGAQGEAGGPLSSTSK	sp|Q80Z38|SHAN2_MOUSE	4.22025	1.94	0.777371	-0.720701	0.236183	0.155059	1.10673e+06	1.23231e+06	288432	2.03082e+06	5	1.32965e+06	1103306	1.08313e+06	910828	1.69102e+06	1.03714e+06	1.40306e+06	797998	253629	365170	218874	157195	447291	3018309	2311529	1.70478e+06	534854	2.58462e+06
ANTVYGLGFSSEHHLSK	sp|Q9Z2Y3|HOME1_MOUSE	4.19728	4.39732	4.49234	5.08868	1.28577	0.613875	16857400	25797952	799955	758123	5	22661890	12459897	16771479	15536334	33006452	23919904	27557902	18707550	905077	363204	155250	1.05087e+06	1.52537e+06	1.37965e+06	95366.9	1.48351e+06	442399	389694
ALYDVAEAEER	sp|Q3UVX5|GRM5_MOUSE	4.05511	2.87014	3.7375	0.884058	2.34394	-1.11626	5.0583e+06	2.33333e+06	691838	1.26429e+06	5	6.55541e+06	5.50042e+06	4415038	3.76231e+06	2.33875e+06	2.1386e+06	2.43292e+06	2.42305e+06	601774	838029	764952	551927	702510	1.31364e+06	942439	1.17384e+06	1.21089e+06	1.68065e+06
IFELTELR	sp|Q9Z2Y3|HOME1_MOUSE	3.84008	4.94417	5.62743	5.31081	0.539325	0.269412	197733216	238331104	6.42299e+06	6.00436e+06	5	255231136	116081376	206703104	212917248	278243744	227269680	257056896	190754096	5747122	7183303	5350634	7.36819e+06	6465691	8607035	6756685	6618422	4.49488e+06	3.54478e+06
NKDLEGQLSDLEQR	sp|Q9Z2Y3|HOME1_MOUSE	3.7967	5.72369	5.26304	6.1874	0.609529	0.315811	43694046	54386468	826836	746275	5	53635936	24759916	52382276	43998056	68583216	52515744	50983216	45463696	658790	582264	718434	1.15237e+06	1.02232e+06	1.49027e+06	479509	530168	752079	479352
SQNEQEAFR	sp|Q9Z2Y3|HOME1_MOUSE	3.73917	5.18239	5.47938	5.48095	0.2554	0.154113	73480911	81764976	2.02358e+06	1.83078e+06	5	99499848	44236604	77038616	73148576	97689456	79922232	85010328	64437888	1.55737e+06	2.45314e+06	1.76203e+06	2.19839e+06	2.14697e+06	2.44818e+06	2.05889e+06	2.10099e+06	1.42451e+06	1121351
AEPTQNALPFPHSAGDR	sp|Q9Z2Y3|HOME1_MOUSE	3.70119	5.54366	6.97385	5.976	0.672169	0.306446	40840750	50506023	875558	802395	5	50210216	21984612	47649916	43518256	49295056	57409192	50362888	44956956	674313	846098	567520	1.22725e+06	1.0626e+06	1.42935e+06	870569	628910	602999	480150
TLLEILDGK	sp|Q9Z2Y3|HOME1_MOUSE	3.64195	5.00482	5.93404	5.38937	0.365706	0.203862	289731128	333705864	9.02388e+06	7.96163e+06	5	387752448	165160800	311420480	294590784	368950880	324554112	371936992	269381472	7761233	10502190	7522852	10090375	9242764	10398308	9550932	7795646	6.56583e+06	5.49742e+06
HWEAELATLK	sp|Q9Z2Y3|HOME1_MOUSE	3.63823	5.75435	5.07191	6.22953	0.470821	0.273031	69338922	83785261	1.28453e+06	1.11658e+06	5	93470248	39178800	72466312	72240328	100501040	85161992	88118624	61359388	1.08636e+06	1438234	919624	1566594	1.41184e+06	1.955e+06	1.4324e+06	987807	599624	608082
AVYVPAKPAR	sp|Q80Z38|SHAN2_MOUSE	3.63604	1.279	1.56737	1.15237	0.59295	0.446858	1.13011e+06	1.54041e+06	465695	693008	5	1.21512e+06	988620	1239187	1.0775e+06	2.41981e+06	1270635	1.55474e+06	916461	359063	504507	481965	281920	701019	960366	395238	572104	674617	862715
NWVPTSK	sp|Q9Z2Y3|HOME1_MOUSE	3.58612	7.45033	4.97169	5.961	0.42484	0.259249	39705944	47522288	227029	762882	5	57721552	26747076	40553924	33801224	55402428	46128596	53999748	34558380	220061	162319	0	711889	40875.8	781403	483593	202620	1869098	477697
LKQEIDNAR	sp|Q9Z2Y3|HOME1_MOUSE	3.47899	5.28329	4.47893	5.55779	0.282121	0.199679	64883898	74515468	1.66613e+06	1.58193e+06	5	92785816	39298820	67720384	59730572	96540064	77701888	70014384	53805536	1.21534e+06	1.94301e+06	1.38427e+06	1.80008e+06	1987952	2.47249e+06	1.76543e+06	1.66517e+06	1.08471e+06	921832
GLALDTEAELER	sp|Q8R570|SNP47_MOUSE	3.43227	-0.595575	0.740772	-0.26126	2.05387	0.561246	1.56638e+06	2.31127e+06	2.36692e+06	2.77011e+06	5	1.80267e+06	1.58116e+06	1.51937e+06	1.36234e+06	2662101	2.44421e+06	2293328	1.84543e+06	2.27036e+06	2186910	2613433	2.2387e+06	2.52521e+06	2.57833e+06	2.32789e+06	3.61813e+06	2.38317e+06	2.94304e+06
LMLLLEVISGER	sp|O88990|ACTN3_MOUSE;sp|Q9JI91|ACTN2_MOUSE;sp|P57780|ACTN4_MOUSE;sp|Q7TPR4|ACTN1_MOUSE	3.43114	-1.20401	0.309763	-0.37799	0.550778	-0.304776	1472078	1.19175e+06	3.39136e+06	1.54871e+06	5	1.49065e+06	1.93558e+06	1.52237e+06	939717	1.29438e+06	1.07859e+06	924389	1.46962e+06	3.70341e+06	2665288	3.35085e+06	3.91226e+06	3.325e+06	3.07978e+06	843788	1.27565e+06	1.77009e+06	774248
TQALSHASSAISK	sp|Q9Z2Y3|HOME1_MOUSE	3.4107	5.31645	5.01722	5.58729	0.3869	0.246521	144598096	171542972	3.6287e+06	3.56805e+06	5	203549376	81704080	157677360	135461568	213744672	156763136	180928352	134735728	3.1651e+06	4521833	2.84124e+06	3.8304e+06	3.7849e+06	5322911	4011307	3.72396e+06	2.62419e+06	2.15787e+06
LLGTGATTGR	sp|Q4ACU6|SHAN3_MOUSE	3.36777	1.84692	1.63378	2.13986	0.811802	-0.663408	5.93279e+06	3.74588e+06	1.64923e+06	849944	5	8.05326e+06	4.63731e+06	5530137	5.51047e+06	6.62368e+06	3.84182e+06	3.34879e+06	1.16922e+06	1430637	2.12639e+06	979721	1.78423e+06	1.92515e+06	1.10466e+06	993743	1.20886e+06	522886	419566
FGQWADSR	sp|Q9QWW1|HOME2_MOUSE;sp|Q99JP6|HOME3_MOUSE;sp|Q9Z2Y3|HOME1_MOUSE	3.36174	4.88313	4.85474	5.31559	0.40234	0.260094	201599104	241426320	6.83158e+06	6.06221e+06	5	304228160	139476656	179375936	183315664	287651456	243211936	263644576	171197312	6632253	8765165	4.63703e+06	7956160	6.16731e+06	7.3817e+06	7.47969e+06	6.5999e+06	5.0189e+06	3.83087e+06
GPVTFRDPLLK	sp|Q4ACU6|SHAN3_MOUSE	3.36114	1.84617	1.81333	1.81814	0.912795	-0.628948	4354507	2.81583e+06	1.21112e+06	798534	5	5.35297e+06	2.98187e+06	4.97012e+06	4.11308e+06	4462278	2663229	2.96804e+06	1.16978e+06	625274	1.50138e+06	1.01547e+06	1277575	1635878	1.21322e+06	1.14602e+06	980232	327642	325554
SSFKPGLEAR	sp|Q4ACU6|SHAN3_MOUSE	3.35414	1.46191	1.33681	1.2193	1.84309	-1.10908	3.73262e+06	1.73041e+06	1.35499e+06	743194	4	4904246	3.52374e+06	3354696	3147809	2788883	1.86027e+06	1581880	690598	1.43638e+06	1.72527e+06	952790	1.13664e+06	1.52387e+06	1.00286e+06	970138	893268	389134	460569
AHVFQIDPNTKK	sp|Q9Z2Y3|HOME1_MOUSE	3.34387	8.76652	5.03317	8.58627	0.344104	0.232797	3.02879e+07	3.55916e+07	69547.6	92602.6	5	44725528	21549212	33379536	21497170	41145612	40283220	35314624	25622934	68100.4	93728	0	96425.6	89483.9	90505.6	44279	0	192828	135401
VKEEEIER	sp|Q9Z2Y3|HOME1_MOUSE	3.2776	5.30647	5.07183	5.424	0.371866	0.245646	4.54164e+07	53846823	1.14765e+06	1.25422e+06	5	66896044	26041958	44221044	44506744	67066636	55220244	51090620	42009792	1.0086e+06	1.3728e+06	931688	1134536	1.2906e+06	1.99371e+06	1.44013e+06	1.42037e+06	716247	700626
EATSQSVEQLEAR	sp|Q99JP6|HOME3_MOUSE	3.27752	6.61646	5.85576	6.05945	0.60993	0.343731	1.13427e+06	1.43943e+06	11560.2	21583.1	5	1408809	522083	1.42881e+06	1.17739e+06	1.65098e+06	1.30864e+06	1.58715e+06	1.21096e+06	29576.4	0	0	0	28224.7	67462.7	0	13609.2	15729.3	11114.4
GPLASPAFSPR	sp|Q4ACU6|SHAN3_MOUSE	3.26689	2.03915	1.94466	1.92281	0.0839234	-0.0914215	1.2408e+07	1.16461e+07	3.01894e+06	3.07154e+06	5	16619969	8.23564e+06	11972383	12803851	18888724	12174453	10110144	5411005	2.65709e+06	3.65375e+06	1.77198e+06	3.49847e+06	3.51339e+06	3832157	3.93296e+06	3.7437e+06	2.27667e+06	1.57221e+06
AAQLLDVR	sp|Q99JP6|HOME3_MOUSE	3.24212	2.69029	4.60086	2.9172	0.179174	0.123915	1.74627e+06	1.90289e+06	270553	251912	5	2.41034e+06	1031083	1.79825e+06	1.74539e+06	2.27291e+06	1668436	2179305	1.49089e+06	283365	276836	287935	283614	221018	294744	257268	287185	222314	198048
EAPDTAEREETQQQVQDLETR	sp|Q99JP6|HOME3_MOUSE	3.24154	5.44944	3.93996	5.73151	0.191201	0.1639	952217	1.06678e+06	21791.7	20077.8	5	1398613	542646	1.01215e+06	855457	1.4358e+06	825888	1.20648e+06	798950	25239.2	24690.7	13144.2	0	45884.3	18692.4	22841.7	17425.1	0	41430
AALAVGSPGPVGGSFAR	sp|Q4ACU6|SHAN3_MOUSE	3.24021	1.43557	1.51139	1.38542	0.795805	-0.55697	3.23866e+07	22014121	1.19733e+07	8.42649e+06	5	42131028	26003818	31151838	30259878	35347640	24194302	19630564	8883978	11652750	16205659	7.42691e+06	11063003	13518413	9987275	11358669	10260698	5.20713e+06	5.3187e+06
TDDDAPSLHSETAAR	sp|Q3UVX5|GRM5_MOUSE	3.17565	6.25084	2.49276	1.835	1.72695	-1.43642	620326	229200	8145.74	64243.1	4	682817	879560	616693	302234	286786	249993	169095	210929	0	0	0	40728.7	0	107840	0	0	123450	89924.9
LTAALLESTANVK	sp|Q9Z2Y3|HOME1_MOUSE	3.12113	5.23278	4.82022	5.44664	0.333693	0.240271	274971760	324800652	7.31249e+06	7.44755e+06	5	414849792	153546336	274317792	257173120	410544768	303341024	338358880	246957936	7870590	9255869	5854696	6.67009e+06	6.91119e+06	12956222	8393330	7.29281e+06	4.61776e+06	3.97765e+06
TELNQTVQELEETLK	sp|Q9Z2Y3|HOME1_MOUSE	3.11111	5.30322	4.47929	5.43841	0.372767	0.273475	184151856	222587208	4.66388e+06	5.13304e+06	5	281519296	106590048	172878768	175619312	276583808	235755408	228016240	149993376	4455375	5.29767e+06	4.02538e+06	4707630	4.83336e+06	7506512	6.77791e+06	5521505	3094571	2.7647e+06
SPAWIPVPAR	sp|Q4ACU6|SHAN3_MOUSE	3.10739	1.84325	1.90971	1.90278	0.368924	-0.327164	1.98798e+07	15846244	5.54036e+06	4.23771e+06	5	24668686	12193351	22628388	20028868	25362084	16147444	15489492	6385956	4.74582e+06	7268276	3.12359e+06	5876000	6688127	5213404	5286354	5086471	2.69474e+06	2.90759e+06
DAALMVTNDGATILK	sp|P80314|TCPB_MOUSE	3.08479	-0.707282	0.064059	0.0597126	1.06401	0.82873	2.66622e+06	4.73553e+06	4.35321e+06	4.54353e+06	5	2.973e+06	2.67431e+06	2.68215e+06	2.33543e+06	5.44241e+06	7.19244e+06	3.64746e+06	2659815	4.17116e+06	4.16328e+06	5.08678e+06	4.69156e+06	3.65326e+06	3992241	6.63466e+06	4384618	4.14834e+06	3.55779e+06
LQEVEIR	sp|Q9Z2Y3|HOME1_MOUSE	3.04671	5.06568	4.93845	5.27756	0.314819	0.23076	125289548	147021386	3.74104e+06	3.79032e+06	5	193768304	72812696	117392296	117184896	181619600	149428768	147881360	109155816	3.11809e+06	4.64564e+06	3.21966e+06	3770645	3.95117e+06	5670108	4.89407e+06	4.0664e+06	2.03205e+06	2288966
GMQEGLQR	sp|E9Q6P5|TTC7B_MOUSE	3.02618	-0.688522	0.770674	0.396908	1.64242	0.525157	641797	923604	1.03434e+06	701463	5	515945	586162	794366	670716	943439	965915	1059724	725338	1.09377e+06	968398	1.04931e+06	1150712	909516	623371	648832	361239	1.0631e+06	810771
STVFLSVGAIEGSPPSADLPSLQPSR	sp|Q4ACU6|SHAN3_MOUSE	3.02103	1.72446	1.78072	2.11772	0.42729	-0.39848	6.02878e+06	4.57377e+06	1.82438e+06	1.05384e+06	5	7618072	3846032	6960371	5.69063e+06	7587561	5.07063e+06	4.19104e+06	1.44586e+06	1.91662e+06	2.52865e+06	1247208	1.4774e+06	1.95201e+06	1325371	1344789	1.15668e+06	725162	717219
ANTVYGLGFASEQQLTQFAEK	sp|Q99JP6|HOME3_MOUSE	3.01047	3.91443	3.733	#DIV/0!	0.535841	0.396974	162261	213656	10761	0	4	178365	124562	235818	110299	174799	222917	305415	151492	0	0	53805	0	0	0	0	0	0	0
IISVDGAK	sp|Q9QWW1|HOME2_MOUSE	3.00734	2.02444	4.06109	2.27466	0.165288	0.113465	9.22591e+06	9.98081e+06	2.26774e+06	2.06265e+06	5	12469969	5.60017e+06	9782739	9050775	11251112	9772044	11802305	7097768	2.48697e+06	3.17504e+06	1.86861e+06	1518600	2.28948e+06	2.96672e+06	2.34004e+06	1.90615e+06	1.92477e+06	1.17559e+06
TEGALQISAAPEPAVAPGR	sp|Q80Z38|SHAN2_MOUSE	3.00142	1.88168	1.27598	1.78104	0.0866908	0.130238	1.89406e+06	2.073e+06	513988	603190	5	2.72115e+06	1710901	1.6403e+06	1.5039e+06	3994624	1.84225e+06	1.78259e+06	672542	434511	620915	368909	446395	699207	1.17879e+06	513538	473094	466183	384348
GSTDNLMDDIER	sp|P42932|TCPQ_MOUSE	2.99649	-1.17566	0.239127	0.214453	1.16929	1.09019	711074	1.5139e+06	1.60629e+06	1.30479e+06	5	780817	615627	869538	578316	1886800	2.32766e+06	924610	916510	1.6356e+06	1.62291e+06	1.8549e+06	1.82262e+06	1.0954e+06	1.13718e+06	1.81321e+06	1107100	1.50056e+06	965876
IFELTELRDNLAK	sp|Q9Z2Y3|HOME1_MOUSE	2.9705	9.18395	3.58298	8.52148	0.321567	0.291902	1.16187e+06	1.42243e+06	1997.63	3870.86	5	1.6431e+06	473038	1.31512e+06	1.21624e+06	1.99047e+06	1.16515e+06	1.61812e+06	915956	0	0	0	0	9988.15	0	0	0	5107.51	14246.8
LWGDPVESR	sp|Q4ACU6|SHAN3_MOUSE	2.94609	1.54465	0.967069	1.07136	0.633834	-0.56455	1.43002e+07	9.66933e+06	4.90182e+06	4.60135e+06	5	19409170	10408647	13040168	14342944	17121516	10106111	8568419	2881289	5503770	5.98057e+06	2.96257e+06	4.36304e+06	5.69914e+06	5.79324e+06	7195910	4.31352e+06	3.21429e+06	2.48976e+06
SPAPQAAFR	sp|Q80Z38|SHAN2_MOUSE	2.92548	0.989276	1.32832	0.801159	0.248408	0.187835	6.78313e+06	7.72635e+06	3.41687e+06	4.43406e+06	5	8.10531e+06	6041661	7.44473e+06	5.54084e+06	11044185	6.97891e+06	8628385	4253928	2.86657e+06	3912567	3312876	2.61689e+06	4.37546e+06	6.17152e+06	3.50844e+06	3.68291e+06	4.07673e+06	4.73069e+06
IPVIENPQYFR	sp|Q6VNS1|NTRK3_MOUSE	2.8562	-1.6002	0.0930745	-0.107926	2.50836	1.49262	156964	441697	475893	476007	5	84054.3	74133	271845	197825	370305	391313	483785	521383	348147	507271	592770	501040	430238	236254	253083	386272	727935	776489
QQLAAYQEEAER	sp|Q9Z2Y3|HOME1_MOUSE	2.8501	5.55726	4.34604	5.81531	0.509278	0.38183	190965926	248827440	4.05558e+06	4.41892e+06	5	304532928	105566280	190497040	163267456	329105600	235861584	252444080	177898496	3564555	5161672	3.70224e+06	3384518	4.46492e+06	5.98662e+06	5.79442e+06	5136330	2.47568e+06	2701546
VAELEAQVAVEPVR	sp|Q99JP6|HOME3_MOUSE	2.84072	6.69746	3.98369	6.23549	0.501632	0.400271	1.2856e+06	1.69668e+06	12387.1	22518.1	5	1.52691e+06	492373	1.82533e+06	1.29781e+06	2.19724e+06	1.11158e+06	1.97589e+06	1.50202e+06	31051.1	0	0	0	30884.4	32051.7	17829.6	23150.5	0	39558.6
GLPGPEDDKPTVISELSSR	sp|Q4ACU6|SHAN3_MOUSE	2.84066	1.59374	0.900724	1.0254	0.705057	-0.632784	1.79084e+07	1.15497e+07	5.93327e+06	5.67406e+06	5	25343794	14466243	16198381	15625319	20782936	12038613	10059152	3.3181e+06	7079416	7875420	3.88154e+06	4.52097e+06	6.30901e+06	7.6519e+06	8507050	5.33422e+06	3722964	3.15417e+06
LTTALQESAASVEQWK	sp|Q9QWW1|HOME2_MOUSE	2.83467	2.58456	4.90259	2.57779	0.174284	0.127277	2.01101e+07	21964851	3.35261e+06	3.67906e+06	5	27370494	9867994	23024300	20177582	25677376	18095242	24304704	19782082	3.57718e+06	4293109	2.00522e+06	2.51443e+06	4.37314e+06	5.26635e+06	4039281	3.96347e+06	2660148	2.46607e+06
LFSSLGELSTISAQR	sp|Q4ACU6|SHAN3_MOUSE	2.82958	1.49288	0.932552	0.998905	0.446891	-0.432032	2.32539e+07	1.72362e+07	8.26218e+06	8.62464e+06	5	30556684	15709059	25005726	21744162	31066626	17520340	14103253	6254550	8835903	11336545	5206972	6.91239e+06	9019069	10446766	12777744	8460785	6.52705e+06	4910860
SVKPGEGLELPVGAK	sp|Q80Z38|SHAN2_MOUSE	2.82217	1.19497	1.16234	1.01379	0.136343	0.156051	2.9665e+06	3.30537e+06	1.29576e+06	1.63696e+06	5	3936865	2.52869e+06	3.03358e+06	2.36684e+06	5.54002e+06	2.88467e+06	3.46335e+06	1.33342e+06	1156472	1567216	1.37072e+06	973435	1410936	2.10542e+06	1.51463e+06	1408154	1.6349e+06	1.52168e+06
LLDPSSPLALALSAR	sp|Q80Z38|SHAN2_MOUSE	2.80097	1.16017	1.34596	0.901736	0.234866	0.202537	1.10709e+07	1.27395e+07	4.95377e+06	6.81871e+06	5	14543428	11373272	9741098	8625723	19416694	10843900	13464039	7233296	4354958	5070727	5292092	3.80622e+06	6244855	9946731	6609459	5443034	6.17673e+06	5917584
ITPAEISSLFER	sp|Q4ACU6|SHAN3_MOUSE	2.77852	1.28958	1.96111	1.07956	2.02541	-1.10604	19342846	8.98604e+06	7.91255e+06	4.25196e+06	5	25617122	14452060	19401694	17900508	12468299	9292094	8884161	5.29962e+06	6.82822e+06	9486504	4776572	8624859	9846611	4.35066e+06	5.46359e+06	4.86674e+06	3.13474e+06	3.44408e+06
HAVTVSYFYDSTR	sp|Q9Z2Y3|HOME1_MOUSE	2.77356	3.04097	4.07714	3.39409	0.553145	0.280603	1.44995e+07	1.76126e+07	1.7617e+06	1.67533e+06	5	18714116	8410490	14745597	16127926	20133958	17209958	19391978	13714565	535737	92955.8	165833	188639	7.82533e+06	79710.8	109190	6.96441e+06	616026	607305
RIEELESEVR	sp|Q9QWW1|HOME2_MOUSE	2.75402	2.22409	5.40494	2.20895	0.0110361	-0.00897731	36812813	36584453	7.87919e+06	7.91293e+06	5	49581096	18420088	41742840	37507228	41373996	33685596	39024612	32253608	7.83622e+06	10020102	5242855	6481759	9815021	11508070	8680431	7.30435e+06	6.14074e+06	5931079
AHVFQIDPSTK	sp|Q9QWW1|HOME2_MOUSE	2.7385	1.79537	4.01291	2.06773	0.366976	0.225433	2.58937e+07	3.02731e+07	7.45991e+06	7.22115e+06	5	34406948	14489137	27628680	27050056	37650816	23473252	32552910	27415276	8920953	8790423	4337671	6.44325e+06	8807273	9853411	8725218	7076394	5.73506e+06	4.71566e+06
EDLIDLGVTR	sp|Q80Z38|SHAN2_MOUSE	2.71964	1.14062	0.637304	0.70427	0.104904	0.136641	3.80788e+06	4.18616e+06	1.72712e+06	2.56927e+06	5	4897132	3.39944e+06	4.05e+06	2.88494e+06	7513136	3.68142e+06	4.11829e+06	1.43181e+06	1.70935e+06	2.32768e+06	1543310	1.25108e+06	1.80419e+06	4341178	2.51787e+06	2571267	1850960	1.56507e+06
IALTQSAANVK	sp|Q9QWW1|HOME2_MOUSE	2.68429	1.9248	4.64376	1.93116	0.113043	0.0801617	2.05293e+07	2.17022e+07	5.40694e+06	5.69071e+06	5	29351782	12355230	20868674	19541344	24357744	19547058	24627836	18276272	6.56853e+06	7432278	3335865	4089726	5.60831e+06	7.46389e+06	6.57306e+06	5964185	4632008	3.8204e+06
TPDVTQNSEPR	sp|Q9Z2Y3|HOME1_MOUSE	2.6704	5.66751	4.02248	5.63861	0.601032	0.474229	119789388	166408496	2.35683e+06	3.3403e+06	5	202809776	76607744	95321904	104418128	230943536	158616640	156780096	119293712	2.44854e+06	2.91111e+06	1.15003e+06	2.60452e+06	2.66996e+06	4.5296e+06	4.34562e+06	4.34222e+06	1.83357e+06	1.65049e+06
AIINSTITPNMTFTK	sp|Q9Z2Y3|HOME1_MOUSE	2.66463	5.72871	3.48141	5.83907	0.303542	0.297667	117946826	144974974	2.2242e+06	2.53254e+06	5	200381856	81268040	104315200	85822208	197259872	164765216	138156736	79718072	1.42046e+06	2.20281e+06	1.7514e+06	2.09328e+06	3.65305e+06	2.77982e+06	1.89832e+06	273668	3.1542e+06	4.55671e+06
SSFGPVGLDK	sp|P11983|TCPA_MOUSE	2.66385	-0.550368	0.10813	0.0779427	0.942892	0.624239	1.26504e+06	1.94993e+06	1.8526e+06	1.84738e+06	5	1.21205e+06	1166187	1.52683e+06	1.1551e+06	1.98191e+06	2.94021e+06	1597347	1.28026e+06	1.76454e+06	1.77832e+06	1.80959e+06	2.19201e+06	1.71855e+06	1.46253e+06	2.28367e+06	1.66878e+06	1.93376e+06	1.88816e+06
QAVTVSYFYDVTR	sp|Q9QWW1|HOME2_MOUSE	2.65629	1.871	3.62398	2.03924	0.214265	0.15529	2.31918e+07	2.58274e+07	6.34024e+06	6.28362e+06	5	33739040	14708792	22604496	21714730	31893272	25869186	27665466	17881690	7.52457e+06	9047782	5.35569e+06	4536728	5.23642e+06	9589677	7200568	6422014	4.90452e+06	3.3013e+06
EQPIFSTR	sp|Q99JP6|HOME3_MOUSE;sp|Q9Z2Y3|HOME1_MOUSE	2.65467	3.51325	5.07001	4.41901	0.77678	0.481362	500407	698599	43825.8	32656.7	3	555080	185433	685297	575819	853944	699036	700088	541328	13433.6	77363	14533	28316.6	85482.6	8723.21	15432.3	82519.2	27259.5	29349.5
KSPIAAAR	sp|Q4ACU6|SHAN3_MOUSE	2.64597	1.61001	1.12778	1.10385	0.450996	-0.422071	3.4408e+06	2.56805e+06	1.12719e+06	1.19484e+06	5	4.51658e+06	2.02855e+06	3.84987e+06	3.36818e+06	4.24266e+06	2.78234e+06	2366390	880795	1.12021e+06	1.36668e+06	643071	976310	1.52969e+06	1.54016e+06	1847896	1063101	839855	683204
VEGLGAGVGGAGRPFGLTPPTILK	sp|Q4ACU6|SHAN3_MOUSE	2.63506	1.28888	0.814129	0.725986	0.489901	-0.399363	1.5597e+07	1.18255e+07	6.38336e+06	7.1495e+06	5	21393910	11909783	15812731	13271391	18562512	13248182	10422249	5069044	6.63845e+06	8401870	4979661	5028772	6868056	7610458	12185029	6399464	5145012	4.40755e+06
SPILSGPK	sp|Q80Z38|SHAN2_MOUSE	2.63006	1.55537	1.27119	0.95611	0.304703	0.299083	3.51349e+06	4.32286e+06	1.19544e+06	2.2282e+06	5	4672022	2.80557e+06	4.21312e+06	2.36324e+06	6.45213e+06	3.81651e+06	5.12323e+06	1.89957e+06	994361	1.29362e+06	1.09084e+06	1.04574e+06	1552621	3.28061e+06	2.0414e+06	1.998e+06	1.94674e+06	1.87423e+06
SFLEVLDGK	sp|Q9QWW1|HOME2_MOUSE	2.62643	1.88336	4.68531	2.00981	0.20369	0.135733	2.3573e+07	2.58985e+07	6.38953e+06	6.43077e+06	5	29541398	11974490	24750422	28025884	28052540	19907152	29600406	26034076	7.59409e+06	6901739	2.92668e+06	5.45266e+06	9072467	7744385	6758503	6.82267e+06	5.3723e+06	5.45601e+06
SLGEEPVGGLGSLLDPAK	sp|Q4ACU6|SHAN3_MOUSE	2.61139	1.62683	0.998083	1.09618	0.241362	-0.277363	18979479	1.56599e+07	6.14552e+06	7.32497e+06	5	26096238	11601306	19834418	18385954	27707502	16735555	13284329	4.9123e+06	7.15005e+06	8.31067e+06	4.03004e+06	4.29222e+06	6944603	9142265	11419615	6717526	4850577	4494878
APSPVKPASLER	sp|Q4ACU6|SHAN3_MOUSE	2.58747	2.24762	1.23296	1.30296	0.34364	0.410123	1.77463e+06	2.35813e+06	373687	955738	5	2287734	833066	2.15005e+06	1.82769e+06	4006087	2.63187e+06	1.85844e+06	936134	525286	640208	170836	187693	344410	1.22072e+06	1.53724e+06	1.08182e+06	610012	328899
SLGEEPVGGLGSLLDPAKK	sp|Q4ACU6|SHAN3_MOUSE	2.58494	2.0764	1.20599	1.7764	0.359826	-0.434542	1.50464e+06	1.11333e+06	356758	324991	5	2.13266e+06	853049	1.7399e+06	1292954	2.02231e+06	1.32735e+06	887802	215837	337213	577228	304177	242539	322631	435909	654659	325147	0	209240
RAPSPVKPASLER	sp|Q4ACU6|SHAN3_MOUSE	2.56761	1.66736	1.2303	0.913385	0.0968653	-0.0997889	6.65245e+06	6.20787e+06	2.09439e+06	3.29599e+06	5	8635580	3.65397e+06	7.84927e+06	6.47099e+06	9242456	6303871	6276463	3.00868e+06	2.2574e+06	2.71766e+06	1.34981e+06	1.6241e+06	2.52298e+06	3.3497e+06	5.46399e+06	2.701e+06	2.72944e+06	2.23584e+06
AASVPALADLVK	sp|Q80Z38|SHAN2_MOUSE	2.56133	1.29929	1.337	1.0227	0.160775	0.163524	9540232	1.06852e+07	3.87643e+06	5.25923e+06	5	13409441	8845005	8654044	7252438	16957696	9236836	11062193	5.48425e+06	3.49338e+06	4.05083e+06	3.31099e+06	3.21478e+06	5.31219e+06	7.92924e+06	5.23362e+06	4.30033e+06	4.54895e+06	4.28403e+06
AHVFQIDPSTKK	sp|Q9QWW1|HOME2_MOUSE	2.55043	1.79864	4.36853	2.3084	0.332044	0.203736	3.92341e+06	4518506	1.12777e+06	912217	5	5.08904e+06	2460789	4.93284e+06	3.21099e+06	4909183	4.90178e+06	4961560	3.3015e+06	1.05814e+06	1.96664e+06	1.07936e+06	661648	873063	1.39953e+06	1.13441e+06	859431	678738	488977
KNWVPASK	sp|Q9QWW1|HOME2_MOUSE	2.54778	2.00452	4.00695	2.48786	0.330469	0.224771	1.79709e+06	2.10006e+06	447868	374380	5	2.41663e+06	882734	2.05675e+06	1832234	2489735	1.84199e+06	2.43026e+06	1.63825e+06	448156	679541	225165	362886	523591	553944	380258	540946	396751	0
GPESGPAAPLK	sp|Q80Z38|SHAN2_MOUSE	2.54654	1.23439	1.03416	0.76254	0.159454	0.159813	2.58664e+06	2.88964e+06	1.09938e+06	1.70332e+06	5	3.38413e+06	2.44067e+06	2.72341e+06	1.79834e+06	4.6464e+06	2538015	2.86102e+06	1.51313e+06	875500	1.09843e+06	756028	1.18114e+06	1.58579e+06	2376078	1.68821e+06	1.645e+06	1.28601e+06	1.5213e+06
NWVPASK	sp|Q9QWW1|HOME2_MOUSE	2.54519	1.89101	4.42393	2.38716	0.212134	0.151949	4.4018e+06	4.8907e+06	1.18681e+06	934900	5	5831629	2.31417e+06	5318152	4.14324e+06	5.58792e+06	4600150	5725818	3.64893e+06	1.14796e+06	1.70179e+06	732939	850306	1.50105e+06	1.10222e+06	1050307	919972	853046	748952
IEELEEQC[+57.021464]SEINR	sp|Q9QWW1|HOME2_MOUSE	2.54351	3.1058	4.1796	2.83885	0.524279	0.380295	5.16351e+06	6720864	599799	939393	5	6.21436e+06	1.80296e+06	5681913	6954795	7.42832e+06	4557139	7.90147e+06	6996524	543790	691150	320132	460933	982992	1.33216e+06	1.11867e+06	1.25635e+06	404145	585646
TAENVAIESR	sp|Q80Z38|SHAN2_MOUSE	2.53019	0.873588	0.936726	0.577453	0.0724102	0.0632739	6.08391e+06	6.35668e+06	3.32052e+06	4.2599e+06	5	7575666	5.77217e+06	6.10608e+06	4.88172e+06	9436696	5484387	6.89301e+06	3.61261e+06	2.94502e+06	3.54257e+06	3.07919e+06	2546463	4489384	5.77936e+06	3.80322e+06	3.60416e+06	3807002	4305762
EAEKPPREER	sp|Q4ACU6|SHAN3_MOUSE	2.50229	2.30851	2.33232	2.96193	0.755519	-0.630318	2.16966e+06	1.40168e+06	437987	179894	4	2465588	1.10733e+06	2796021	2.30971e+06	2161316	1250230	1.64033e+06	554838	29093.5	513859	23846.2	533565	1.08957e+06	92610.6	222726	211277	241271	131588
ADLNKPLYIDTK	sp|Q80Z38|SHAN2_MOUSE	2.49763	1.38075	1.05423	0.882971	0.0938131	0.103218	1.95057e+06	2.09523e+06	749055	1.13614e+06	5	2.77241e+06	1.55035e+06	1.92875e+06	1.55077e+06	3.4188e+06	1.66471e+06	2.13291e+06	1.16451e+06	604544	880423	615349	598484	1.04647e+06	1.86569e+06	775954	707722	1.1635e+06	1.16783e+06
AKGPESGPAAPLK	sp|Q80Z38|SHAN2_MOUSE	2.49363	1.4463	0.990266	1.19907	0.0974271	0.132659	651704	714471	239151	311193	5	887868	627112	587471	504365	1.33494e+06	538964	679775	304209	147285	246704	208974	155996	436793	584080	162286	130878	328133	350588
DLEGQLSDLEQR	sp|Q9Z2Y3|HOME1_MOUSE	2.48678	5.36358	3.43411	5.26105	0.342537	0.343091	114235892	144904964	2.77462e+06	3.77876e+06	5	200102704	73576504	86482128	96782232	213550672	147817232	120779496	97472456	2.57102e+06	3.96276e+06	2.00695e+06	2.41195e+06	2.92042e+06	5.36944e+06	5.66714e+06	4.65228e+06	1.58685e+06	1.61808e+06
ASHASPADTHLK	sp|Q9QWW1|HOME2_MOUSE	2.47703	2.20202	3.12705	1.777	0.285703	0.218804	3.11733e+06	3.62785e+06	677496	1.05856e+06	5	4.55749e+06	1.62973e+06	2863924	3.41816e+06	3.97308e+06	3.002e+06	4674225	2862082	864206	1.05791e+06	388131	275454	801784	1.69044e+06	1.31682e+06	1.1735e+06	562719	549346
QEIDNAR	sp|Q9Z2Y3|HOME1_MOUSE	2.47234	4.0686	3.30373	4.43666	0.516552	0.477509	7.51053e+06	1.04572e+07	447610	482888	5	12970817	5061646	5.44974e+06	6559925	15430446	10384169	9577269	6.4369e+06	460499	436376	271281	347436	722460	397725	490526	716291	359328	450570
TIVAAGSVEEAVILPFR	sp|Q80Z38|SHAN2_MOUSE	2.46921	1.63921	2.20065	1.60979	0.787018	0.602795	2.94045e+06	4.46553e+06	943982	1.46312e+06	5	3.86134e+06	2822537	3.47154e+06	1.60639e+06	6.33814e+06	4.1036e+06	5006375	2.41403e+06	1.26951e+06	1.01993e+06	1144246	511484	774740	2.01336e+06	843975	892835	2.01778e+06	1547632
MPEWIGGESELR	sp|Q9DBJ6|JOS1_MOUSE	2.46381	3.8817	3.60673	4.21633	0.347304	0.327272	2.16288e+07	2.71364e+07	1.46732e+06	1.45986e+06	3	37219468	13548521	17335908	18411428	39049032	27465360	22074700	19956362	1.51323e+06	1.43651e+06	1.35826e+06	1.33227e+06	1696331	1.24542e+06	847891	1.98533e+06	1905985	1.31467e+06
IDDLHDFR	sp|Q9QWW1|HOME2_MOUSE	2.42526	1.91295	4.83212	2.04238	0.29327	0.192518	8.40774e+06	9.608e+06	2.23267e+06	2.33246e+06	5	11633897	4218880	9541563	8.23662e+06	10330570	7.63722e+06	10793837	9670377	2564243	2800382	687290	2.09836e+06	3.01305e+06	3.02672e+06	2.49717e+06	2.73763e+06	1.51998e+06	1880811
AAWNALQDEVGR	sp|Q505D7|OPA3_MOUSE	2.41289	-0.930765	0.139256	0.173955	1.76565	0.771243	136116	232315	259476	205926	3	104455	93226.6	201395	145388	187975	255827	226983	258475	270402	197225	302304	255202	272247	157292	73295.2	91683.8	378937	328422
SPTPVHSPDADRPGPLFVDVQTR	sp|Q4ACU6|SHAN3_MOUSE	2.37063	3.08258	1.40791	2.77509	0.520444	0.880871	2.56896e+06	4730698	303255	691101	5	2.58117e+06	1136272	4143066	2.41532e+06	9855318	4.29028e+06	3.37609e+06	1401103	385728	358117	73051.4	365125	334255	876148	701514	943504	516645	417692
SLKTDIEESK	sp|Q9QWW1|HOME2_MOUSE	2.34779	1.63327	2.65271	1.98873	0.135483	0.130455	1.35423e+06	1.48239e+06	436545	373504	5	1.74719e+06	699698	1.69283e+06	1277202	1.74801e+06	1.20263e+06	2.07191e+06	907027	317785	562868	285240	567852	448982	523897	283705	390813	392876	276227
NLVDSYMAIVNK	sp|P39053|DYN1_MOUSE	2.3473	-0.648129	0.52413	0.216999	2.07664	0.599839	2.23191e+06	3.38257e+06	3.49771e+06	2.91021e+06	5	2.40983e+06	1.81204e+06	2.58921e+06	2.11658e+06	3355863	3.83901e+06	3.62443e+06	2710982	3.912e+06	3281170	3.29568e+06	4.15731e+06	2.84239e+06	2.75091e+06	3.31054e+06	2.00798e+06	3.88252e+06	2.59909e+06
WEMELQTLR	sp|Q9QWW1|HOME2_MOUSE	2.34618	3.09153	3.88711	3.51641	0.219978	0.211704	3.02909e+06	3.50786e+06	355360	306548	5	4.63878e+06	1.15295e+06	3.50591e+06	2818724	4665258	3033316	3.84963e+06	2.48322e+06	437978	484547	48596.7	211776	593903	311056	448074	337746	304991	130872
GLDSLTNVDLR	sp|Q9JIA1|LGI1_MOUSE	2.32821	-0.739683	0.18833	-0.127827	0.824276	0.472415	2.40367e+06	3334929	4.01368e+06	3.6439e+06	5	2.63108e+06	1.93215e+06	2.6852e+06	2.36626e+06	3964843	4447777	2.85747e+06	2.06963e+06	4.00204e+06	3.71574e+06	5.1926e+06	3.90481e+06	3.25319e+06	3.33958e+06	4.29665e+06	4.80848e+06	3.04981e+06	2.72497e+06
VTELEC[+57.021464]VSSQANAVHSHK	sp|Q9Z2Y3|HOME1_MOUSE	2.30355	4.60107	5.45007	7.69309	0.439356	0.359486	4.92669e+06	6.32078e+06	203000	30543.5	5	4.7389e+06	1.29609e+06	6987401	6.68436e+06	5.7215e+06	5095478	7055069	7.41109e+06	0	0	0	23399.9	991599	89107.7	0	17942	0	45668
VIDPATATSVDLR	sp|P80315|TCPD_MOUSE	2.29162	-0.575951	0.20023	0.098815	1.30108	0.654615	3.14532e+06	4.95135e+06	4.6886e+06	4.62357e+06	5	2.96957e+06	2.85257e+06	3.90174e+06	2.85739e+06	5518348	6624783	4.08944e+06	3572826	4.41522e+06	4243520	4.94722e+06	5654825	4.18221e+06	4.09039e+06	5116337	4365127	5.09759e+06	4448391
ELSTLHALLWEVLPQLSK	sp|F6SEU4|SYGP1_MOUSE	2.27262	-2.08464	0.205207	0.300038	0.165847	0.279782	272975	331395	1.15788e+06	269169	5	133946	467016	324564	166375	242763	114417	327023	641377	770159	749129	1.24717e+06	1.26312e+06	1.75981e+06	297158	46217.1	346242	411909	244321
SQSADTPGPTER	sp|Q99JP6|HOME3_MOUSE	2.27196	2.38552	3.10029	2.47511	0.788603	0.499517	1.06756e+06	1.50925e+06	204304	271443	4	1.44955e+06	537369	1.49125e+06	792062	1668928	1.34517e+06	1.81963e+06	1.20326e+06	196537	228949	17386.7	273302	305345	180067	57636	94046.4	119959	905505
KWEMELQTLR	sp|Q9QWW1|HOME2_MOUSE	2.26221	2.77815	4.9204	2.93857	0.0744136	0.0762142	3.90461e+06	4.11643e+06	569209	536936	5	6.48926e+06	1.90201e+06	3.80345e+06	3.42373e+06	4784180	3.67857e+06	4.67829e+06	3324674	715899	658771	368587	414492	688298	753035	517103	609551	455537	349455
SKIEELEEQC[+57.021464]SEINR	sp|Q9QWW1|HOME2_MOUSE	2.25134	4.06959	3.99392	3.64029	0.0981712	0.113755	2.03358e+06	2.20041e+06	121113	176469	5	2.24083e+06	428138	2.88412e+06	2581224	1.9122e+06	1.59757e+06	2.93182e+06	2.36007e+06	102248	94805.2	47089.1	115972	245452	306558	165971	156402	136865	116550
DNQNLEDK	sp|Q9QWW1|HOME2_MOUSE	2.2503	1.58351	2.33139	2.39207	0.255895	0.256443	3.74562e+06	4.47426e+06	1.2498e+06	852385	5	4.19264e+06	1.95094e+06	4475581	4363335	6607573	2.18074e+06	5.58676e+06	3521967	617051	1204111	2303269	655223	1.46934e+06	810105	603732	1.29262e+06	721588	833877
AVAQALEVIPR	sp|P80318|TCPG_MOUSE	2.24464	-0.494915	0.145144	-0.0886493	0.803006	0.48516	2.27754e+06	3.18796e+06	3.20959e+06	3.39e+06	5	2.33882e+06	1.83326e+06	2.59238e+06	2.34569e+06	3.6073e+06	4.52517e+06	2287317	2.33206e+06	3.02956e+06	3.12588e+06	3223776	3.83455e+06	2834197	2.86962e+06	4.13327e+06	3492879	3.11482e+06	3.33939e+06
IFLSGITEEER	sp|Q80Z38|SHAN2_MOUSE	2.2402	0.854758	1.46782	0.823803	0.484052	0.308492	6909772	8.55715e+06	3.82082e+06	4.83437e+06	5	7758875	5.13574e+06	7653282	7.09119e+06	12005029	7.18156e+06	9565281	5476720	2.87812e+06	4.73666e+06	3.26392e+06	2.88813e+06	5.33724e+06	6.15515e+06	3.55252e+06	3.32063e+06	5.2681e+06	5875435
VDIVSPGGDNAGSLR	sp|Q3UNH4|GRIN1_MOUSE	2.22899	0.717196	0.388268	-0.230326	0.44474	-0.181019	1.01385e+06	894299	616705	1.0491e+06	4	1.08286e+06	1.04047e+06	1.01284e+06	919237	664662	727340	1079685	1.10551e+06	680397	364345	579785	567678	891318	663330	869176	1.08291e+06	1320838	1.30925e+06
LASLLEGR	sp|Q4ACU6|SHAN3_MOUSE	2.2146	1.54915	1.33828	1.15053	1.07743	-0.823513	4.41517e+06	2.49486e+06	1.50871e+06	1.12383e+06	5	6.53186e+06	3.07489e+06	4.17784e+06	3876088	3.73834e+06	2.9615e+06	2.11865e+06	1160938	2.04872e+06	1.62537e+06	258842	1.59404e+06	2.0166e+06	1.3553e+06	1619169	1.57433e+06	310736	759625
KNWVPTSK	sp|Q9Z2Y3|HOME1_MOUSE	2.20531	1.8349	4.8132	2.51899	0.347405	0.187113	1.55862e+07	1.77447e+07	4.369e+06	3.09581e+06	5	22487792	11772716	14677398	13407020	18757420	17935038	19960120	14326095	1.40208e+06	793613	4465488	4.3187e+06	10865127	4795344	5003736	838144	2497377	2344471
ANTVFGLGFSSELQLTK	sp|Q9QWW1|HOME2_MOUSE	2.18933	1.72251	3.49706	2.15922	0.170615	0.150258	1.47505e+07	16369678	4.46973e+06	3.6648e+06	5	11595093	7931413	21139354	18336318	14528697	11682953	21287202	17979860	4.64081e+06	3.77629e+06	3.84299e+06	4.57035e+06	5.51819e+06	5.57665e+06	2.2857e+06	3.35135e+06	4.14236e+06	2.96795e+06
LQQFGGASTAGGALPWAR	sp|D3YZU1|SHAN1_MOUSE	2.16631	0.999139	1.1182	1.45327	1.30827	-1.02894	2.80968e+06	1.37694e+06	1.40568e+06	502847	5	3.57999e+06	2.14625e+06	3205964	2.30651e+06	2.5577e+06	1.59521e+06	1.00063e+06	354209	864439	1.4881e+06	1519933	1.17745e+06	1.97846e+06	552862	699007	616436	346599	299334
DNEGFGFVLR	sp|Q80Z38|SHAN2_MOUSE	2.15684	0.874718	1.2647	0.784054	0.248842	0.200228	3.8662e+06	4.4418e+06	2108475	2.5795e+06	5	4282505	2.68685e+06	4513223	3.98224e+06	6.71087e+06	3675107	4639648	2.74159e+06	1.77204e+06	2.11547e+06	1.70513e+06	1.82758e+06	3.12217e+06	3293508	1.8899e+06	2.03283e+06	2.98653e+06	2.69472e+06
TDIEESK	sp|Q9QWW1|HOME2_MOUSE	2.15344	1.95241	3.27544	1.69123	0.151381	0.134094	8.08005e+06	8.86707e+06	2.08776e+06	2.7458e+06	5	12744806	4273628	7.22028e+06	8081477	10977333	8307916	9575856	6.60719e+06	2.47432e+06	2.98504e+06	1233463	1.31271e+06	2.43328e+06	3.9365e+06	3630677	3.22527e+06	1446640	1.48989e+06
RPFQQKPLQLWSK	sp|Q4ACU6|SHAN3_MOUSE	2.1478	1.10381	1.21811	1.07333	0.64268	-0.516477	2.36229e+06	1.65142e+06	1.09914e+06	784792	5	2.76307e+06	1.3678e+06	2.81442e+06	2.50388e+06	2.58532e+06	1889993	1.49464e+06	635748	1.07159e+06	1.57502e+06	750362	923436	1175300	1186485	978032	578625	725878	454942
SPSPISTLSHLAGSAGR	sp|Q3UVX5|GRM5_MOUSE	2.14592	1.0276	2.23364	0.782119	0.759635	0.324006	1.30429e+06	1.63271e+06	639789	949442	5	1.40462e+06	1.026e+06	1.81909e+06	967462	1474921	1.52077e+06	1.81397e+06	1.7212e+06	767042	615344	634186	603578	578798	518683	956090	778823	1.19265e+06	1.30096e+06
GGQVIQIPVADITVGDIAQVK	sp|G5E829|AT2B1_MOUSE	2.11689	-0.248939	1.21053	0.337984	1.88401	0.404501	1.40832e+06	1.8641e+06	1.67356e+06	1.47477e+06	5	1.50451e+06	1258074	1380702	1490009	1.87486e+06	1.87664e+06	2140057	1.56485e+06	1.64705e+06	1.71474e+06	1.69523e+06	1.79155e+06	1.51922e+06	1.10488e+06	1.39113e+06	1.51322e+06	1.88182e+06	1.48282e+06
EIQTIMQFGDTEIK	sp|Q8K0U4|HS12A_MOUSE	2.11622	-0.929473	0.840146	0.33614	1.73511	0.987978	356919	707913	679780	560779	5	372399	124343	517811	413121	776719	874119	601886	578930	639677	597250	725892	821908	614174	473625	536056	467862	778895	547458
IEELESEVR	sp|Q9QWW1|HOME2_MOUSE	2.09659	2.44985	3.44885	1.99504	0.149003	0.149668	1.28448e+07	1.4249e+07	2.35099e+06	3.57451e+06	5	21953962	7.21273e+06	9838098	12374546	18837544	13389474	13468751	11300053	2.92697e+06	3.49449e+06	1.40512e+06	1.38833e+06	2540050	4455272	4.53969e+06	5.39216e+06	1.71419e+06	1.77125e+06
VIINSTITPNMTFTK	sp|Q9QWW1|HOME2_MOUSE	2.08083	1.58737	3.06865	1.91002	0.216042	0.182224	11666185	1.32368e+07	3.88225e+06	3.52218e+06	5	18015542	7327403	11549061	9772734	17094366	13912372	13504286	8436266	4574830	5.94872e+06	3754577	2.23463e+06	2.8985e+06	5.35079e+06	4.69223e+06	3.37132e+06	2484834	1.71173e+06
EDFVELGVTR	sp|Q4ACU6|SHAN3_MOUSE	2.07436	1.27734	0.655776	0.863095	0.266244	-0.333894	1.08539e+07	8.61137e+06	4.47781e+06	4.73429e+06	5	15083925	6.80904e+06	11165434	10357042	16916676	8.26266e+06	6.74175e+06	2.52439e+06	5649185	6.70264e+06	2.0025e+06	3.47466e+06	4560074	7219488	6850640	4.35791e+06	2849449	2.39395e+06
YSNSEESLLSK	sp|E9Q3L2|PI4KA_MOUSE	2.06202	-0.384787	0.0529148	0.0211429	2.24065	0.467875	850864	1.1768e+06	1.11094e+06	1.15968e+06	5	790346	778529	938869	895711	1.14661e+06	1.17593e+06	1.35444e+06	1.03024e+06	984054	1.02754e+06	1.21281e+06	1.27229e+06	1.05803e+06	976537	1.19049e+06	945535	1376392	1.30946e+06
RAPTTALTLR	sp|Q80Z38|SHAN2_MOUSE	2.05943	0.913227	1.53929	1.08	0.125021	0.0930779	5.8797e+06	6.27154e+06	3.1221e+06	2.96663e+06	4	6.2622e+06	4.02715e+06	7.27715e+06	5952301	8.2467e+06	5.58566e+06	7.32879e+06	3.92503e+06	2.14068e+06	3.50313e+06	2.56938e+06	2831449	4565853	412474	2.76289e+06	2.58926e+06	4.51444e+06	4.55408e+06
QLQVEDAQER	sp|Q4ACU6|SHAN3_MOUSE	2.05907	1.38597	1.26815	1.1888	0.582746	-0.545856	5.8157e+06	3.98367e+06	2.22527e+06	1.74751e+06	5	9048259	4.63375e+06	5108018	4.47276e+06	6393152	4.45661e+06	3.50997e+06	1.57493e+06	2.43716e+06	2.96967e+06	1.49342e+06	1.83572e+06	2.39039e+06	1.77556e+06	2900089	2.02326e+06	1.10628e+06	932345
LIANDDMAELLLGESK	sp|E9Q6P5|TTC7B_MOUSE	2.05829	-0.476759	0.493708	-0.119283	2.19876	0.349648	4.57862e+06	5.83431e+06	6.37168e+06	6.3372e+06	5	5050986	3.99554e+06	4.74923e+06	4.51875e+06	5.92404e+06	6.06793e+06	6.12683e+06	5218448	6.77524e+06	5091752	7340025	6836020	5.81535e+06	6.52234e+06	6.82725e+06	4.92728e+06	7144681	6264453
GGPSVDPEELFR	sp|Q99M87|DNJA3_MOUSE	2.0444	-0.624985	0.260202	-0.0925519	0.500853	-0.204005	3.13523e+06	2.72181e+06	4.83514e+06	2.90214e+06	5	2894021	3.27357e+06	3.68311e+06	2.69023e+06	2.87879e+06	3.32256e+06	2824172	1.86172e+06	5.75788e+06	4350399	4.1246e+06	5.7813e+06	4161532	2.92032e+06	2.64378e+06	3.13564e+06	3.00795e+06	2.80303e+06
LDEILAVAAEPTLRPDIADADSR	sp|Q4ACU6|SHAN3_MOUSE	2.03929	1.34062	1.42956	1.04643	1.52383	-1.2237	2.75889e+07	11813097	1.08935e+07	5.71949e+06	5	42140064	20734942	25907856	21572832	17879294	12815990	10750452	5806652	11052798	14587810	5706234	10665058	12455512	6218476	7687848	6.97383e+06	3.70198e+06	4.01529e+06
GLVLDHGAR	sp|Q61390|TCPW_MOUSE;sp|P80317|TCPZ_MOUSE	2.03237	-0.99293	0.109912	0.0855555	0.921035	0.783399	454703	782627	904960	737564	5	393294	256389	614891	554238	1007060	1.11374e+06	501228	508483	763143	651324	1.02186e+06	1.17455e+06	913918	549242	789905	774441	829879	744354
RAPSTTLTLR	sp|Q4ACU6|SHAN3_MOUSE	2.01024	1.16886	3.03139	0.93212	1.82699	-1.27888	816335	336424	363085	176316	5	935948	401106	1006367	921919	413168	300223	326063	306244	345289	464089	297650	285588	422807	161794	239117	150376	163693	166600
DIVEAHYR	sp|P15105|GLNA_MOUSE	2.00989	-0.508143	0.33455	0.235908	0.447908	0.291737	6.36368e+06	7.78987e+06	9.05055e+06	6.61477e+06	5	6161572	5.69573e+06	7.25323e+06	6.34421e+06	9841138	10529981	5367762	5420593	8257963	8.32152e+06	10190261	10865026	7.61797e+06	6759566	9392966	5.77474e+06	6.52489e+06	4.62168e+06
ETVESHFR	sp|Q91YT8|CSCL1_MOUSE	2.00624	-0.50049	0.33212	0.234139	0.440896	0.285272	5.83152e+06	7.10652e+06	8.24981e+06	6.04191e+06	5	5.60765e+06	5291593	6.627e+06	5.79982e+06	9003295	9562298	4931673	4.92882e+06	7507890	7.58138e+06	9297225	9888631	6.97395e+06	6189383	8570002	5360144	5.94711e+06	4.14291e+06
FAFVEVIAMIK	sp|Q5SQX6|CYFP2_MOUSE	2.00393	-1.11552	0.0463316	-0.0823047	0.140467	0.267271	364926	439199	790694	464983	5	307771	262736	659875	229319	75429.5	222379	642963	816023	701604	678103	1.02441e+06	906090	643264	499103	244398	330021	862684	388710
QSNVEDSPEK	sp|Q80Z38|SHAN2_MOUSE	1.96658	2.39493	1.92617	2.17006	0.692439	0.768338	476537	811689	90604.9	180358	5	619164	213491	708079	365414	1221525	652283	1060758	312188	25989.4	100764	11275.5	56295	258700	246525	49901.5	102330	219342	283691
TC[+57.021464]SIPIPTIIVK	sp|Q80Z38|SHAN2_MOUSE	1.96499	1.44999	1.73224	1.11646	0.353403	0.294573	3.59754e+06	4.41246e+06	1.31679e+06	2.03514e+06	5	3.87869e+06	1.75951e+06	4817273	3.9347e+06	6.06011e+06	3.13501e+06	5313142	3.14159e+06	995025	1.14565e+06	638447	1.40195e+06	2402868	2.31076e+06	1.25507e+06	1.08525e+06	2.66347e+06	2.86116e+06
YETSGIGEAR	sp|O08599|STXB1_MOUSE	1.96389	-0.582514	0.494762	0.293444	1.46054	0.93244	1.87192e+06	3.57257e+06	2.80312e+06	2.91504e+06	5	2.19807e+06	1.57015e+06	2.01111e+06	1.70836e+06	4500672	4.05483e+06	3.95321e+06	1.78155e+06	3.35167e+06	2950836	2432418	3.07882e+06	2.20187e+06	2.71968e+06	3.57641e+06	3.51916e+06	2.29953e+06	2.46042e+06
FTVIQLVGMLR	sp|P54763|EPHB2_MOUSE;sp|Q8CBF3|EPHB1_MOUSE;sp|P29319|EPHA3_MOUSE;sp|Q62413|EPHA6_MOUSE;sp|P54754|EPHB3_MOUSE;sp|Q61772|EPHA7_MOUSE;sp|Q03137|EPHA4_MOUSE;sp|P54761|EPHB4_MOUSE;sp|Q60629|EPHA5_MOUSE	1.96289	-1.58364	0.890232	-0.361551	0.956747	0.854288	125731	227305	376849	292043	5	0	192358	156047	154520	183643	326755	201141	197683	291350	298204	556873	455651	282164	317734	283469	222728	347541	288746
FSPDGELYASGSEDGTLR	sp|Q9Z1Z2|STRAP_MOUSE	1.95625	-0.799978	0.572954	0.332935	1.31312	0.761824	459208	778648	799515	618184	5	307223	352112	615010	562487	877751	1014743	681327	540771	661819	779741	1.0441e+06	779347	732573	412377	451574	606975	823556	796439
SPSPSPLPSPSPGSGPSAGPR	sp|Q4ACU6|SHAN3_MOUSE	1.95374	1.44132	0.852742	0.935813	0.28505	0.385095	8106556	1.05867e+07	2.98507e+06	5.53418e+06	5	9104297	3406171	11044409	8871347	19099748	10885568	8777337	3584226	3.00164e+06	3.09867e+06	1.73381e+06	3.12352e+06	3.96771e+06	7318562	8110812	5379132	3.66894e+06	3.19347e+06
NMLINIVDTAQQK	sp|Q80Z38|SHAN2_MOUSE	1.95299	0.97389	1.52999	0.939708	0.414228	0.296234	1.03334e+06	1.26887e+06	526105	661512	3	1.25809e+06	753134	1.20295e+06	919187	1.76789e+06	1.18093e+06	1.41503e+06	711640	301789	549827	473824	445340	859746	894584	626649	359988	839330	587010
ESPEVLLTLDILK	sp|Q9JHU4|DYHC1_MOUSE	1.9517	-1.33292	0.396286	0.331926	2.40434	1.68972	520673	1.67965e+06	1.31164e+06	1.33444e+06	5	128879	335016	843113	775683	1.1188e+06	1.93009e+06	1.82293e+06	1.8468e+06	1.23264e+06	876315	1.83618e+06	1.35876e+06	1.25431e+06	842555	965484	805690	2.40063e+06	1.65786e+06
LLIYLASNLESGVPAR	tr|A0A140T8P0|A0A140T8P0_MOUSE;sp|P01670|KV3AI_MOUSE;sp|P01671|KV3AJ_MOUSE;sp|P01663|KV3AB_MOUSE;sp|P01662|KV3AA_MOUSE;sp|P01661|KV3A9_MOUSE;sp|P01672|KV3AK_MOUSE;tr|A0A075B5N8|A0A075B5N8_MOUSE	1.95002	-0.602206	0.31988	0.118353	1.39131	0.32586	1.93826e+07	2.42943e+07	29423450	22380888	5	17100050	19859574	21820334	18750328	20688682	25252456	23010940	28225276	29850626	25932826	37053364	31708088	22572346	23030622	25365098	18221064	27332728	17954928
GYGFGLIK	sp|Q60932|VDAC1_MOUSE	1.94789	-0.838617	0.186672	0.213478	1.03009	0.969004	573009	1.12166e+06	1.02473e+06	967381	5	570910	617828	649587	453712	1.17705e+06	1.8536e+06	866551	589441	1.04583e+06	1.14923e+06	1330698	938986	658921	722848	1.73165e+06	942668	740768	698976
MSINAEDVVVGDLVEVK	sp|Q8VDN2|AT1A1_MOUSE	1.94566	-0.471522	0.603214	0.239054	1.51039	0.629321	638219	987221	884936	836473	5	676652	578369	585195	712660	879139	1.07482e+06	1.27361e+06	721310	884075	937289	974548	968381	660390	746188	998209	710262	873398	854308
ALLAFQR	sp|E9Q6P5|TTC7B_MOUSE	1.93293	-0.414556	0.273521	0.0940201	1.30607	0.286245	2.10503e+06	2.567e+06	2.80576e+06	2.40504e+06	5	1.87637e+06	2.04566e+06	2.4644e+06	2.03367e+06	2701638	2356216	2.89598e+06	2.31416e+06	3059437	2.52317e+06	3.21949e+06	2.82184e+06	2.40487e+06	2.43934e+06	2.17706e+06	1.84488e+06	2.95793e+06	2.606e+06
RVTELEC[+57.021464]VSSQANAVHSHK	sp|Q9Z2Y3|HOME1_MOUSE	1.93046	6.99206	0.21083	-1.17745	0.286291	0.328851	1.03786e+06	1.30356e+06	8152.97	2.94835e+06	5	1.25649e+06	31658.2	1.62126e+06	1.24201e+06	1.21663e+06	1098332	1.80749e+06	1.09179e+06	14035.2	0	10578	16151.7	0	17745.4	4653.01	734674	23130.2	13961532
LLIYSGSTLQSGIPSR	tr|A0A0B4J1I1|A0A0B4J1I1_MOUSE	1.92104	-1.99918	0.1303	-0.544913	0.00957858	-0.0577463	16683725138	16029119423	66697060400	2.33854e+10	5	139324960	171543088	66305311000	118721504	96283000	49663756	140199936	63830331000	63414170000	72117166000	67761279000	72368284000	57824403000	57919713000	58634150000	133950624	129393272	109817360
DIMEDTIEDKLDTK	sp|O08599|STXB1_MOUSE	1.92043	-1.61382	0.630519	0.548216	1.67411	1.58157	126800	379506	388084	259531	3	181770	34243	173907	117280	418086	530286	393937	175715	437175	447610	549280	329269	177083	289843	465220	200378	214528	127685
LLLQLEATK	sp|Q99KJ8|DCTN2_MOUSE	1.91465	-0.61838	0.412601	-0.159472	1.33877	0.511836	2.75583e+06	3.92944e+06	4.23062e+06	4.38871e+06	5	3.32446e+06	2.053e+06	2.85569e+06	2.79018e+06	4.64428e+06	4529459	3.10261e+06	3.44141e+06	4.62694e+06	3.1365e+06	5.05223e+06	4.43416e+06	3.90326e+06	3636423	4235129	5572080	4.12701e+06	4.3729e+06
QLAEILLR	sp|E9Q6P5|TTC7B_MOUSE	1.91016	-0.445047	0.0895802	-0.0414555	1.14667	0.332268	2.58269e+06	3.25158e+06	3.51597e+06	3.34637e+06	5	2229510	2.39699e+06	3.18434e+06	2.51992e+06	3699559	3.30519e+06	3.36667e+06	2.63492e+06	3.85672e+06	3.0187e+06	3.99676e+06	3.48997e+06	3.21768e+06	3950675	3.58815e+06	2.36188e+06	3.82321e+06	3.00795e+06
WGGSSFQDIQR	sp|Q9JIA1|LGI1_MOUSE	1.90507	-0.859632	0.595296	0.275537	1.3297	0.826178	777296	1.37813e+06	1.41046e+06	1.13853e+06	5	675736	499723	1.12567e+06	808057	1.485e+06	1832304	1333012	862212	1.2494e+06	1.00289e+06	1.58191e+06	1.76636e+06	1.45174e+06	967598	1.09313e+06	1.23636e+06	1.34663e+06	1.04895e+06
VTIPVPAGVEDGQTVR	sp|Q99M87|DNJA3_MOUSE	1.89222	-0.599894	0.495572	-0.21662	0.663414	-0.311671	3.4477e+06	2.77784e+06	5.22534e+06	3.22787e+06	5	3.13504e+06	3.3204e+06	4298172	3.03717e+06	3.55634e+06	3206372	2566164	1782470	5.68908e+06	4.63094e+06	4.10325e+06	6.5035e+06	5.19995e+06	2857945	2.73554e+06	3.56094e+06	3872127	3.11279e+06
DKPEEIVPASKPSR	sp|Q80Z38|SHAN2_MOUSE	1.88327	0.943221	1.06265	0.790185	0.119799	0.121943	1.24123e+06	1.3507e+06	645525	781071	5	1735502	1.12056e+06	1231166	877677	2.03552e+06	1.20288e+06	1510912	653499	478358	805798	716863	448495	778113	1.24105e+06	653013	620203	706825	684259
GDQPAASPGPTLR	sp|Q4ACU6|SHAN3_MOUSE	1.87777	1.4982	1.50042	1.51814	0.708244	-0.680312	2.0518e+06	1.28039e+06	726327	447027	5	2.42335e+06	910306	2.08981e+06	2.78373e+06	1.9193e+06	952899	1768322	481014	664509	1.1707e+06	234494	565237	996697	654677	408364	570700	229534	371860
MALDIEIAAYR	sp|P08551|NFL_MOUSE;sp|P19246|NFH_MOUSE;sp|P46660|AINX_MOUSE;sp|P08553|NFM_MOUSE	1.8775	-1.34759	0.356787	-0.709789	0.352322	-0.533787	1.47739e+06	1.02049e+06	3.75975e+06	1.66908e+06	5	1.01946e+06	979258	3.02885e+06	881985	1.53465e+06	703338	1.18141e+06	662565	4.14393e+06	2.84189e+06	2.94096e+06	3.51923e+06	5.35275e+06	3.22079e+06	188792	1.21572e+06	3.33624e+06	383846
HGSYENAVHSGALDD	sp|P11983|TCPA_MOUSE	1.87593	-0.575525	0.118117	-0.091373	0.992178	0.804659	451750	789087	673207	840680	5	443781	273525	606171	483524	883355	1.19555e+06	610752	466687	650540	582457	716613	689190	727233	808786	993722	997403	602766	800724
QASEGPLK	tr|V9GXK0|V9GXK0_MOUSE;sp|P16858|G3P_MOUSE;tr|A0A1D5RLD8|A0A1D5RLD8_MOUSE;tr|S4R1W1|S4R1W1_MOUSE;tr|V9GX06|V9GX06_MOUSE	1.86909	-0.281542	0.174167	0.0840288	0.595635	0.28163	13867008	1.68563e+07	1.68553e+07	1.59026e+07	5	15145981	13330321	15233231	11758499	16420654	21806160	18077154	11121191	16283746	17033002	18666168	15994327	16299020	14743272	18855422	14657583	16156065	15100412
DLKPQNLLINR	sp|P49615|CDK5_MOUSE	1.86796	-0.589871	0.0285	-0.0148549	1.39937	0.663026	584629	925702	879933	935283	3	523202	466031	803135	546150	947634	1148382	972422	634370	785710	742756	1.0527e+06	913436	905062	806016	873420	837119	1.08855e+06	1.07131e+06
LIEDFLAR	sp|O55013|TPPC3_MOUSE	1.86029	-0.664499	0.0874016	-0.0798498	0.82214	0.694262	1.64719e+06	2665246	2.61082e+06	2.81692e+06	5	1.77961e+06	1273082	2.02946e+06	1.50661e+06	3.41159e+06	3.85881e+06	2.1409e+06	1.24968e+06	2.62412e+06	2.2839e+06	3.44149e+06	2.12644e+06	2.57818e+06	2.52285e+06	3.91262e+06	3056139	2521635	2.07135e+06
LFLTMEINPK	sp|Q9JHU4|DYHC1_MOUSE	1.85901	-0.434523	0.227327	0.166025	1.29222	0.472046	1.33577e+06	1.85281e+06	1805240	1.6514e+06	5	1.26091e+06	1.0652e+06	1.47547e+06	1541486	1.35907e+06	2.24283e+06	1.88934e+06	1.92e+06	2.16612e+06	1.68503e+06	1.80472e+06	1.74896e+06	1.62138e+06	911710	1.49287e+06	1352283	2586800	1.91333e+06
ENFIPTIVNFSAEEISDAIR	sp|Q9JHU4|DYHC1_MOUSE	1.85453	-1.33194	0.527661	0.425348	1.38923	1.18719	313553	713988	789341	531678	5	197862	227132	321219	507998	420554	546592	888690	1.00012e+06	757950	415021	957015	713055	1.10366e+06	525127	171784	627394	617767	716316
LQSQLLSIEK	sp|P39053|DYN1_MOUSE	1.85346	-0.421437	0.218695	0.0885565	1.88609	0.498929	2.65033e+06	3.74535e+06	3.54948e+06	3.52236e+06	5	2624513	2.16985e+06	3070590	2.73635e+06	3784387	3.72038e+06	4.35645e+06	3.12016e+06	3.77761e+06	3.39916e+06	2.97501e+06	4.14813e+06	3.44748e+06	3.17784e+06	3.40703e+06	2.62385e+06	4182798	4220288
LQSQLLSLEK	sp|P39054|DYN2_MOUSE	1.85346	-0.421437	0.218695	0.0885565	1.88609	0.498929	2.65033e+06	3.74535e+06	3.54948e+06	3.52236e+06	5	2624513	2.16985e+06	3070590	2.73635e+06	3784387	3.72038e+06	4.35645e+06	3.12016e+06	3.77761e+06	3.39916e+06	2.97501e+06	4.14813e+06	3.44748e+06	3.17784e+06	3.40703e+06	2.62385e+06	4182798	4220288
FAEAFEAIPR	sp|P42932|TCPQ_MOUSE	1.85168	-0.42286	0.00179418	-0.00123309	0.986723	0.557561	2.09237e+06	3.07951e+06	2.805e+06	3.08214e+06	5	2158266	1.68216e+06	2269443	2259628	3.44231e+06	4.30828e+06	2.40263e+06	2164821	2.68331e+06	2.32063e+06	2.8954e+06	3.31355e+06	2812118	2.58266e+06	3.76309e+06	3.24792e+06	3.02021e+06	2.79684e+06
GPFLGLPR	sp|Q80Z38|SHAN2_MOUSE	1.8498	0.728512	0.921382	0.641638	0.219078	0.191152	2.53565e+06	2.89489e+06	1.53033e+06	1.85558e+06	5	2.67217e+06	1.73272e+06	3.13688e+06	2.60084e+06	4.18329e+06	2.64528e+06	3.34424e+06	1.40676e+06	1227882	1.80035e+06	1.35085e+06	1.28713e+06	1.98545e+06	2.44916e+06	1.19749e+06	1343114	2.10276e+06	2185383
QSEIIPQLMSEC[+57.021464]EYVSEK	sp|Q9QWW1|HOME2_MOUSE	1.84879	4.38948	3.31069	4.90237	0.287279	0.355155	1.09949e+06	1.40638e+06	52459.6	47026.4	5	1.52765e+06	0	1.45501e+06	1.41531e+06	1132880	1.16502e+06	2.15938e+06	1.16826e+06	45701.4	77354.8	34666.9	33910.7	70664.2	151701	43211.4	21405.9	0	18813.4
ILIPWLLSPER	sp|Q8BH66|ATLA1_MOUSE	1.82887	-0.742571	0.489547	0.212191	0.736139	0.300869	1.17151e+06	1.44316e+06	1.96011e+06	1.24578e+06	5	1.16917e+06	983162	1.42498e+06	1.10871e+06	1.30352e+06	1.75843e+06	1.63299e+06	1.07771e+06	1.96885e+06	1.76948e+06	2.09137e+06	2.60971e+06	1.36116e+06	960216	1.32979e+06	1165029	1.62668e+06	1.14716e+06
EETQQQVQDLETR	sp|Q99JP6|HOME3_MOUSE	1.82672	2.97829	2.69135	4.27753	0.571871	0.642701	522486	815731	66300.8	42061.1	5	873213	122876	569892	523963	1.35851e+06	683622	685221	535575	41204.9	35784	37095.4	217420	0	50913.7	68850.5	40831.5	35622.1	14087.9
QFLAPPMLK	sp|Q80Z38|SHAN2_MOUSE	1.82244	0.988463	1.45381	1.26384	0.487583	0.481514	889974	1.24259e+06	448560	517455	4	1085226	560619	1.14907e+06	764980	1.85061e+06	954017	1615656	550069	319483	463414	480156	339519	640226	686612	344302	295462	641569	619328
VLPSITTEILK	sp|P67778|PHB_MOUSE	1.81714	-0.403804	0.0406046	-0.0776936	0.706064	1.05756	153741	319996	203398	337701	4	164947	159651	152200	138166	555371	474470	154290	95853.1	155164	213396	224156	225350	198923	266562	679139	444103	157737	140967
AYILNLVK	sp|P80315|TCPD_MOUSE	1.81251	-0.811578	0.394504	0.243341	1.28161	0.8964	746228	1.38904e+06	1.30973e+06	1.17344e+06	5	534603	532220	1.01155e+06	906536	1.60762e+06	1.94177e+06	1.08541e+06	921359	1.035e+06	1199965	1.46717e+06	1708183	1.13832e+06	896380	1.39995e+06	979875	1.45976e+06	1.13125e+06
GIVDQSQQAYQEAFEISK	sp|P63101|1433Z_MOUSE	1.80561	-0.314305	0.140232	0.0664215	0.573213	-0.255154	5.50668e+06	4.61403e+06	6.84707e+06	4406420	5	5.63177e+06	5.29621e+06	6.48374e+06	4.615e+06	5.21922e+06	4950422	5496014	2.79047e+06	7231617	6.65492e+06	6126870	7359701	6862259	4896824	4.20025e+06	4.34344e+06	4.48063e+06	4.11096e+06
LVPGGGATEIELAK	sp|P42932|TCPQ_MOUSE	1.79795	-0.50598	0.157579	-0.0939386	1.05763	0.546235	3.71309e+06	5.42212e+06	5.27292e+06	5.78692e+06	5	4.04281e+06	3.05394e+06	4130118	3.6255e+06	6.03511e+06	7385806	4.41174e+06	3.85581e+06	5263148	4440733	5.66235e+06	6528323	4.47003e+06	5.00718e+06	7585705	6026204	5.32735e+06	4988139
SVHSLISDFKDPPTAK	sp|O08599|STXB1_MOUSE	1.78215	-0.760138	0.275806	0.181957	1.50467	0.813258	2.16367e+06	3.80194e+06	3.6645e+06	3.35144e+06	5	2643433	1.86571e+06	2.21207e+06	1.93345e+06	4.07651e+06	4.26897e+06	4.69089e+06	2.1714e+06	4.01166e+06	3.9699e+06	4466370	3.73676e+06	2137811	3.98252e+06	4.66713e+06	2743481	2.89802e+06	2.46603e+06
QTEIAYGTLDSGSTK	sp|P23819|GRIA2_MOUSE;sp|Q9Z2W9|GRIA3_MOUSE;sp|Q9Z2W8|GRIA4_MOUSE	1.77342	-0.670027	0.45689	0.22187	1.25991	0.705188	948036	1.54564e+06	1.50842e+06	1.32531e+06	5	1.03971e+06	782058	1.08056e+06	889822	2.16659e+06	1.68791e+06	1.11786e+06	1.21019e+06	1.94874e+06	1.74329e+06	1.44847e+06	1.2402e+06	1.16142e+06	1.46787e+06	1.30345e+06	1.16044e+06	1.33768e+06	1.35711e+06
EVELQLR	sp|Q61789|LAMA3_MOUSE	1.76967	-0.565095	1.07009	0.402614	2.54592	0.463191	951365	1.31154e+06	1.40753e+06	992162	3	1.01574e+06	860233	926316	1.00318e+06	1.22768e+06	1.50314e+06	1.27776e+06	1.23757e+06	1.32323e+06	1.51243e+06	1.5809e+06	1.66492e+06	956182	1.01625e+06	745628	676128	1400077	1.12272e+06
DIELQIR	sp|Q8K1M6|DNM1L_MOUSE	1.76967	-0.565095	1.08095	0.405319	2.57017	0.465895	951365	1.314e+06	1.40753e+06	992162	3	1.01574e+06	860233	926316	1.00318e+06	1.22768e+06	1.50314e+06	1.28761e+06	1.23757e+06	1.32323e+06	1.51243e+06	1.5809e+06	1.66492e+06	956182	1.01625e+06	745628	676128	1400077	1.12272e+06
LLDYVPIGPR	sp|P46460|NSF_MOUSE	1.75243	-0.496445	0.0525432	0.0350078	3.48948	0.975733	7.11144e+06	13985643	1.00323e+07	13650358	5	5806715	5.9795e+06	8461134	8.1984e+06	13458506	12655130	15518202	14310734	9229492	10764006	12164863	9228786	8774552	12196508	9423042	10481136	19730620	16420484
DRFEDHEIEGAHLPALTK	sp|Q4ACU6|SHAN3_MOUSE	1.74834	1.77238	0.851367	1.58545	0.322443	-0.48183	2.76225e+06	1.97796e+06	808579	659098	5	3.16635e+06	1.07208e+06	3.52909e+06	3.28148e+06	4.20246e+06	1.80743e+06	1.90195e+06	0	0	1.69068e+06	14358.2	989313	1.34854e+06	939344	1226873	0	747052	382223
SANLVAATLGAILNR	sp|P17710|HXK1_MOUSE	1.72734	-1.14017	0.338608	0.364569	0.716447	0.895311	226990	422205	500302	327927	5	444616	55810.2	208824	198711	464154	643015	447290	134360	438083	418599	558883	665392	420552	182505	491491	462803	331880	170956
APGFAQMLK	sp|P42932|TCPQ_MOUSE	1.72145	-0.657286	0.0637933	0.0462279	1.11637	0.684137	629810	1.01194e+06	993282	980030	5	634007	389853	839816	655564	905553	1.44836e+06	959180	734676	969326	769322	1.10125e+06	1.21917e+06	907338	851664	1.34902e+06	939536	1.02392e+06	736005
YLAEVAAGDDKK	sp|P63101|1433Z_MOUSE	1.72077	-0.354131	0.479599	0.265694	0.474982	-0.285856	2.01984e+06	1.65679e+06	2.58179e+06	1.37811e+06	5	2.03664e+06	1.96013e+06	2470752	1.61184e+06	1.88024e+06	2206445	1.72598e+06	814475	2.51396e+06	2.66545e+06	2.85764e+06	2.55838e+06	2.31355e+06	1.34881e+06	1495380	1.22482e+06	1449342	1.37222e+06
LGEHEFEALMR	sp|Q9QYB8|ADDB_MOUSE	1.72046	5.33735	0.0884195	0.253595	0.0291755	0.084788	114144	121053	2823.25	101540	4	163895	0	106222	186458	24979.3	303914	155320	0	14116.2	0	0	0	0	65194.9	19957.6	197875	224672	0
SLIHLSLANNNLQTLPK	sp|Q9JIA1|LGI1_MOUSE	1.7203	-0.783295	0.216887	0.141782	0.860814	0.597805	1.98325e+06	3.00147e+06	3.41328e+06	2.72053e+06	5	1659186	1.66929e+06	2.29015e+06	2314366	3199574	4.37259e+06	2.8034e+06	1.63032e+06	2.87427e+06	2828450	4.81625e+06	3.7273e+06	2.82016e+06	2.39692e+06	3.11088e+06	2.93711e+06	2.73797e+06	2.41977e+06
VVSSIEQK	sp|P63101|1433Z_MOUSE	1.71523	-0.335653	0.149268	0.0714447	0.406095	-0.205962	7.72325e+06	6.69575e+06	9.74634e+06	6.37224e+06	5	8536656	7502072	8966991	5.88728e+06	7.4511e+06	7.61238e+06	7.66222e+06	4.05729e+06	9407102	9033425	9621241	10328347	10341609	7.09644e+06	6.71246e+06	6.51988e+06	5965582	5.56684e+06
EIFVTFR	sp|Q99M87|DNJA3_MOUSE	1.71009	-0.837128	0.0868348	0.0333029	0.0133085	0.0129209	669562	675586	1.19617e+06	660169	4	531981	409664	1067096	669508	774259	754809	629020	544255	1371497	1.11005e+06	934720	1.51505e+06	1.04952e+06	624817	574189	670331	802276	629234
FSMVIDNGIVK	sp|P99029|PRDX5_MOUSE	1.70814	-0.503509	0.523064	0.276049	0.970357	0.572567	1203657	1.79004e+06	1.70637e+06	1.4783e+06	5	1.41129e+06	1.05165e+06	1205903	1.14579e+06	1895882	2.41999e+06	1.87045e+06	973828	1.73131e+06	1.94175e+06	1.87003e+06	1.80327e+06	1185503	1.57232e+06	1.74459e+06	1.32713e+06	1.39662e+06	1350857
DNQNLEDKVR	sp|Q9QWW1|HOME2_MOUSE	1.70307	1.85105	3.4633	2.27087	0.0262095	0.0299599	2.10523e+06	2.14941e+06	583550	445370	5	3.59778e+06	1.07762e+06	1.96964e+06	1.77589e+06	2.09066e+06	2557796	2.39271e+06	1.55648e+06	448712	1.08161e+06	885563	267584	234280	791089	824348	350097	249300	12014.8
GMEDLIPLVNR	sp|P39053|DYN1_MOUSE	1.68632	-0.40707	0.0680107	0.0320948	1.64933	0.449302	6.13266e+06	8.37341e+06	8.13185e+06	8.18919e+06	5	6.6794e+06	4943463	6778940	6128832	7875983	9037329	9637516	6.94281e+06	9043591	7.83978e+06	6832016	9483118	7460729	6.58531e+06	8533078	6.56479e+06	10291781	8970981
LTFDSSFSPNTGK	sp|Q60932|VDAC1_MOUSE	1.68526	-0.467521	0.162333	0.198439	0.940369	0.77879	2.04201e+06	3.50347e+06	2.82356e+06	3.05325e+06	5	2.55888e+06	1588992	2231355	1788835	4958786	4286884	3.31317e+06	1.45502e+06	2880724	3.05416e+06	3.19723e+06	2.70008e+06	2.28559e+06	2.21231e+06	5667237	3.7399e+06	1.78765e+06	1.85913e+06
VLLTTQGVDMISK	sp|Q9JHU4|DYHC1_MOUSE	1.68255	-0.624644	0.444647	-0.101155	2.82267	0.597699	2.72328e+06	4.12114e+06	4.19883e+06	4.42047e+06	5	2.82486e+06	2.06498e+06	2879642	3.12364e+06	3.97135e+06	4447432	4.04116e+06	4.02462e+06	3.90498e+06	4.09798e+06	5.75816e+06	3.58733e+06	3.64571e+06	3.6777e+06	4.49677e+06	4.02761e+06	5073167	4827078
VEVTPTVPR	sp|Q8C729|F126B_MOUSE	1.68224	-0.216542	0.058393	0.0163207	1.97798	0.336605	7.44515e+06	9.40159e+06	8.65085e+06	9.29584e+06	5	7582453	7.23254e+06	8.16592e+06	6.79968e+06	10208953	9167810	9994831	8.23478e+06	9485759	7988600	8739086	8958986	8081840	9221111	8.08371e+06	8616352	10562789	9995211
IITGGAAAQDGR	sp|Q811D0|DLG1_MOUSE	1.67316	-0.560805	0.375955	-0.14104	0.480696	0.276083	972041	1.17705e+06	1.43385e+06	1.29793e+06	5	999553	616558	1.35555e+06	916503	1.29212e+06	1.38809e+06	1.18998e+06	838000	1.35603e+06	1.30017e+06	1493828	1.33161e+06	1.68761e+06	1.0839e+06	1.13889e+06	1538119	1376775	1.35197e+06
MESPIPILPLPTPDAETEK	sp|Q9Z2Q6|SEPT5_MOUSE	1.6714	-0.62971	0.851368	0.447044	2.99064	0.862131	816674	1484485	1.2636e+06	1.08894e+06	5	858620	560864	1.04577e+06	801442	1.48756e+06	1.45513e+06	1.62179e+06	1.37346e+06	1.20024e+06	910131	1.50226e+06	1.48417e+06	1.22121e+06	783206	749526	725294	1.61691e+06	1.56975e+06
SDDPDQQYLILNTAR	sp|Q9EQH3|VPS35_MOUSE	1.67136	-0.561935	0.246878	0.132643	0.432156	0.288963	814939	995662	1.20305e+06	908202	5	984554	528559	1.0699e+06	676743	1.15808e+06	1.27134e+06	885390	667836	1.08556e+06	1.39594e+06	1.24442e+06	1.22912e+06	1.06023e+06	743830	1.09865e+06	916873	1.03707e+06	744584
TAVETAVLLLR	sp|P80318|TCPG_MOUSE	1.6704	-0.515054	0.349946	0.208004	1.04248	0.601744	3.72872e+06	5.65851e+06	5.32851e+06	4.89877e+06	5	3037599	2.90366e+06	4.75865e+06	4214951	5.69447e+06	8.03413e+06	4530063	4375380	4574620	4750584	5.90475e+06	6.25155e+06	5161046	3.86376e+06	6225210	3.98967e+06	6.04657e+06	4368613
SMTAELEELASIR	sp|Q4ACU6|SHAN3_MOUSE	1.66983	1.19264	2.16337	1.49564	1.15969	-0.926739	2.39828e+06	1.26161e+06	1.04925e+06	447395	5	3.21745e+06	1.11391e+06	2.39481e+06	2.86696e+06	1.78463e+06	1.29983e+06	1.30061e+06	661359	1.06231e+06	1.37701e+06	430907	885620	1.4904e+06	456652	675564	460440	317193	327126
SQDAEVGDGTTSVTLLAAEFLK	sp|P80313|TCPH_MOUSE	1.66369	-0.81703	0.248885	0.225921	1.16006	0.99404	287749	573126	506949	490051	5	313834	139173	426661	271329	565698	859144	570140	297521	430380	436939	615417	628120	423890	251392	724455	501664	592835	379907
EFDFFNK	sp|E9Q3L2|PI4KA_MOUSE	1.66314	-0.496449	0.386665	0.155382	1.96292	0.439627	850384	1.15334e+06	1.19967e+06	1.03557e+06	3	785602	683483	1.01546e+06	916986	1.2445e+06	1.11123e+06	1193207	1.0644e+06	1.27132e+06	953608	1.46128e+06	1.25074e+06	1.06139e+06	726587	1.12843e+06	824278	1.35417e+06	1.14441e+06
TSVSGNWK	sp|O88935|SYN1_MOUSE	1.65887	-0.521772	0.514512	0.376917	1.50221	1.41663	392496	1.04781e+06	563514	806902	4	303199	434083	494187	338516	1.22399e+06	949698	1.55378e+06	463786	652654	543830	572515	620307	428263	769193	1.05516e+06	630796	850798	728566
LLIIGTTSR	sp|P46460|NSF_MOUSE	1.65657	-0.554744	0.215412	0.137516	3.90778	1.05212	3.50048e+06	7.2585e+06	5.14189e+06	6.59858e+06	5	2954777	2.71949e+06	4546840	3.78082e+06	7092539	7.12605e+06	7.55711e+06	7.2583e+06	4.7451e+06	5.12001e+06	6564329	4.88337e+06	4.39664e+06	6.67134e+06	4259994	4.33223e+06	10008801	7.72053e+06
GMYDGPVYEVPATPK	sp|P97427|DPYL1_MOUSE	1.65325	-0.619717	0.111723	0.0684823	0.199498	0.121813	1.99224e+06	2.16776e+06	3.06122e+06	2.06726e+06	5	2.16573e+06	2.06326e+06	2.05381e+06	1.68615e+06	2438817	2901408	1.98287e+06	1.34794e+06	3.53123e+06	2.70185e+06	3.69952e+06	3.36087e+06	2012645	2.08238e+06	2.3795e+06	1.80355e+06	2.39792e+06	1.67296e+06
LVQLLVR	sp|Q02248|CTNB1_MOUSE	1.65025	-0.630647	0.0444446	0.040745	0.217674	0.217836	1.87105e+06	2.17601e+06	2.89687e+06	2.11541e+06	5	2047150	1.04399e+06	2.74745e+06	1645614	3.25304e+06	2.39096e+06	1.83891e+06	1.22112e+06	3.13225e+06	3.0947e+06	3.13841e+06	2.50131e+06	2.61768e+06	3013625	1828744	1.50928e+06	2.29831e+06	1.9271e+06
LTTALQESAASVEQWKR	sp|Q9QWW1|HOME2_MOUSE	1.64676	3.81076	1.94687	4.15622	0.189472	-0.338276	546822	432529	38966.7	24258.7	4	1.09598e+06	509725	397645	183934	727351	547305	354232	101226	26600.7	18720.5	149513	0	0	97388.6	0	23904.7	0	0
EAVAMESFAK	sp|P80314|TCPB_MOUSE	1.64607	-0.90468	0.245384	0.218758	1.21413	0.953657	323352	626261	605357	538149	5	225923	225157	498857	343472	644357	943833	469064	447790	580966	598255	802815	667500	377250	258623	769891	540340	713444	408447
AHSPQGEGEIPLHR	sp|Q4ACU6|SHAN3_MOUSE	1.6413	1.79373	1.19693	3.57422	1.64825	-2.54038	162325	27903.1	46818.6	2342.64	4	166507	42773	233033	206986	21044.2	14423.9	65917	10227.3	65660.6	52500.7	0	42643.8	73287.7	0	0	0	0	11713.2
AGVDGWFK	sp|P68404|KPCB_MOUSE	1.63316	-0.610246	0.552748	-0.368745	2.31045	1.30282	1.02027e+06	2.51712e+06	1.55747e+06	3.25018e+06	5	974557	822918	1.36383e+06	919784	2.65846e+06	1.5631e+06	2.91778e+06	2.92914e+06	1.56346e+06	1.21154e+06	1.7175e+06	1968596	1.32623e+06	3.74602e+06	1.76858e+06	2.44677e+06	4421041	3868479
GIDPFSLDALAK	sp|P80317|TCPZ_MOUSE	1.63267	-0.602083	0.0663818	0.0502239	1.01827	0.66412	2.32989e+06	3.69195e+06	3.53656e+06	3.56564e+06	5	2.36739e+06	2.00657e+06	2.63746e+06	2308151	4.18998e+06	5.37932e+06	2725080	2.47343e+06	3382828	3007967	4.31282e+06	4383963	2.59523e+06	3.08702e+06	4679371	3324681	3.6024e+06	3134718
QSIINPDWNFEK	sp|P46460|NSF_MOUSE	1.62931	-0.43818	0.347084	-0.108828	4.17616	0.790167	5.24907e+06	9077076	7.11193e+06	9.78828e+06	5	5586714	4263414	5.79607e+06	5350064	9091497	9021579	9571061	8624167	6877991	7122051	8986088	6002902	6570612	9637905	8084127	8178663	11911661	11129041
LLDEVFFSEK	sp|Q9R1P0|PSA4_MOUSE	1.62577	-1.02322	0.146508	-0.100362	0.105404	-0.0833937	432792	408484	879632	437913	3	304563	671770	393959	360877	444387	445085	396765	347701	702912	539145	1211304	1.0724e+06	872398	646484	328854	503605	434083	276539
ADYAQLLEDMQNAFR	sp|P50516|VATA_MOUSE	1.61734	-0.675262	0.251421	-0.0846873	5.68534	1.889	896378	3.31998e+06	1.43141e+06	3.5207e+06	5	1.07152e+06	551305	928141	1.03454e+06	3311172	3.50941e+06	3.26098e+06	3.19836e+06	1512720	1.29189e+06	1.92793e+06	1.25513e+06	1.16939e+06	2.59518e+06	3.3046e+06	3537525	4293223	3.87298e+06
REPLPSLEAVYLITPSEK	sp|O08599|STXB1_MOUSE	1.61521	-0.617581	0.665945	0.395885	1.33792	0.918629	1.82606e+06	3.45184e+06	2.80173e+06	2.62348e+06	5	2.19264e+06	1542569	1.93632e+06	1.63271e+06	4.55043e+06	4.07537e+06	3.5109e+06	1.67065e+06	3.20044e+06	2.92815e+06	2780627	3.3373e+06	1.76213e+06	2.62451e+06	3.3908e+06	2.73692e+06	2.14379e+06	2.22136e+06
AVFQANQENLPILK	sp|Q8VDN2|AT1A1_MOUSE	1.61353	-0.402189	1.24812	0.411878	1.73143	0.688941	2.73917e+06	4.41581e+06	3.61984e+06	3.31912e+06	5	2896039	2257802	2823569	2.97927e+06	4512193	4.5374e+06	5515512	3.09815e+06	3164385	3.73949e+06	3.64437e+06	4440086	3.11089e+06	3.00701e+06	3.50198e+06	2.92741e+06	3260676	3.89853e+06
VLSIGEGGFWEGTVK	sp|Q4ACU6|SHAN3_MOUSE	1.61174	0.807629	2.5945	1.25177	1.97919	-1.02566	3.64289e+06	1.78934e+06	2.08126e+06	751404	5	3986472	2293102	4.2426e+06	4.04939e+06	2.04162e+06	1.82612e+06	2.14191e+06	1147702	1.75007e+06	2.37777e+06	954863	2.51533e+06	2.80825e+06	548020	626929	667711	1.11429e+06	800069
KLETAVNLAWTAGNSNTR	sp|Q60932|VDAC1_MOUSE	1.60684	-0.806446	0.281775	0.356601	0.936452	0.969498	1.00768e+06	1.97319e+06	1.76233e+06	1.54107e+06	5	1.18752e+06	1.07058e+06	904907	867712	2737908	2.85421e+06	1.66561e+06	635042	1.80675e+06	1.93285e+06	2.15314e+06	2.03292e+06	885965	1.36727e+06	3.00827e+06	1.64455e+06	812305	872945
GNEMSEVLR	sp|P50516|VATA_MOUSE	1.60497	-0.678025	0.363046	0.19368	5.8049	2.16114	847541	3.79079e+06	1.35602e+06	3.31456e+06	5	768292	635868	1.00871e+06	977292	3.79045e+06	3436291	4.06448e+06	3.87192e+06	1.48349e+06	1.20578e+06	1.83498e+06	1.25121e+06	1.00464e+06	2.38315e+06	3.07088e+06	2.30617e+06	4942717	3869880
AAHVFFTDSC[+57.021464]PDALFNELVK	sp|O08599|STXB1_MOUSE	1.59493	-0.781408	0.856299	0.351252	1.68128	1.02225	1.11821e+06	2.27117e+06	1.92198e+06	1.78037e+06	5	1120338	529929	1.45667e+06	1.36588e+06	2.21255e+06	2.27876e+06	3.04561e+06	1.54774e+06	2.08234e+06	1.85183e+06	1.68387e+06	2.55929e+06	1.43256e+06	2.05223e+06	1.8165e+06	1.40315e+06	1.81367e+06	1.81632e+06
ASIISELSSK	sp|D3YZU1|SHAN1_MOUSE	1.59479	1.12535	1.00909	2.36601	1.20869	-1.27974	1.14456e+06	471411	524656	91444.9	3	1538123	837323	1.41388e+06	788921	1.01931e+06	621106	226589	18635.9	46369.7	704398	679546	558149	634820	57904.1	152370	208052	23670.5	15227.6
DMLMQFVTK	sp|P39053|DYN1_MOUSE	1.59367	-0.534446	0.446687	0.309146	1.31165	0.567862	963946	1.42888e+06	1.39617e+06	1.15328e+06	5	1.02348e+06	901341	1.18134e+06	749622	1.57037e+06	1.72054e+06	1.46468e+06	959937	1.50413e+06	1.36414e+06	1.47686e+06	1.65793e+06	977776	1.06838e+06	1.10698e+06	676701	1.94238e+06	971944
FSKPDLKPFTPEVR	sp|Q9QYR6|MAP1A_MOUSE	1.59185	-0.358754	0.984161	-0.440952	0.554309	0.200025	3.15179e+06	3.62052e+06	4.0416e+06	4.91485e+06	5	3.66045e+06	2.37892e+06	3.40969e+06	3.15811e+06	3.27459e+06	4.40587e+06	3.16982e+06	3.6318e+06	4.35703e+06	4202742	4.36986e+06	3.46069e+06	3.81766e+06	4940127	7027700	4793721	3.88382e+06	3.92889e+06
YEDEHPSYQEVK	sp|Q80TE7|LRRC7_MOUSE	1.58587	0.730812	0.249565	0.222868	0.1231	0.126807	538587	588069	324533	503893	5	607476	438336	653476	455059	988586	573968	415529	374194	264829	462623	307732	170972	416510	682294	447947	580333	370750	438142
FLELFLGEFR	sp|Q80TL0|PPM1E_MOUSE	1.58497	-1.87137	1.20458	0.897312	1.92458	2.32351	43888.5	219684	160580	117945	5	34032.9	0	94093.6	47427.6	170201	224714	344886	138935	54485.8	123608	166812	238305	219687	91128.1	100910	72728.8	138407	186552
LLSLVDDEAFIR	sp|Q8CI94|PYGB_MOUSE	1.58496	-0.570554	0.569473	0.29245	0.44691	0.295074	1.1964e+06	1.46793e+06	1.77677e+06	1.19858e+06	5	1.07818e+06	1.34178e+06	1.43229e+06	933363	1499811	2.09631e+06	1.3792e+06	896378	1.81765e+06	1745127	1.65013e+06	2.32345e+06	1.34751e+06	1.2863e+06	1.15909e+06	1.11795e+06	1.35276e+06	1.07681e+06
EAVSSGEGGSVSVR	sp|Q3UNH4|GRIN1_MOUSE	1.58125	0.451278	0.300583	-0.168472	0.456127	-0.164077	1.05032e+06	937409	768197	1.05352e+06	5	997160	1.1733e+06	1.02313e+06	1.00769e+06	721433	801835	1.08536e+06	1141006	815756	513126	746417	737160	1.02853e+06	661233	928695	1.12864e+06	1.18914e+06	1.3599e+06
GPRPGSLDYSSGEGLGLTFGGPSPGPVK	sp|Q4ACU6|SHAN3_MOUSE	1.58111	1.40941	1.41997	1.45445	0.512625	0.602643	2.86349e+06	4.3482e+06	1.07801e+06	1.58663e+06	5	4.74978e+06	1.96393e+06	2.59477e+06	2145484	6.91925e+06	5.44645e+06	3.44657e+06	1.58053e+06	1.2186e+06	1.90628e+06	1.21364e+06	495426	556088	1.64105e+06	2413324	2.10415e+06	911142	863480
FDYAFDDSAPNEMVYR	sp|P28740|KIF2A_MOUSE	1.57807	-0.651785	0.000998538	-0.000710973	0.619677	-0.44077	5.84836e+06	4.30872e+06	9.18842e+06	4.31085e+06	5	5198120	4.07331e+06	8.36007e+06	5761925	4.42048e+06	6.25545e+06	3.9581e+06	2.60087e+06	7273848	8125141	9981030	11762561	8799503	4.62285e+06	4583308	4.39678e+06	4542292	3409015
QEAFLLNEDLGDSLDSVEALLK	sp|P16546|SPTN1_MOUSE	1.57578	-1.27424	0.310075	-0.328654	0.161925	0.228245	453098	530764	1.09592e+06	666555	5	360442	179451	657054	615447	394968	182071	789763	756252	759773	641518	1.27446e+06	1.1466e+06	1.65723e+06	875839	353926	738556	941678	422775
HIAEVSQEVTR	sp|O08599|STXB1_MOUSE	1.57016	-0.686123	0.187633	0.172698	1.21529	0.767032	2.06697e+06	3.51749e+06	3.32566e+06	3.12066e+06	5	2.64316e+06	1.77856e+06	2.01342e+06	1.83274e+06	4672920	4.04432e+06	3.47107e+06	1.88166e+06	3744335	3837409	3.54116e+06	3.6338e+06	1.87157e+06	3.67278e+06	4583917	3774341	1.53425e+06	2.03801e+06
NTEAIGNEVTR	sp|E9Q3L2|PI4KA_MOUSE	1.56905	-0.344821	0.217882	0.0507876	2.42034	0.374407	3.77696e+06	4.8961e+06	4.79671e+06	4.72674e+06	5	3.91143e+06	3.69681e+06	4.0349e+06	3.46469e+06	5237951	5076772	4.98422e+06	4.28543e+06	5.06798e+06	3.63773e+06	5.38439e+06	5.15276e+06	4.74071e+06	3.94627e+06	4.93077e+06	4592333	4.8889e+06	5.2754e+06
AGTLSITEFADMLSGNAGGFR	sp|Q9QXS1|PLEC_MOUSE	1.56563	#NUM!	0.390316	#NUM!	0	0	0	0	16372.1	2147.88	2	0	0	0	0	0	0	0	0	29437	11988.4	0	25262	15173	0	0	10739.4	0	0
SELDTIDSQHR	sp|P43006|EAA2_MOUSE	1.56286	-0.367554	0.732441	0.265946	1.04919	0.412706	3.61944e+06	4.81812e+06	4.66967e+06	4007008	5	3.45769e+06	3279562	4.12876e+06	3.61175e+06	5103024	6.05985e+06	4.76744e+06	3342185	4094695	4865270	5.71137e+06	4610659	4.06634e+06	4271224	4658818	4026936	3.57413e+06	3.50394e+06
RVEDVLGK	sp|Q9JHU4|DYHC1_MOUSE	1.56066	-0.430021	0.40935	0.178289	2.04699	0.686408	1.08318e+06	1.74314e+06	1.45932e+06	1.5405e+06	5	983532	923327	1.24007e+06	1.18581e+06	1.32149e+06	2.06685e+06	1.83715e+06	1.74706e+06	1.40082e+06	1.25562e+06	1.81635e+06	1.27352e+06	1.55032e+06	1.14628e+06	1.52299e+06	1.26716e+06	1.92207e+06	1.84399e+06
SVDPTLALSVYLR	sp|Q68FD5|CLH1_MOUSE	1.55996	-0.748627	0.19744	0.103213	1.68296	0.637222	3.59435e+06	5.59041e+06	6039200	5.20443e+06	5	3.12517e+06	3.51378e+06	4422628	3.31582e+06	4.44288e+06	4.81171e+06	6.26816e+06	6.83888e+06	5.04311e+06	3721786	7351392	7.74974e+06	6329976	4498213	4647184	4.17511e+06	7043268	5658365
VATAQDDITGDGTTSNVLIIGELLK	sp|P80317|TCPZ_MOUSE	1.55906	-0.498686	0.329858	0.195867	1.12396	0.635439	1.37111e+06	2.1299e+06	1.93728e+06	1.8595e+06	5	1.41215e+06	1.10732e+06	1.65909e+06	1.30588e+06	2503713	2.88091e+06	1.5489e+06	1.58608e+06	2.25012e+06	1.49741e+06	1.92045e+06	2.31607e+06	1.70235e+06	1.31525e+06	2.36185e+06	1.72532e+06	2.02402e+06	1.87108e+06
NDTVTPAELSELR	sp|E9Q3L2|PI4KA_MOUSE	1.55844	-0.398201	0.640036	0.214278	1.49239	0.371547	4.17248e+06	5.39811e+06	5.49876e+06	4.65304e+06	5	3.63357e+06	4.40906e+06	4557952	4.08935e+06	6.00165e+06	5.96947e+06	5.28862e+06	4332675	5727858	4.95744e+06	6481213	6.037e+06	4290293	3.84527e+06	5.28362e+06	3.569e+06	5522600	5044728
IADGYEQAAR	sp|P80316|TCPE_MOUSE	1.55744	-0.444137	0.0464432	-0.0415301	0.749323	0.540168	1.09566e+06	1.59325e+06	1.49065e+06	1.63978e+06	5	1.30899e+06	896676	1.16569e+06	1.01128e+06	1.85988e+06	2.34719e+06	1183262	982649	1.43038e+06	1.18965e+06	1716986	1.73792e+06	1.37829e+06	1.20885e+06	2149549	2.04819e+06	1.48795e+06	1.30433e+06
ILSISADIETIGEILK	sp|P61979|HNRPK_MOUSE	1.55301	-5.22709	0.164144	-0.473541	0.481781	3.45818	4772.94	52456.8	178772	72837	5	0	0	19091.8	0	0	0	24336	185491	102835	0	239479	300303	251240	129123	0	108119	29628.6	97314.2
VEQDLAMGTDAEGEK	sp|O08599|STXB1_MOUSE	1.55222	-0.75033	0.663928	0.399701	1.54798	1.04951	1.04609e+06	2.16523e+06	1.7597e+06	1.64127e+06	5	1.38317e+06	755474	1.18735e+06	858350	2.55002e+06	2.37964e+06	2.63828e+06	1.09297e+06	2.19334e+06	1.9605e+06	1.69438e+06	1.91732e+06	1.03298e+06	1.75788e+06	2.33206e+06	1528995	1345322	1.24212e+06
QYVGFATLPNQVHR	sp|Q9Z2Q6|SEPT5_MOUSE	1.5501	-0.463098	0.222202	0.0813285	2.40903	0.592587	2.00992e+06	3.03086e+06	2.77068e+06	2.86473e+06	5	1.72785e+06	2.16221e+06	2.38482e+06	1.76483e+06	3470558	2.84647e+06	3.04699e+06	2.75944e+06	3.15327e+06	2.07548e+06	3.14935e+06	2.9667e+06	2.50859e+06	2964923	2.57363e+06	2121551	3198803	3.46475e+06
SLQALGEVIEAELR	sp|Q8C0C7|SYFA_MOUSE	1.54704	-1.1506	0.735854	0.562906	0.940075	1.01032	210189	423397	466634	286613	4	126837	71766.5	440237	201916	325637	635893	466254	265803	405822	308245	602264	559387	457452	175725	177370	334189	447081	298701
AMDTLGVEYGDKER	sp|P18872|GNAO_MOUSE	1.54129	-0.445321	0.0375885	-0.0188122	4.3296	0.609723	1.47369e+06	2.24879e+06	2.00659e+06	2.27831e+06	5	1.6041e+06	1.33248e+06	1.42538e+06	1.53279e+06	2.23443e+06	2.16151e+06	2.22494e+06	2.3743e+06	2021205	1.67597e+06	2.55146e+06	2.12816e+06	1.65618e+06	2.06212e+06	1.76802e+06	1.87427e+06	2.96611e+06	2.72101e+06
QGGIQLLVDLLDHR	sp|O35927|CTND2_MOUSE	1.54008	-0.948795	1.04004	0.482132	1.6009	0.870441	354576	648244	684424	464090	5	277590	184744	606068	349904	745843	634131	662802	550200	540218	604496	989988	603748	683671	533279	255722	441524	712844	377082
KPLDDTLALAPLFGPPLESAFDEQK	sp|Q8VD37|SGIP1_MOUSE	1.53664	-0.395076	0.0974782	-0.0641806	0.38209	0.271713	927064	1.11919e+06	1.2191e+06	1.1701e+06	5	1085309	840989	1.00899e+06	772973	1.13188e+06	1.67683e+06	977103	690948	1.22687e+06	942108	1320341	1.22212e+06	1.38406e+06	1.03638e+06	1.37103e+06	1158945	1.16814e+06	1.11602e+06
IDDVVNTR	sp|P80315|TCPD_MOUSE	1.53504	-0.625376	0.217865	0.213193	0.915763	0.78675	629212	1.08551e+06	970630	936386	5	613179	659350	686382	557936	1.36281e+06	1.65112e+06	722283	605820	966954	906888	1.21986e+06	1153913	605536	678566	1.28076e+06	1.30498e+06	716526	701093
DFQSGQHVMVR	sp|P46460|NSF_MOUSE	1.53414	-0.809936	0.362295	0.2638	2.78041	1.48257	397543	1.11092e+06	696946	925276	5	271814	212539	687829	417989	963284	1.26728e+06	1.22517e+06	987949	810617	771814	753771	583751	564777	867897	546605	518246	1.48292e+06	1210715
DTDVEYLEIARPPLALR	sp|Q9JIA1|LGI1_MOUSE	1.52815	-0.983336	0.336324	0.269998	0.864176	0.8119	653421	1.14709e+06	1.29183e+06	951309	5	371612	404809	967656	869607	1.12408e+06	1.82979e+06	918928	715578	1176658	960292	1942540	1.16794e+06	1.21174e+06	592349	1.22971e+06	1.16334e+06	973221	797920
GAAQNIIPASTGAAK	sp|P16858|G3P_MOUSE;tr|A0A1D5RLD8|A0A1D5RLD8_MOUSE;tr|S4R1W1|S4R1W1_MOUSE	1.52273	-0.240767	0.602881	0.142223	1.57175	0.424777	119482220	160388706	1.41183e+08	145331688	5	139396624	103963336	124854504	109714416	164327136	186558256	160300016	130369416	152669696	144174016	139014944	137391424	132663072	130127112	159038224	136109504	156761520	144622080
LQLLQDLQEFFR	sp|Q812A2|SRGP3_MOUSE	1.51576	-1.84845	0.0136431	-0.024195	1.58873	1.43	70532.9	190048	253998	193262	5	38919.5	41179.2	133280	68753.2	177202	242464	241909	98617.2	117068	121992	347969	288863	394101	30197.8	83702.5	226360	405804	220247
LSC[+57.021464]TASGFNIK	tr|A0A075B5R7|A0A075B5R7_MOUSE;tr|A0A075B5R9|A0A075B5R9_MOUSE;tr|A0A075B5S3|A0A075B5S3_MOUSE;tr|A0A075B5R4|A0A075B5R4_MOUSE	1.50401	-0.58162	0.269613	0.156758	0.758745	0.413524	490499	653313	734046	586047	5	418222	339134	637342	567299	433857	793075	754449	631871	751123	807526	846304	762200	503077	701150	569095	347885	723360	588744
ITVPDTYEAR	sp|E9Q3L2|PI4KA_MOUSE	1.5009	-0.346491	0.466989	0.121196	2.77765	0.470378	4.34836e+06	6.02453e+06	5.52878e+06	5539105	5	4.14044e+06	3.88313e+06	4.91488e+06	4454985	6409670	5.68029e+06	6.38997e+06	5618196	5.75667e+06	4677452	6.60364e+06	5746251	4.8599e+06	4801878	5423087	4634605	6294977	6540978
LGIIGVVNR	sp|Q8K1M6|DNM1L_MOUSE	1.50072	-0.484192	0.148346	0.065264	1.99547	0.261816	3.11392e+06	3.73355e+06	4.35576e+06	3.56842e+06	5	3332344	3.28303e+06	2.93832e+06	2901990	3.40958e+06	3.98622e+06	3687354	3.85106e+06	4.80843e+06	4739888	4711820	4.75908e+06	2.7596e+06	4.35078e+06	2.9433e+06	2.56534e+06	4371435	3.61125e+06
SEFLQESNLVMAK	sp|E9Q6P5|TTC7B_MOUSE	1.4989	-0.413436	0.502339	0.233078	1.12048	0.320331	1.58373e+06	1.97748e+06	2.1093e+06	1.68247e+06	5	1.498e+06	1.36832e+06	1952357	1.51626e+06	2.24855e+06	2.05397e+06	1.99207e+06	1.61533e+06	2.48569e+06	2.02644e+06	2.39971e+06	1.85118e+06	1.7835e+06	2.18646e+06	1.64715e+06	1015753	2.11563e+06	1.44738e+06
LNIPVNQVNPR	sp|Q8VDN2|AT1A1_MOUSE	1.49331	-0.425389	0.249581	0.0977813	1.48775	0.508222	6.7797e+06	9.64275e+06	9.1047e+06	9.01085e+06	5	8449203	6197329	6079255	6.39303e+06	10175995	9862490	11322905	7209604	8268667	10549078	10216506	9373721	7115535	8.19289e+06	11328034	9295565	7945697	8292058
AESLQVTR	sp|P46460|NSF_MOUSE	1.49265	-0.292353	0.337306	-0.125015	2.99265	0.898707	1.90024e+06	3.54279e+06	2.3271e+06	3.86348e+06	5	1.98991e+06	1.77107e+06	2.08435e+06	1.75561e+06	3.51158e+06	3.49856e+06	4.22565e+06	2.93537e+06	2.79336e+06	2.26695e+06	2.23174e+06	2.02907e+06	2314354	4.07589e+06	2.79166e+06	3.72584e+06	4.17619e+06	4.54781e+06
SPSAEAAAPPPGPR	sp|Q3UNH4|GRIN1_MOUSE	1.4914	0.512767	0.00311717	-0.0042324	0.338374	0.309432	1.19998e+06	1.48703e+06	841035	1.4914e+06	5	1.19762e+06	1207765	1.1738e+06	1.22072e+06	868676	1.01517e+06	1.5974e+06	2466888	876260	480217	757612	873685	1.2174e+06	765189	1.00528e+06	1325831	1.9317e+06	2.42902e+06
LTLSALIDGK	sp|Q60931|VDAC3_MOUSE	1.49139	-0.777041	0.011798	-0.0216037	0.292622	0.387626	1.77474e+06	2.32178e+06	3.04121e+06	2.35681e+06	5	2036062	921360	2.49784e+06	1.64369e+06	4.22111e+06	2.55977e+06	1.37696e+06	1.12928e+06	2.7879e+06	3271252	4.02377e+06	3.1251e+06	1.99803e+06	1.96366e+06	4988526	2311971	1634537	885352
LTLSALLDGK	sp|Q60932|VDAC1_MOUSE	1.49139	-0.777041	0.011798	-0.0216037	0.292622	0.387626	1.77474e+06	2.32178e+06	3.04121e+06	2.35681e+06	5	2036062	921360	2.49784e+06	1.64369e+06	4.22111e+06	2.55977e+06	1.37696e+06	1.12928e+06	2.7879e+06	3271252	4.02377e+06	3.1251e+06	1.99803e+06	1.96366e+06	4988526	2311971	1634537	885352
LSVDYGKK	sp|P68368|TBA4A_MOUSE;sp|P05214|TBA3_MOUSE;sp|P05213|TBA1B_MOUSE;sp|P68369|TBA1A_MOUSE;sp|P68373|TBA1C_MOUSE	1.4902	-0.933307	0.343739	-0.198552	1.16359	0.625693	2.11928e+06	3.26995e+06	4.04708e+06	3.75241e+06	5	2077856	1230417	2.6164e+06	2.55245e+06	2.89805e+06	4.17953e+06	3.67189e+06	2.33031e+06	2.63375e+06	3.78741e+06	6.13079e+06	4309035	3374424	3.32483e+06	4.55245e+06	2.62527e+06	4952183	3.30735e+06
DNVNLAWSISPYLAVQLPAR	sp|E9Q3L2|PI4KA_MOUSE	1.48922	-1.27359	0.520099	0.380059	1.11737	0.925408	415272	788694	1.00397e+06	606037	5	151526	337590	686648	485326	494152	728427	1.13705e+06	795146	851659	605487	1.64107e+06	1.04903e+06	872610	536582	340225	531943	954606	666830
TNTGSAMLEQIAMSDR	sp|Q64332|SYN2_MOUSE;sp|O88935|SYN1_MOUSE	1.48597	-0.536543	0.487716	0.341009	1.76398	1.24971	1.18489e+06	2.81761e+06	1.71868e+06	2.22447e+06	5	1071699	1.16228e+06	1542372	963228	3.45382e+06	3.05242e+06	3.37656e+06	1.38762e+06	2.20436e+06	1.72547e+06	1.6111e+06	1.76761e+06	1.28486e+06	2137099	3.07199e+06	1.35562e+06	2.82076e+06	1.73687e+06
HQSVQTEDGPGGVAR	sp|Q9R1L5|MAST1_MOUSE	1.48597	3.0539	0.0651139	-0.165361	1.044	2.81193	11186.6	78554.9	1347.04	88095.1	2	15292.1	18674.3	10780.1	0	117018	147306	49896.1	0	0	2452.64	0	4282.58	0	47965.3	106553	230566	30518.9	24872.7
LGPALATGNVVVMK	sp|P47738|ALDH2_MOUSE	1.48577	-0.697351	0.0463234	0.0323554	0.87405	0.501866	1.22121e+06	1.72929e+06	1.98023e+06	1.69094e+06	5	949360	1.19721e+06	1.25165e+06	1.48663e+06	1185563	2.45645e+06	1.78485e+06	1.49031e+06	1.98407e+06	1.72655e+06	2.82715e+06	1.96893e+06	1.39444e+06	1.39966e+06	1.53465e+06	1.43986e+06	2.12838e+06	1.95215e+06
LFADAEEEQR	sp|P46460|NSF_MOUSE	1.48334	-0.325816	0.690948	-0.173033	3.60258	0.903057	2.38303e+06	4.45632e+06	2.98682e+06	5.02417e+06	5	2.65119e+06	2.04496e+06	2.33777e+06	2498180	4020832	4.23488e+06	5110300	4459256	2.79479e+06	3.12461e+06	3.43924e+06	2423598	3.15185e+06	4630852	4124405	5.17907e+06	5239505	5947000
IILDPMTFSEAR	sp|Q61301|CTNA2_MOUSE	1.48308	-0.512807	0.076216	0.0482248	0.0996845	0.0684228	4.62283e+06	4.84736e+06	6.59596e+06	4.68801e+06	5	4860174	3.1728e+06	5924546	4533800	5444007	6.21067e+06	4.17877e+06	3555992	5.92078e+06	6.90271e+06	8319721	5.52183e+06	6.31478e+06	4329504	4355271	3.5965e+06	6.4568e+06	4.70195e+06
VQVALEELQDLK	sp|Q9JHU4|DYHC1_MOUSE	1.48226	-0.35455	0.129912	0.0815287	1.97605	0.654322	5.2613e+06	8.28063e+06	6.72702e+06	7.82566e+06	5	4.73031e+06	4684393	5.32015e+06	6.31033e+06	6619847	8438642	7.90703e+06	10156993	6.49064e+06	5551881	7.91934e+06	6.55587e+06	7.11739e+06	5.07564e+06	6.56821e+06	7.099e+06	10226753	10158666
LTNGIWILAELR	sp|Q9DBG3|AP2B1_MOUSE	1.48185	-1.36726	0.256898	0.216049	0.686875	0.66012	2.92696e+06	4.62523e+06	7.55099e+06	3.98195e+06	5	2.30535e+06	2.83962e+06	5.80182e+06	761074	4934223	5539018	5.05209e+06	2.97559e+06	6475969	4424707	11037750	10220593	5.59596e+06	3.82398e+06	3.04341e+06	3.93252e+06	6.92391e+06	2.18594e+06
STGEAFVQFASQEIAEK	sp|P70333|HNRH2_MOUSE;sp|O35737|HNRH1_MOUSE	1.47897	-0.360107	0.724977	0.185637	2.52969	0.593193	1.97824e+06	2.98434e+06	2.53911e+06	2.62401e+06	5	2.11462e+06	1.68102e+06	2.06531e+06	2.05202e+06	3.1542e+06	3306473	3.01236e+06	2.46432e+06	2807840	2.09635e+06	2.63292e+06	2.19236e+06	2.9661e+06	2.29764e+06	2.31665e+06	2617866	2.67808e+06	3.20982e+06
LLIYSTSNLNSGVPSR	tr|A0A140T8N8|A0A140T8N8_MOUSE	1.47796	-0.580915	0.486361	0.236862	0.846948	0.38185	1.07084e+06	1.39531e+06	1.60176e+06	1.18405e+06	4	835157	795985	1.52544e+06	1.12677e+06	1.6315e+06	1440229	1.2054e+06	1.30413e+06	1.46762e+06	1.79886e+06	1.96822e+06	1.42813e+06	1.34595e+06	1.09897e+06	965055	927015	1.81281e+06	1116396
LNIIIIAEGAIDR	sp|P12382|PFKAL_MOUSE	1.47548	-1.25067	0.39911	0.467741	1.28481	1.18677	715578	1.62896e+06	1.70273e+06	1.17789e+06	5	493655	641803	1.16418e+06	562676	1.18842e+06	979738	1.84099e+06	2506680	1110520	891869	1787527	2.28268e+06	2441034	1.16257e+06	472648	635563	2.48127e+06	1.13741e+06
KPAETNLR	sp|P15105|GLNA_MOUSE	1.47458	-0.445314	0.268198	0.139286	0.355456	0.227186	5.25851e+06	6.15534e+06	7.16004e+06	5.58886e+06	5	5420971	3.45485e+06	6.21018e+06	5.94803e+06	6.80927e+06	8360503	5003375	4.44822e+06	6056891	7.34498e+06	7.47841e+06	8432174	6.48773e+06	5983074	6.46478e+06	5828357	5.24301e+06	4425061
STLMDTLFNTK	sp|Q9R1T4|SEPT6_MOUSE;sp|Q8C1B7|SEP11_MOUSE	1.47199	-0.547894	0.322424	0.137337	0.280779	0.123703	2.14233e+06	2.33413e+06	3.13198e+06	2.12218e+06	5	2.19971e+06	2148236	2402656	1.81873e+06	2.53606e+06	2.88946e+06	2.23168e+06	1.67931e+06	3615906	2.74318e+06	3340367	3859359	2.1011e+06	2.48111e+06	2.08232e+06	1.70717e+06	2431379	1.90894e+06
EFSPFGTITSAK	sp|P29341|PABP1_MOUSE;tr|Q9D4E6|Q9D4E6_MOUSE	1.47069	-0.405403	0.571712	-0.181776	1.38961	-0.351092	5.61388e+06	4.40123e+06	7.43536e+06	4.99222e+06	5	6.17034e+06	5.06391e+06	6.21709e+06	5.00418e+06	4349807	5.29532e+06	4214121	3745665	7.92639e+06	5320524	8544683	7.57496e+06	7.81022e+06	3.97391e+06	4.88688e+06	6.18434e+06	4868279	5.0477e+06
VNDTIQIDLETGKITDFIK	sp|P62702|RS4X_MOUSE	1.46996	-1.47037	0.45186	-0.739303	0.362723	-0.42286	401549	299533	1.11266e+06	500032	5	527238	190835	648633	239489	317666	200766	431248	248453	1.12191e+06	898926	1.93163e+06	1.0104e+06	600452	1.12011e+06	363883	117199	604478	294484
VETETVLSFVDDIISGAK	sp|Q61137|ASTN1_MOUSE	1.4689	-1.01304	0.0579928	0.0806277	0.89752	0.984432	152545	301815	307860	285410	5	112811	94530.7	105736	297101	108984	323918	338250	436106	258185	295299	307142	443403	235271	130887	96261.2	404216	421885	373801
LFVTNDAATILR	sp|P42932|TCPQ_MOUSE	1.46672	-0.540011	0.0512728	0.0336301	1.10815	0.645005	4.35935e+06	6.81692e+06	6.33843e+06	6.65985e+06	5	4.3446e+06	3527480	4928729	4636611	8508982	8971432	5.09768e+06	4689575	6385733	4.64833e+06	6657139	8398567	5602390	5.69479e+06	7940551	7.0094e+06	6.71476e+06	5.93975e+06
ADDPTMGEGPDK	sp|O08599|STXB1_MOUSE	1.46606	-0.654209	0.792036	0.452362	1.40027	0.955741	954608	1.85153e+06	1.50232e+06	1.35319e+06	5	1.31386e+06	755097	994412	755062	2.03127e+06	2.17506e+06	2.28419e+06	915616	1.91387e+06	1768123	1.28384e+06	1.46555e+06	1.08021e+06	1.32302e+06	1.78173e+06	1473619	1.23931e+06	948242
ALSAIAELLTSEHER	sp|P30999|CTND1_MOUSE	1.46482	-0.652374	0.205802	0.107303	2.0937	0.964084	520028	1.01448e+06	817355	941767	4	474515	202523	768286	634787	1015321	1.0237e+06	1.09855e+06	920358	712995	815509	913226	789738	855308	809350	730440	697902	1.24318e+06	1.22797e+06
IAEESNFPFIK	sp|P46460|NSF_MOUSE	1.46413	-0.355595	0.0212192	-0.0105721	3.31844	0.885626	5.78505e+06	10688267	7.40205e+06	1.07669e+07	5	5658737	4.14436e+06	7257820	6.07929e+06	10075232	10336603	11517034	10824199	7.22026e+06	7.48488e+06	8186128	6.877e+06	7241989	10640725	7.87793e+06	8911689	13484918	12919129
MTDIMTEGITIVEDINKR	sp|O08599|STXB1_MOUSE	1.46071	-1.33863	1.10226	0.961569	1.36459	1.64898	279282	875859	706335	449752	5	286421	167189	389351	274166	948521	1.2645e+06	1.0734e+06	217015	759437	694570	1.05944e+06	812753	205470	515177	551856	353684	495616	332426
WIGLDLVHGKPR	sp|P11983|TCPA_MOUSE	1.45991	-0.60351	0.0173139	-0.0141309	0.797639	0.559899	963259	1.42e+06	1.46358e+06	1.43398e+06	5	1131628	624857	1.30988e+06	786671	1.49809e+06	2.0612e+06	1.07132e+06	1.0494e+06	1.24319e+06	1.2666e+06	1.68673e+06	1.80502e+06	1.31638e+06	1.25556e+06	1.94526e+06	1.45333e+06	1.5286e+06	987157
LTAALLESTANVKQWK	sp|Q9Z2Y3|HOME1_MOUSE	1.45862	3.33293	1.02509	3.3139	0.204788	0.526483	315518	454477	31312	45701.4	5	497713	104962	101007	558392	1.1575e+06	355075	148131	157202	33287	21952	2723.16	49367.5	49230.5	19309.8	45326.2	12825.5	24795.4	126250
TALVANTSNMPVAAR	sp|P50516|VATA_MOUSE	1.45841	-0.518416	0.140115	0.0786206	5.93047	1.80094	3.2812e+06	1.14332e+07	4.69993e+06	1.08268e+07	5	3.25937e+06	2.52925e+06	3.68356e+06	3.65261e+06	10689301	12107621	11798131	11137792	5.33729e+06	4065291	6089856	4.08127e+06	3.92592e+06	8522082	9248573	7.82472e+06	14839657	13699084
DFPQYFAVVSR	sp|Q8C8R3|ANK2_MOUSE;sp|G5E8K5|ANK3_MOUSE	1.45617	-0.449293	0.160925	-0.0654396	0.0703996	0.0410715	8.02462e+06	8.25635e+06	1.09566e+07	8.63948e+06	5	7.46713e+06	5632072	9629752	9369523	8.20136e+06	9479397	9088024	6.25663e+06	10642840	8647514	12599685	10889785	12003084	7.86533e+06	8141250	7.57306e+06	10888153	8729591
DLMLWMEDVIR	sp|Q62261|SPTB2_MOUSE	1.452	-1.10508	0.602007	0.708676	0.542129	0.613384	831602	1.27222e+06	1.78887e+06	778449	5	507421	456312	1.58048e+06	782196	924293	817932	1.32092e+06	2025745	1.4554e+06	956405	2.02114e+06	2.22335e+06	2.28803e+06	276738	254854	660255	1.75011e+06	950289
IVATKPLYVALAQR	sp|P29341|PABP1_MOUSE;tr|Q62029|Q62029_MOUSE;tr|Q9D4E6|Q9D4E6_MOUSE	1.45148	-0.506547	0.399373	-0.14065	0.678843	-0.271801	6.08905e+06	5.04347e+06	8.65039e+06	5.55993e+06	5	6691153	5.5718e+06	6.9177e+06	5175566	5.60697e+06	6.46527e+06	4.35106e+06	3.75059e+06	11028380	6.41752e+06	9482922	8909572	7.41355e+06	5590813	4.91772e+06	6033841	5621373	5635928
EEIFGPVMQILK	sp|P47738|ALDH2_MOUSE	1.45096	-0.559691	0.379547	0.2786	0.888777	0.554746	1.78185e+06	2.61738e+06	2.62637e+06	2.15774e+06	5	1.31226e+06	1.36837e+06	2.14081e+06	2.30596e+06	1.70239e+06	3.61747e+06	2.38316e+06	2766501	2.72235e+06	1.93371e+06	3146743	2868130	2460902	1.445e+06	1.71307e+06	1636774	3.246e+06	2.74788e+06
GLLSSLDHTSIR	sp|Q9D0M3|CY1_MOUSE	1.44323	-0.558155	0.0304734	-0.0162174	0.207273	0.0974221	1.8971e+06	2.02963e+06	2.79326e+06	2.05257e+06	5	1.74094e+06	1.50888e+06	2.59997e+06	1.73858e+06	2.12439e+06	2.19344e+06	1.97285e+06	1.82784e+06	2.96214e+06	1.99514e+06	3225490	3.27836e+06	2.50515e+06	2.75533e+06	1.60198e+06	1.55732e+06	2210878	2.13734e+06
SLDLVTMK	sp|Q8CHH9|SEPT8_MOUSE;sp|Q9R1T4|SEPT6_MOUSE;sp|Q8C1B7|SEP11_MOUSE	1.43934	-0.540936	0.395095	0.177818	0.118131	0.0625434	1.79111e+06	1.87047e+06	2.60592e+06	1653568	5	1.74016e+06	1.70497e+06	2.21482e+06	1.50451e+06	2.37675e+06	1956349	1.71653e+06	1432249	2.90675e+06	2.08847e+06	2.84303e+06	3.25244e+06	1.93891e+06	1.66446e+06	1.62812e+06	1.20253e+06	2.14161e+06	1.63111e+06
FDVGDWLESIHLGEHR	sp|Q4ACU6|SHAN3_MOUSE	1.4338	1.28241	1.36871	1.24285	0.273622	-0.342277	3.35133e+06	2.64351e+06	1.37776e+06	1.11698e+06	5	3223709	1.0745e+06	4.74468e+06	4.36244e+06	4.39165e+06	2.67175e+06	2.43393e+06	1.07673e+06	866931	1.49557e+06	847136	1802125	1.87704e+06	1.42427e+06	979345	837028	1.4759e+06	868382
LSLEEFIR	sp|Q91X97|NCALD_MOUSE;sp|P84075|HPCA_MOUSE	1.43185	-0.453677	0.50004	-0.147415	1.17809	0.438825	3.55677e+06	4.8212e+06	4.87109e+06	5.33988e+06	5	4.06908e+06	2328476	4.2979e+06	3.53161e+06	4865879	5579118	4969686	3.87011e+06	5.49891e+06	3808364	4763476	5.32162e+06	4.96307e+06	4758356	5423282	6543716	4.83612e+06	5.13792e+06
SITVSALPFLR	sp|Q61137|ASTN1_MOUSE	1.42488	-1.15656	0.357522	0.275211	1.85755	1.29557	357177	876774	796238	724505	5	178340	69053.4	692725	488588	830357	988376	924635	763729	668828	662941	1.11951e+06	955379	574531	391474	606132	417963	1.09981e+06	1.10714e+06
VVSQYHELVVQAR	sp|Q8CAQ8|MIC60_MOUSE	1.42485	-0.680934	0.0273698	0.0233499	0.0576474	0.0444617	843920	870333	1.35295e+06	856360	5	957494	965963	862942	589280	988078	1189263	723705	580286	1.53157e+06	1.28512e+06	1.76533e+06	1390554	792188	996148	1.05323e+06	1.07446e+06	596125	561843
LSSFIGAIAIGDLVK	sp|P80314|TCPB_MOUSE	1.42418	-0.50236	0.168091	0.117149	1.07724	0.657906	1.61553e+06	2.54898e+06	2.28845e+06	2.35018e+06	5	1.49914e+06	1.14433e+06	2.00428e+06	1.8144e+06	2.02354e+06	3.77027e+06	2.21626e+06	2.18584e+06	2.147e+06	1.8004e+06	2.49702e+06	2859358	2.13848e+06	1.413e+06	2.77806e+06	2.21637e+06	2.62143e+06	2.72203e+06
MGYNIGVR	sp|O55013|TPPC3_MOUSE	1.42358	-0.85377	0.499519	0.417945	1.27721	1.16738	347411	780298	627847	584046	5	286063	234121	564922	304537	1.07704e+06	1.02951e+06	615290	399347	556033	600808	934184	530421	517786	349803	862919	507201	763752	436553
HLEINPDHPIVETLR	sp|P11499|HS90B_MOUSE	1.42189	-0.560552	0.49203	0.100908	2.85504	0.958901	882185	1.71482e+06	1.30108e+06	1.59897e+06	5	1.06891e+06	642059	910711	907061	1.76408e+06	1.76073e+06	1953065	1.38139e+06	1.03065e+06	1.16806e+06	1.70396e+06	1.49001e+06	1.11269e+06	1.6086e+06	1.54116e+06	1.54918e+06	1.62864e+06	1.66729e+06
VIISAPSADAPMFVMGVNHEK	sp|P16858|G3P_MOUSE;tr|A0A1D5RLD8|A0A1D5RLD8_MOUSE;tr|S4R1W1|S4R1W1_MOUSE	1.42144	-0.342765	0.409472	0.235524	0.842368	0.398128	1.45868e+07	1.92224e+07	18498769	1.63271e+07	5	14751410	12234572	18232698	13128537	21996430	22015130	20871296	12006922	18733086	17458002	19547772	20951750	15803235	14376580	19962312	11015708	22196844	14084033
FATEAAITILR	sp|P11983|TCPA_MOUSE	1.42125	-0.494602	0.117165	0.0876001	0.987162	0.700044	1.82714e+06	2.96828e+06	2.57431e+06	2.79341e+06	5	1.83685e+06	1.72866e+06	1.98869e+06	1.75434e+06	3.63139e+06	4.29183e+06	2.08602e+06	1.86388e+06	2641171	2.18264e+06	2.97606e+06	3231696	1839982	2436026	3.27891e+06	3126697	2776142	2.34928e+06
DLQQQSEQLDSVLK	sp|Q8R570|SNP47_MOUSE	1.42108	-0.541926	1.62611	-0.381511	0.929936	0.28904	1.46361e+06	1.78828e+06	2.1309e+06	2.32961e+06	5	1.74502e+06	1.03983e+06	1.66407e+06	1.40553e+06	1.91835e+06	1.93378e+06	1.66833e+06	1.63267e+06	1.83207e+06	1.97447e+06	2.87882e+06	2133163	1.83596e+06	2.02907e+06	2.27382e+06	2.83869e+06	2.02019e+06	2.48626e+06
AFLTLAEDILR	sp|P61027|RAB10_MOUSE	1.42073	-0.545551	0.367202	0.112842	2.3355	0.952809	1.70119e+06	3.29289e+06	2.48302e+06	3.04515e+06	5	1.94352e+06	1.04441e+06	2.16772e+06	1.64911e+06	3.27118e+06	3.60744e+06	3748475	2.54445e+06	2.1863e+06	2224799	3.2198e+06	2.52375e+06	2.26044e+06	3.18981e+06	3.05192e+06	2495095	3.45317e+06	3.03574e+06
TGYESGDYEMLGEGLGVK	sp|Q99KJ8|DCTN2_MOUSE	1.41505	-0.561881	0.0735499	-0.0375921	1.53027	0.760415	755100	1.27912e+06	1.11467e+06	1.31289e+06	5	997604	436754	863230	722813	1.51127e+06	1.53164e+06	1.03877e+06	1.03481e+06	1267930	841564	1.30591e+06	1.05965e+06	1.09832e+06	956321	1.41069e+06	1.49965e+06	1.44165e+06	1.25614e+06
ALIAGGGAPEIELALR	sp|P80315|TCPD_MOUSE	1.41334	-0.488215	0.418225	0.25167	1.00803	0.669538	4.67096e+06	7.42946e+06	6.55199e+06	6.24018e+06	5	3.78214e+06	3.99458e+06	5.72762e+06	5.17951e+06	8.23882e+06	10841930	5417157	5219923	5912858	5575463	6706952	8595502	5.96919e+06	5015161	7.28207e+06	5.66077e+06	7.26036e+06	5.98253e+06
DVDEVSSLLR	sp|P42932|TCPQ_MOUSE	1.41118	-0.471548	0.0426789	0.0271012	0.943884	0.522144	2.46759e+06	3.54367e+06	3.42155e+06	3.47773e+06	5	2498343	1.82407e+06	2964662	2.58328e+06	4.09932e+06	4.7476e+06	2.86183e+06	2465942	3.25293e+06	2906636	3.42692e+06	4467481	3053783	2.93769e+06	4375466	3.29053e+06	3.49446e+06	3.29049e+06
IQIWDTAGQER	sp|Q8K386|RAB15_MOUSE	1.40955	-0.30927	1.3972	0.441017	2.0479	0.714241	8.80682e+06	1.44486e+07	10912351	1.06431e+07	5	7.97036e+06	7930102	9917613	9409185	14728802	13936999	17955808	11172952	12294781	11995333	10168857	11179818	8922966	10129746	10773949	8427941	13296035	10587771
IQLWDTAGQER	sp|O35963|RB33B_MOUSE	1.40955	-0.30927	1.3972	0.441017	2.0479	0.714241	8.80682e+06	1.44486e+07	10912351	1.06431e+07	5	7.97036e+06	7930102	9917613	9409185	14728802	13936999	17955808	11172952	12294781	11995333	10168857	11179818	8922966	10129746	10773949	8427941	13296035	10587771
LQIWDTAGQER	sp|Q923S9|RAB30_MOUSE;sp|P61028|RAB8B_MOUSE;sp|P35276|RAB3D_MOUSE;sp|Q8BHH2|RAB9B_MOUSE;sp|P62821|RAB1A_MOUSE;sp|P62823|RAB3C_MOUSE;sp|Q9D1G1|RAB1B_MOUSE;sp|P56371|RAB4A_MOUSE;sp|Q9JKM7|RAB37_MOUSE;sp|Q8CG50|RAB43_MOUSE;sp|P35283|RAB12_MOUSE;sp|P63011|RAB3A_MOUSE;sp|Q91V41|RAB14_MOUSE;sp|P55258|RAB8A_MOUSE;sp|Q6PHN9|RAB35_MOUSE;sp|Q91ZR1|RAB4B_MOUSE;sp|Q504M8|RAB26_MOUSE;sp|Q8BHC1|RB39B_MOUSE;sp|…	1.40955	-0.30927	1.3972	0.441017	2.0479	0.714241	8.80682e+06	1.44486e+07	10912351	1.06431e+07	5	7.97036e+06	7930102	9917613	9409185	14728802	13936999	17955808	11172952	12294781	11995333	10168857	11179818	8922966	10129746	10773949	8427941	13296035	10587771
LQLWDTAGQER	sp|Q8BHD0|RB39A_MOUSE;sp|Q9ERI2|RB27A_MOUSE;sp|Q5RI75|RASEF_MOUSE;sp|Q99P58|RB27B_MOUSE;sp|Q3UP38|EFC4B_MOUSE;sp|Q64008|RAB34_MOUSE;sp|P61294|RAB6B_MOUSE;sp|P35279|RAB6A_MOUSE;sp|Q8CB87|RAB44_MOUSE	1.40955	-0.30927	1.3972	0.441017	2.0479	0.714241	8.80682e+06	1.44486e+07	10912351	1.06431e+07	5	7.97036e+06	7930102	9917613	9409185	14728802	13936999	17955808	11172952	12294781	11995333	10168857	11179818	8922966	10129746	10773949	8427941	13296035	10587771
TKENEEELER	sp|E9Q3L2|PI4KA_MOUSE	1.40807	-0.519313	0.996829	0.216488	2.02464	0.615521	674881	1.03399e+06	967289	889915	5	549759	500200	812314	837253	1.00853e+06	1.09201e+06	1.10066e+06	934773	892528	769284	1.13586e+06	1.15592e+06	882854	798716	814676	782581	1.09447e+06	959134
TTDLLTDWEK	sp|Q9JHU4|DYHC1_MOUSE	1.40646	-0.371426	1.35184	-0.285298	2.00724	0.443214	2.45762e+06	3.34145e+06	3.17925e+06	4.0721e+06	5	2.92781e+06	2178857	2.04017e+06	2.68363e+06	3004425	3.43433e+06	3.44519e+06	3.48186e+06	3.43901e+06	2.90492e+06	3.73242e+06	2.63842e+06	3181480	3.188e+06	4.67049e+06	4.13696e+06	3.99679e+06	4.36825e+06
SLLVIPNTLAVNAAQDSTDLVAK	sp|P11983|TCPA_MOUSE	1.40534	-0.253834	0.392376	0.206153	0.877628	0.450903	2.00879e+06	2.7458e+06	2.39522e+06	2.38019e+06	4	1972102	1.82158e+06	2161989	2079485	2.81945e+06	3891840	2249922	2.02201e+06	2.32775e+06	2284701	2.67452e+06	2.65969e+06	2.02946e+06	2.07578e+06	2.70598e+06	2.10415e+06	2.86422e+06	2.15081e+06
KPVTAQER	sp|Q9WVS8|MK07_MOUSE	1.40484	-0.451203	0.321852	0.158256	0.358361	0.227048	5.73373e+06	6.71097e+06	7.83904e+06	6.01375e+06	5	5.72784e+06	3.68499e+06	7.02044e+06	6.50164e+06	7473765	8954935	5356003	5.05917e+06	6.68111e+06	8109972	7775710	9427602	7200785	6800992	6890689	6122534	5458341	4.79619e+06
FLIPNASQPESK	sp|P63101|1433Z_MOUSE	1.40239	-0.374865	0.209272	0.0941301	0.513009	-0.259791	45326693	37857266	5.87759e+07	3.54661e+07	5	39320812	40058480	60482672	41444808	43690584	37265948	44731540	25740992	51971824	55671976	60223056	67441552	58571236	38180656	36286616	27726442	40802296	34334416
QRPGQGLEWIGR	sp|P01750|HVM06_MOUSE;tr|A0A075B5Y1|A0A075B5Y1_MOUSE	1.39998	-0.447129	0.0380825	-0.0195005	0.481893	0.16004	1.95336e+06	2.18253e+06	2.66307e+06	2.21223e+06	5	2.17211e+06	1896594	1.93233e+06	1.81242e+06	2144111	2737517	2.07584e+06	1.77265e+06	2727180	2948475	3.25601e+06	2.56679e+06	1.81689e+06	2238835	2.7331e+06	1.71823e+06	2.45259e+06	1.91838e+06
DDPEVQFSWFVDDVEVHTAQTQPR	sp|P01869|IGH1M_MOUSE	1.39843	-0.668276	0.330113	0.21938	0.810456	0.523766	1.51705e+07	21810737	2.41086e+07	1.8734e+07	5	17426584	11814072	16411359	15030160	28978874	28103506	15412638	14747930	23624042	27653208	29753366	26670458	12841987	19246804	23862434	20538128	17285100	12737476
LLADPTGAFGK	sp|P99029|PRDX5_MOUSE	1.39733	-0.241834	0.482827	0.169165	1.34467	0.370623	5.96835e+06	7.71654e+06	7.05754e+06	6.86276e+06	5	6416829	5.22539e+06	5.64008e+06	6591078	8584486	8238946	8145786	5896943	7.07911e+06	6998526	7.99551e+06	7041913	6172623	6.36484e+06	8832480	5.67754e+06	6397866	7041091
AMQDAEVSK	sp|P38647|GRP75_MOUSE	1.39677	-0.726636	0.395152	0.336919	0.779648	0.69047	514722	830662	851749	657661	5	615790	345438	567005	530653	664525	1254268	1.01832e+06	385540	865894	1.16913e+06	548337	986214	689167	462801	586601	596010	972692	670200
IVSQLLTLMDGLK	sp|Q01853|TERA_MOUSE	1.39421	-1.4823	0.312526	0.37017	0.517895	0.472867	194748	270284	544116	209117	5	172808	89774.3	316536	199875	167432	334942	367562	211202	530609	214720	934186	600694	440371	221369	61002.3	120775	433825	208611
SPGGPGGGASYSVRPSGR	sp|Q4ACU6|SHAN3_MOUSE	1.39411	1.11585	0.693608	0.679693	0.184471	-0.230634	3.61938e+06	3.08465e+06	1.67005e+06	1.92574e+06	5	5235279	1.37922e+06	3.93985e+06	3923167	4.70723e+06	3.59346e+06	3124671	913259	1.48598e+06	2.52115e+06	1.18514e+06	1.05817e+06	2.0998e+06	1.90982e+06	3.35471e+06	1.85414e+06	1.32944e+06	1.18061e+06
GAEADQIIEYLK	sp|P31230|AIMP1_MOUSE	1.39393	-0.270709	0.406185	0.176557	1.30065	0.424251	2.84494e+06	3.81756e+06	3.43214e+06	3.37782e+06	5	2.86317e+06	2.40753e+06	2.84554e+06	3.26353e+06	2.78666e+06	4.10117e+06	3.95919e+06	4.42321e+06	3.63057e+06	3.2947e+06	3.6583e+06	2880195	3696932	2.77002e+06	2.81687e+06	2.97789e+06	4.06695e+06	4.25738e+06
RPLILQLVHVSPEDK	sp|Q8K1M6|DNM1L_MOUSE	1.39221	-0.579562	0.824981	0.462275	0.853373	0.250035	1.60169e+06	1.90478e+06	2.39355e+06	1.38257e+06	5	1.77424e+06	1.59967e+06	1756253	1276577	1.56614e+06	2.06783e+06	1.81134e+06	2.17382e+06	2.14348e+06	2.62948e+06	2.95536e+06	2755282	1.48415e+06	608253	1.31435e+06	1.05774e+06	2.02255e+06	1.90995e+06
WAHLSPSEFSQLQK	sp|Q6NS52|DGKB_MOUSE	1.38899	-0.961249	0.480121	-0.303987	3.23154	1.88794	191437	708523	372727	874708	5	193593	43624.1	286158	242374	764000	543525	717580	808987	408440	433258	463711	185674	372555	999161	641709	529638	925909	1.27712e+06
NFSGAELEGLVR	sp|P46460|NSF_MOUSE	1.3853	-0.31227	0.0857846	0.0501049	2.97771	0.888121	4.75938e+06	8.80848e+06	5.90952e+06	8.50781e+06	5	4.10531e+06	4.09477e+06	5.72428e+06	5.11314e+06	9423478	7976799	10063896	7769742	5794449	5904422	6.89924e+06	5.52031e+06	5429203	8292139	5.79535e+06	6.74018e+06	10596775	11114611
VNIIPVIAK	sp|Q9Z1S5|SEPT3_MOUSE;sp|Q9R1T4|SEPT6_MOUSE	1.38487	-0.519891	0.953127	0.197906	0.598122	0.155398	1.84399e+06	2.0537e+06	2.64399e+06	1.79045e+06	5	1.75367e+06	1.78827e+06	2204273	1.62974e+06	2.24386e+06	2.14749e+06	2.08023e+06	1.74323e+06	2769720	2066678	2.74782e+06	3.52161e+06	2114146	1.8744e+06	1604257	1577079	2.09988e+06	1796612
VNIVPILAK	sp|P28661|SEPT4_MOUSE	1.38343	-0.544934	0.38764	0.135014	1.99019	0.490659	7.2087e+06	10128849	1.05172e+07	9.22395e+06	5	6.05999e+06	6.15292e+06	9180956	7440947	10739723	10160360	10338402	9276911	10165838	8119059	11442341	13939673	8918897	8856597	8363906	6.63444e+06	11659028	10605769
VNIVPLIAK	sp|Q9Z2Q6|SEPT5_MOUSE	1.38343	-0.544934	0.38764	0.135014	1.99019	0.490659	7.2087e+06	10128849	1.05172e+07	9.22395e+06	5	6.05999e+06	6.15292e+06	9180956	7440947	10739723	10160360	10338402	9276911	10165838	8119059	11442341	13939673	8918897	8856597	8363906	6.63444e+06	11659028	10605769
SQNVMAAASIANIVK	sp|P11983|TCPA_MOUSE	1.38177	-0.539237	0.169216	0.108394	1.00815	0.618273	528986	812013	768725	753240	2	632371	403757	624353	455465	972806	1.10061e+06	581424	593208	857176	636970	865956	924908	558612	576023	948292	788408	764842	688635
DITAALAAER	sp|P39053|DYN1_MOUSE	1.37978	-0.473837	0.156364	-0.0573977	1.61593	0.477631	3.00178e+06	4.17984e+06	4.16886e+06	4.34949e+06	5	3.12365e+06	2.1215e+06	3.63417e+06	3127786	4.18864e+06	4.54242e+06	4.46986e+06	3518445	3.86693e+06	3.99412e+06	3.53781e+06	5458724	3.98672e+06	3788486	4594177	3.45994e+06	5256475	4.64836e+06
GNSLFFR	sp|Q791V5|MTCH2_MOUSE	1.37849	-0.769013	0.908921	0.509793	0.159412	0.132183	274402	300731	467609	211210	3	239991	213455	355665	288496	375868	382507	299804	144744	501440	358751	563900	629826	284130	192315	187438	227013	259573	189711
EMMLSIINSSITTK	sp|P80318|TCPG_MOUSE	1.37748	-1.26869	0.302372	0.275535	1.07287	1.38858	89755.1	234998	216259	194142	3	32022.8	45555	184904	96538.7	235063	407837	138591	158499	286178	126971	271598	266720	129825	193048	191346	144406	252750	189160
EYVGFATLPNQVHR	sp|P28661|SEPT4_MOUSE	1.37726	-0.423452	0.381165	0.126942	2.48074	0.576308	2.246e+06	3.34885e+06	3.01218e+06	3.06677e+06	5	2.01194e+06	2356595	2.60749e+06	2.00797e+06	3.89282e+06	3.14039e+06	3.2484e+06	3.11378e+06	3.47947e+06	2.20659e+06	3.44032e+06	3.25939e+06	2.67513e+06	3.20783e+06	2746845	2.2721e+06	3.44816e+06	3.65893e+06
TGDFLIEVNGVNVVK	sp|Q4ACU6|SHAN3_MOUSE	1.37698	0.987425	3.21536	2.11023	1.50174	-1.11664	2.90542e+06	1.33989e+06	1.46543e+06	310331	5	2.31525e+06	1.72726e+06	4.06834e+06	3.51082e+06	1.51571e+06	1.26164e+06	1.66253e+06	919658	1.02367e+06	1.45939e+06	611784	2080407	2.15187e+06	217844	149690	136761	562049	485312
YEEIDNAPEER	sp|Q8BFR5|EFTU_MOUSE	1.37616	-0.445278	0.552128	-0.300293	1.21252	0.531921	2255043	3.26046e+06	3.07041e+06	4.01491e+06	5	2.16796e+06	1.9747e+06	2.40265e+06	2.47486e+06	2.45387e+06	4.40576e+06	3.33804e+06	2844175	2.50229e+06	2.72783e+06	4.05985e+06	3254227	2807865	2.62141e+06	3.63318e+06	5496592	4.10943e+06	4.21394e+06
LAVEAVLR	sp|P80314|TCPB_MOUSE	1.37416	-0.626555	0.506401	0.249968	1.16724	0.642781	1.38129e+06	2.15665e+06	2.13253e+06	1.81356e+06	5	1.09308e+06	994163	1.94919e+06	1.48872e+06	2493594	2.71964e+06	1.87874e+06	1.53464e+06	1.80633e+06	1.73946e+06	2.21706e+06	2.89245e+06	2.00737e+06	1.30469e+06	1.95802e+06	1.50293e+06	2.29424e+06	2007922
GVDNGEDIPR	sp|Q5DU25|IQEC2_MOUSE	1.37111	-0.787686	0.592761	-0.378284	0.571423	0.445948	380295	518042	656505	673348	5	488420	272182	313031	447548	544083	791651	376529	359904	432286	801189	497883	640208	910960	482660	925342	771037	562668	625033
EVDEQMLAIQSK	sp|Q9ERD7|TBB3_MOUSE	1.36964	-0.61347	0.229535	0.127561	1.71081	0.765359	3.58124e+06	6.08737e+06	5.47907e+06	5.57225e+06	5	3.21688e+06	2602834	3861794	4.64347e+06	5881533	7.78856e+06	6.10662e+06	4572780	4.40218e+06	5009201	7302766	6371385	4309812	4.01392e+06	6.4092e+06	4453349	7.38923e+06	5.59554e+06
SYEAYVLNIIR	sp|P14094|AT1B1_MOUSE	1.36832	-0.496565	1.07886	0.322229	1.73667	0.612558	1.30162e+07	19901413	1.8364e+07	1.59178e+07	5	13842561	8989138	14888240	14345007	17354222	20682646	24272598	17296186	16092263	18372546	22899490	20576196	13879292	13497041	17647786	12736721	18617062	17090448
VVNGPEILNK	sp|P46460|NSF_MOUSE	1.3659	-0.448669	0.113445	-0.0397153	4.33318	1.08058	3.13633e+06	6.63297e+06	4.2804e+06	6.8181e+06	5	3.39581e+06	2.36669e+06	3782620	3.0002e+06	6.85513e+06	6.33582e+06	6916982	6423927	3.82247e+06	4626647	5.43926e+06	3.63333e+06	3.8803e+06	6.75972e+06	5.42219e+06	5.92712e+06	8087730	7.89373e+06
EVLLDEDDDLWIALR	sp|O08599|STXB1_MOUSE	1.36359	-4.08297	0.850488	0.917054	1.98011	2.88549	42518	314190	720560	166392	5	0	19238.9	136950	13883.1	304354	134797	450809	366802	240421	264997	1.2326e+06	1.36658e+06	498193	144664	38018.2	244960	350617	53701.2
ANDKLDTVLEK	sp|P20357|MTAP2_MOUSE	1.36286	0.663461	0.0509428	-0.0754911	1.17611	1.44657	432620	1.17914e+06	273140	1.24248e+06	5	343929	370241	451914	564394	1.47949e+06	1.95234e+06	789234	495498	350131	190718	370373	158644	295831	986206	2.00651e+06	1.86998e+06	644732	705006
GPPPSGIATLVSGIAGEEPQR	sp|O08788|DCTN1_MOUSE	1.36196	-0.694853	0.154183	-0.102835	1.2354	0.635892	744299	1.15656e+06	1.20481e+06	1.24201e+06	5	777716	395339	788764	1.01538e+06	1.03441e+06	1.51817e+06	1.05961e+06	1.01406e+06	718020	1.35038e+06	1.49333e+06	1.27543e+06	1.18689e+06	712601	1.24487e+06	1.74626e+06	1.25929e+06	1.24704e+06
LAPEVMEDLVK	sp|P62761|VISL1_MOUSE	1.36071	-0.459008	0.595418	-0.148854	1.98221	0.544722	3.27665e+06	4.77978e+06	4.50408e+06	5.29929e+06	5	3423279	2306999	3.80687e+06	3.56947e+06	4456021	5.26457e+06	5.10449e+06	4294052	5215131	3132713	4710782	4636424	4.82533e+06	4158812	5.38739e+06	5.54054e+06	6.11716e+06	5292553
SGQVLEVSGSK	sp|P62814|VATB2_MOUSE	1.35938	-0.387798	0.108878	-0.0453123	4.27731	1.48863	2.96506e+06	8.32061e+06	3.87948e+06	8.58609e+06	5	3.18651e+06	2112139	3.32622e+06	3235396	7705278	7646781	9551905	8.37849e+06	4.14085e+06	3.21965e+06	4649866	3.62377e+06	3.76324e+06	6.80255e+06	7.39639e+06	8.1884e+06	10345327	10197802
FISNPNSIILAVTAANTDMATSEALK	sp|Q8K1M6|DNM1L_MOUSE	1.35898	-1.26837	1.06726	0.969274	1.47167	0.976883	182060	358332	438562	183023	5	165261	193212	220456	149311	201005	496358	330991	404974	635723	450983	566797	434362	104944	186423	64804.1	35176.3	349585	279125
LGAGAAGLYDPSTPLGPLPYPER	sp|Q4ACU6|SHAN3_MOUSE	1.3576	1.51392	0.965286	1.51776	0.815823	-1.13524	9183518	4.18087e+06	3.21568e+06	1.46008e+06	5	16818986	7586375	6.83779e+06	5.49093e+06	8818192	3.83492e+06	2.83993e+06	1.23042e+06	2.00863e+06	5.9013e+06	1.69632e+06	2501346	3.97084e+06	1.2826e+06	2.51224e+06	1.73666e+06	913358	855520
IYEFPETDDEEENKLVK	sp|O55131|SEPT7_MOUSE	1.35646	-0.554833	0.0884285	0.0487047	0.121966	-0.0777969	2.94512e+06	2.79052e+06	4.32638e+06	2.69788e+06	5	3.78713e+06	2.48699e+06	2.84581e+06	2.66057e+06	3.35432e+06	3.42888e+06	2.53112e+06	1.84774e+06	4.34378e+06	3.48112e+06	4.87556e+06	5.66432e+06	3.26715e+06	3.15603e+06	2.78817e+06	2.14259e+06	2.89219e+06	2.51043e+06
VLVDINNPEPLIQTAK	sp|P80316|TCPE_MOUSE	1.35575	-0.462664	0.063324	0.0472649	0.981948	0.651079	3.89849e+06	6.12196e+06	5.37244e+06	5924644	5	3944286	3.14304e+06	4.28327e+06	4223352	6.69011e+06	9079202	4.13663e+06	4581901	4.70147e+06	4.21858e+06	5552872	7098996	5.29028e+06	4814792	7.16674e+06	6658309	5.81182e+06	5171556
IFVFEPPPGVK	sp|Q9JHU4|DYHC1_MOUSE	1.35425	-0.362773	0.186794	0.104913	1.90453	0.623568	7.66103e+06	1.18032e+07	9851279	1.09753e+07	5	7328609	5549352	8107683	9658461	9459622	12608363	12074017	13070772	9598612	8563693	11236171	9785446	10072473	7.03974e+06	10059639	9627742	15175833	12973698
ADIAIAPLTITLVR	sp|P23819|GRIA2_MOUSE	1.35419	-0.382831	0.256624	0.119971	0.994516	0.31143	2.40886e+06	2.98924e+06	3.14091e+06	2.75072e+06	5	2.03169e+06	2.33543e+06	2.64547e+06	2.62284e+06	3.51979e+06	3330943	2.39107e+06	2.71516e+06	3974454	3.36046e+06	2708789	2732644	2928182	2.69031e+06	2.12025e+06	2.24051e+06	3.54581e+06	3.15671e+06
VLVVDQLSMR	sp|O08599|STXB1_MOUSE	1.35297	-0.809575	0.393735	0.284841	1.21996	0.826806	1.9974e+06	3.54289e+06	3.50083e+06	2.90812e+06	5	2676901	1.75321e+06	1.97908e+06	1.5804e+06	4.42633e+06	4.37823e+06	3.61091e+06	1.7561e+06	4.10644e+06	4.09085e+06	4156695	3.65257e+06	1.4976e+06	3.24225e+06	4.24253e+06	2.85726e+06	2.2801e+06	1.91846e+06
LGFAGVVQEISFGTTK	sp|P80316|TCPE_MOUSE	1.34928	-0.714494	0.207179	0.152423	1.16717	0.760287	1.12039e+06	1.89775e+06	1.83846e+06	1.70748e+06	5	802072	786108	1.41542e+06	1.47797e+06	2133974	2.62018e+06	1.37315e+06	1.46372e+06	1.47379e+06	1561816	1699946	2667799	1.78896e+06	1178446	1.7573e+06	1.43771e+06	2.54254e+06	1.62142e+06
LLQPDLQPVSASQLYPR	sp|Q8CBY8|DCTN4_MOUSE	1.34914	-0.767831	0.341047	0.149187	2.21869	0.866652	463412	844997	789055	761983	3	390868	336625	680964	445192	737859	939772	773217	929140	754008	415680	960987	836938	977663	515618	658073	749182	974566	912478
ILSISADIETIGEILKK	sp|P61979|HNRPK_MOUSE	1.34737	-1.38959	0.248608	0.241592	1.17624	0.806369	284399	497358	745134	420671	5	138369	205312	462508	331404	482186	452146	380635	674463	265873	483752	1.04156e+06	1.03736e+06	897128	316973	142511	576825	713135	353911
VGTLDVLVGLSDELAK	sp|Q9Z1G3|VATC1_MOUSE	1.3471	-0.594434	0.0995274	0.0809912	4.09015	1.94144	769100	2.95402e+06	1.16125e+06	2.79275e+06	5	652817	610022	1.02948e+06	784079	2.6207e+06	2.62755e+06	3.05685e+06	3.51098e+06	1.08688e+06	970096	891814	1.567e+06	1.29046e+06	1873496	2.24246e+06	1.96496e+06	4467085	3.41577e+06
TDLGSSSSGDTR	sp|Q3UNH4|GRIN1_MOUSE	1.3461	0.586132	0.170253	-0.22491	0.133864	0.118032	515328	559261	343273	653611	5	450778	446904	540307	623322	249561	514119	766315	707051	272103	217211	339210	356516	531326	310894	474693	446644	786934	1.24889e+06
TSVSGNWKTNTGSAMLEQIAMSDR	sp|O88935|SYN1_MOUSE	1.34606	-0.603058	0.46024	0.362149	1.60513	1.40256	828898	2.19136e+06	1.25904e+06	1.70489e+06	5	722399	629972	1.25705e+06	706175	2.83419e+06	2.36809e+06	2.64433e+06	918822	1.58009e+06	1.30504e+06	1.30799e+06	1.19585e+06	906228	1.63785e+06	2484394	1.04369e+06	2063860	1.29463e+06
SPSTESQLMSK	sp|Q9QYB8|ADDB_MOUSE	1.34441	-0.867337	0.652567	-0.377858	0.451823	0.437677	530514	718539	967812	933678	5	811784	335082	625365	349824	780412	957636	845641	290468	907893	736533	1421806	702988	1.06984e+06	889104	918691	1.25153e+06	853710	755351
LDLMDEGTDAR	sp|Q8BZ98|DYN3_MOUSE;sp|P39054|DYN2_MOUSE;sp|P39053|DYN1_MOUSE	1.34184	-0.381922	0.331228	0.143889	1.63901	0.458022	4.09574e+06	5.62614e+06	5.33706e+06	5.09208e+06	5	4.44909e+06	3.53385e+06	4647843	3.75215e+06	5.53889e+06	6.59221e+06	5.84303e+06	4530427	6.14962e+06	5.36717e+06	4236083	6.27052e+06	4.66189e+06	4.68895e+06	5.29451e+06	3.4681e+06	6631478	5377388
VVSTLPIQHQDWMSGK	sp|P01867|IGG2B_MOUSE	1.3405	1.58329	0.390473	-8.95697	0.716968	-0.768031	2.80515e+06	1.64724e+06	936135	8.18603e+08	5	3.6866e+06	4.47063e+06	1.48049e+06	1.5829e+06	2.24499e+06	1.12959e+06	1.69292e+06	1.52145e+06	2.02507e+06	1.46329e+06	645994	235749	310574	4085346820	191738	4.27399e+06	1.744e+06	1.45646e+06
VVDLMAYMASK	sp|P16858|G3P_MOUSE;tr|A0A1D5RLD8|A0A1D5RLD8_MOUSE;tr|S4R1W1|S4R1W1_MOUSE;tr|V9GX06|V9GX06_MOUSE	1.33967	-0.486348	0.0823323	0.0637057	1.20566	0.511193	9.65018e+06	1.37537e+07	1.35189e+07	1.31596e+07	5	9687117	7830600	12138566	8944447	14684900	15641047	15527354	9161566	15789668	13224290	15813510	13614421	9152529	11720415	18305258	8564448	17367920	9839966
SPQLLVYAATNLADGVPSR	tr|A0A140T8P6|A0A140T8P6_MOUSE	1.33875	-0.321972	0.495026	0.156342	0.880735	0.235587	1.71853e+07	20233692	21482250	1.81556e+07	5	16474363	14272212	18271084	19723428	19401534	23196224	17134762	21202248	20760030	22781644	23857894	23173378	16838304	18182746	21047486	15147811	21454436	14945702
ALQFLEQVK	sp|P80317|TCPZ_MOUSE	1.33777	-0.580038	0.0391217	-0.0203126	0.943976	0.626086	810212	1.25046e+06	1.21118e+06	1.26819e+06	5	659319	423062	1.1867e+06	971770	1.40851e+06	1631543	1.08913e+06	872650	1.10455e+06	1.04927e+06	1.35572e+06	1.37219e+06	1.17415e+06	1.19496e+06	1.41329e+06	1.12917e+06	1.33238e+06	1271145
MQEDIEMTK	sp|P43006|EAA2_MOUSE	1.33641	-0.503629	0.460312	0.2064	0.686747	0.341933	2.7197e+06	3.44709e+06	3.85592e+06	2.98759e+06	5	2.58525e+06	1.97227e+06	3563913	2757362	3.33389e+06	3.90566e+06	4.16319e+06	2.38563e+06	3.75033e+06	3.62728e+06	4.91298e+06	4084458	2.90457e+06	2297698	3.57792e+06	2.70037e+06	3.61723e+06	2.74471e+06
VAVEVFGLVQQLLPSVAILNQK	sp|Q7TPH6|MYCB2_MOUSE	1.33574	-3.22326	0.153628	0.391113	0.903954	2.35684	13932.8	71370.4	130118	54422.8	5	0	23621.2	15293.8	16816.3	16126.3	152759	25675.2	90921.4	68355.8	51064.8	288870	112221	130077	27274.8	0	116744	128095	0
SVLAEVPNQVVDYYNGK	sp|Q8BLR2|CPNE4_MOUSE	1.3337	-0.446778	0.392304	-0.196173	0.858229	0.357613	549203	703696	748560	806193	5	637845	405131	619029	534807	580244	890095	751526	592919	763517	691138	886349	851202	550592	775595	850430	585592	721459	1.09789e+06
QIYPPINVLPSLSR	sp|P62814|VATB2_MOUSE	1.33047	-0.43742	0.111259	-0.054953	4.13279	1.69098	6.25213e+06	2.01866e+07	8.46651e+06	2.09703e+07	5	5880577	4608877	7.13757e+06	7381504	19580258	17082324	20706232	23377556	8487011	6058049	9769228	9273499	8744787	17192904	17746950	17784558	25836950	26290352
LGVQVVITDPEKLDQIR	sp|P11983|TCPA_MOUSE	1.32502	-0.84442	0.312994	0.258971	0.891556	0.872751	659010	1.20675e+06	1.18328e+06	1.00846e+06	5	574066	427095	889209	745671	1261552	2.01471e+06	841783	708942	1.03042e+06	805902	1.60705e+06	1.60285e+06	870181	828419	1.0639e+06	870826	1.20088e+06	1.07827e+06
EMLSSTTYPVVVK	sp|O88935|SYN1_MOUSE	1.32467	-0.631462	0.31823	0.279252	1.73685	1.63763	1.29762e+06	4.03759e+06	2.01018e+06	3.32705e+06	5	1.5937e+06	954758	1.70474e+06	937276	4854011	3.95466e+06	5580186	1.76153e+06	2172453	2208169	2.58981e+06	1652872	1.42761e+06	2.62919e+06	5.11024e+06	2728266	4.0262e+06	2141356
VQAMYIWVDGTGEGLR	sp|P15105|GLNA_MOUSE	1.32098	-0.662353	0.202841	0.192811	0.432796	0.391101	1.39505e+07	1.82946e+07	2.20789e+07	1.60059e+07	5	16428545	13193553	14342701	11837188	22086176	28766266	12429433	9896500	21931446	22829052	31385386	21088250	13160459	18935412	21720236	15550171	14298986	9524832
INVNEIFYDLVR	sp|Q99JI6|RAP1B_MOUSE;sp|P62835|RAP1A_MOUSE	1.31979	-0.924524	0.00354824	0.00245036	1.4384	0.519729	181973	260892	345395	260449	4	167275	149319	238375	172923	316334	234066	275242	217927	212476	241934	345936	386637	539993	225835	222262	214221	389175	250754
VLMPSLSPTMEQGNIVK	sp|Q8BKZ9|ODPX_MOUSE	1.31947	-0.794667	0.339363	-0.252212	0.625141	0.42851	1.15184e+06	1.55019e+06	1.99807e+06	1.84633e+06	5	891135	1.08892e+06	1.33987e+06	1.28742e+06	1.04185e+06	2366921	1.44776e+06	1.34424e+06	1.82829e+06	1.43043e+06	2.41957e+06	2.94348e+06	1.36857e+06	1.28239e+06	1.47484e+06	1.69129e+06	2671117	2.11202e+06
AVVQVFEGTSGIDAK	sp|P62814|VATB2_MOUSE	1.31911	-0.563154	0.00615329	0.00478785	4.37508	1.9731	1.56708e+06	6152507	2.31535e+06	6.13212e+06	5	1.3528e+06	1.06259e+06	1.50951e+06	2.34342e+06	5.74676e+06	6.00321e+06	5.71923e+06	7.14083e+06	2.42698e+06	1.6568e+06	2661146	2.53562e+06	2.29621e+06	5775300	3.97889e+06	4.24598e+06	8222409	8438032
DGELENDISGPSAGR	sp|Q4ACU6|SHAN3_MOUSE	1.31774	1.1141	0.308545	-1.25879	1.1448	-1.18297	2.24183e+06	987397	1.03568e+06	2.36279e+06	5	3.72169e+06	1.41595e+06	1.83035e+06	1.99933e+06	1.68804e+06	1.06557e+06	767897	428081	1268148	1.37586e+06	304546	848386	1.38147e+06	865370	593155	1.07365e+06	8974738	307052
LALDVEIATYRK	sp|Q3UV17|K22O_MOUSE;sp|P50446|K2C6A_MOUSE;sp|Q8BGZ7|K2C75_MOUSE;sp|P07744|K2C4_MOUSE;sp|Q922U2|K2C5_MOUSE;sp|Q9Z331|K2C6B_MOUSE	1.31499	-1.1847	0.0773354	-0.187895	0.324229	-0.652964	191129	121553	434467	138461	5	281600	351490	116331	15094.8	178415	221029	86766.1	0	391708	274269	677342	369964	459051	362177	32665	126633	110595	60234.6
ELPTGGQEGEQLQLQK	sp|Q8R570|SNP47_MOUSE	1.31459	-0.668798	0.540381	-0.186839	1.21356	0.643026	1.15518e+06	1.80392e+06	1836439	2.05335e+06	5	1.40266e+06	598890	1.63264e+06	986512	2.08521e+06	2.04649e+06	1704746	1379251	1.54088e+06	1.61219e+06	2.52146e+06	1.85544e+06	1.65222e+06	1.77115e+06	1828686	2566624	1.97659e+06	2.12368e+06
MLPTIIADNAGYDSADLVAQLR	sp|P80314|TCPB_MOUSE	1.31456	-0.649771	0.454461	0.332322	0.820235	0.695607	1.10659e+06	1.7922e+06	1.73615e+06	1.42347e+06	5	876273	773144	1620088	1.15686e+06	1.64419e+06	2.87054e+06	1.46667e+06	1.18739e+06	1.71374e+06	1.47713e+06	2.14135e+06	2.12884e+06	1.21969e+06	1.0661e+06	1.71995e+06	1.29224e+06	1.84552e+06	1.19352e+06
YLSEVASGENK	sp|Q9CQV8|1433B_MOUSE	1.31411	-0.335156	0.221027	0.104578	0.447426	-0.24805	3.49373e+06	2.94184e+06	4.40738e+06	2.73613e+06	5	3296691	3.03295e+06	4.61077e+06	3.03449e+06	3.53055e+06	3.46272e+06	2.99042e+06	1.78365e+06	4263102	3.91279e+06	4.39815e+06	4951973	4.51091e+06	2.79188e+06	2.91358e+06	2.34023e+06	2.94135e+06	2.69363e+06
FYGPEGPYGVFAGR	sp|O55022|PGRC1_MOUSE	1.31383	-0.329301	0.409666	0.223536	1.28886	0.687293	1.21669e+06	1.95919e+06	1.52866e+06	1.67798e+06	5	1467102	921814	1.31448e+06	1.16338e+06	1.90875e+06	2.58371e+06	2.1218e+06	1.22251e+06	1.69257e+06	1.47333e+06	1.69021e+06	1.46991e+06	1.31728e+06	1.38733e+06	2.09565e+06	2017000	1.53664e+06	1.35327e+06
EALLSSAVDHGSDEAR	sp|P80314|TCPB_MOUSE	1.31249	-0.602688	0.505835	0.327677	1.0493	0.769122	849050	1.44698e+06	1.28932e+06	1.15298e+06	5	781880	502045	1.22169e+06	890579	1.50762e+06	2.14254e+06	1.12894e+06	1.00881e+06	1.14893e+06	1.07607e+06	1.38873e+06	1.69774e+06	1135124	677132	1.38981e+06	1.13407e+06	1.41597e+06	1.14791e+06
AGVATPGLTEDQLWR	sp|Q91V61|SFXN3_MOUSE	1.31129	-0.489499	0.397478	0.147029	0.988295	0.422549	1.22492e+06	1.64175e+06	1.71973e+06	1.48268e+06	4	1.07509e+06	949247	1.57903e+06	1.2963e+06	1.92091e+06	1.69429e+06	1.79113e+06	1.16066e+06	1.63253e+06	1.65199e+06	1.93349e+06	2.12817e+06	1.25246e+06	1.26347e+06	1.72505e+06	1.29556e+06	1.59199e+06	1.5373e+06
VLRPQVTAVAQQNQGEAPEPQDMK	sp|Q9JHU4|DYHC1_MOUSE	1.30711	-0.753547	0.612102	0.284855	2.25732	1.05705	1.14079e+06	2.37361e+06	1.92329e+06	1.94831e+06	5	1.2978e+06	1.02104e+06	915464	1328843	1.73735e+06	3.03069e+06	2.19046e+06	2535929	1.99514e+06	1.67803e+06	2.97737e+06	1466945	1.49897e+06	1.4704e+06	2.23044e+06	1.56043e+06	2.56881e+06	1.91148e+06
IPVDTYNNILTVLK	sp|Q9EQH3|VPS35_MOUSE	1.30558	-0.495493	0.421305	0.201312	0.346091	0.226061	640529	749186	903019	651612	5	501306	518793	899999	642017	820251	950287	743007	483199	774651	861688	992466	1.11577e+06	770519	568178	627895	525012	789233	747739
VLVFVMGK	sp|Q9JJV2|PROF2_MOUSE	1.30355	-0.490526	0.205718	0.142143	0.288227	0.224554	3.91633e+06	4.5759e+06	5.50228e+06	4.14656e+06	5	3.6957e+06	3.2462e+06	5659014	3.0644e+06	5.74072e+06	5.36646e+06	4.77205e+06	2.42438e+06	5532179	5715158	6.74698e+06	4.83554e+06	4681534	5.04333e+06	4134476	3.35923e+06	5270859	2.9249e+06
AFIITINSFGTELSKEDR	sp|P51863|VA0D1_MOUSE	1.30324	-0.517174	0.0681212	0.0688022	2.68224	1.42992	1.55695e+06	4.19492e+06	2.22823e+06	3999563	5	1.34564e+06	1.24491e+06	1.82442e+06	1.81285e+06	3.02285e+06	3770993	4891595	5.09426e+06	2.3217e+06	1.50692e+06	2.88617e+06	2278546	2.14781e+06	2731138	2644096	2.95321e+06	6918846	4.75053e+06
LKELIFEETAR	sp|P63085|MK01_MOUSE	1.30317	-0.425489	0.396271	-0.144142	0.272625	0.162559	579472	648586	778246	716735	5	527780	446273	817911	525922	755277	674007	706478	458580	717519	706971	921835	768973	775934	690208	879273	609710	694302	710181
VLGELWPLFGGR	sp|P55096|ABCD3_MOUSE	1.3004	-1.0297	0.617133	0.585144	1.03423	0.794868	255204	442758	521024	295135	4	187702	104695	369932	358487	258391	553429	427022	532190	364398	349323	717313	736114	437974	195704	76122.6	204126	535913	463808
ITAFVPNDGC[+57.021464]LNFIEENDEVLVAGFGR	sp|P62267|RS23_MOUSE	1.29913	-1.44795	0.0504715	0.201594	0.447349	1.16683	259322	582225	707485	506297	5	13875	3.32486e-12	324659	698756	353885	509843	1376690	88482.5	668512	475805	489189	1.03236e+06	871559	91971	195595	1.3822e-11	2163045	80872.2
DLFQVAFNR	sp|Q9JHU4|DYHC1_MOUSE	1.29756	-0.474801	0.412816	0.324256	2.12941	0.91024	816874	1.5352e+06	1.13523e+06	1.22618e+06	5	727091	577388	835742	1.12727e+06	1.17889e+06	1.47807e+06	1651429	1.83241e+06	1.05359e+06	1.02864e+06	1.33756e+06	952002	1.30437e+06	493248	831465	1.10284e+06	1.9503e+06	1.75304e+06
WSPVASTLPELVQR	sp|Q99KJ8|DCTN2_MOUSE	1.29673	-0.426078	0.201769	0.0808051	1.29961	0.442857	5.01293e+06	6.81404e+06	6.73525e+06	6.44288e+06	5	5379662	3662076	5405184	5.6048e+06	6838955	8.33489e+06	5520231	6562091	7174533	5077547	8.25375e+06	7107006	6063430	4842171	6318255	7683717	6889502	6.48076e+06
SSASFSTTAVSAR	sp|O08599|STXB1_MOUSE	1.29362	-0.605838	0.495501	0.321783	1.53955	0.850936	921654	1.66236e+06	1.40263e+06	1.33002e+06	4	932210	1.16402e+06	908435	681951	1.93776e+06	2.01375e+06	1.73216e+06	965771	1.54099e+06	1.78015e+06	1.43463e+06	1.46088e+06	796510	1.31009e+06	2.09196e+06	1.24413e+06	959248	1.04468e+06
LDQLIYIPLPDEK	sp|Q01853|TERA_MOUSE	1.29183	-0.515719	0.0699957	0.0389492	0.027618	-0.0135474	3.12503e+06	3.09582e+06	4.46788e+06	3.01336e+06	5	2935703	2713536	3.75737e+06	3.09352e+06	2.90242e+06	3121303	3.85726e+06	2.5023e+06	4297593	3.01286e+06	5.75044e+06	5197163	4.08132e+06	2717738	2555319	2.50717e+06	4129464	3.15712e+06
GGVGAPGSPSTPPTR	sp|Q3UYC0|PPM1H_MOUSE	1.28556	-0.456559	0.527931	0.251018	2.79881	0.912335	664450	1.25055e+06	911802	1.05084e+06	4	765726	377353	822428	692295	1.22137e+06	1.28969e+06	1.34044e+06	1.15071e+06	852412	974561	987761	732576	1.0117e+06	669054	770084	1021247	1.43044e+06	1.3634e+06
DLAELAEQSSTAAELAR	sp|Q9WV34|MPP2_MOUSE	1.28499	-0.418414	0.573485	-0.195787	0.605686	0.263682	1.06294e+06	1.2761e+06	1.42058e+06	1.46158e+06	5	1380685	721950	1.22141e+06	927727	1.45579e+06	1.32251e+06	1.24164e+06	1.08448e+06	1.22418e+06	1.28829e+06	1.45171e+06	1.59736e+06	1.54134e+06	1.02646e+06	1.50433e+06	1.67997e+06	1.40432e+06	1.69284e+06
STLVLHDLLK	sp|Q6PAJ1|BCR_MOUSE;sp|Q5SSL4|ABR_MOUSE	1.28199	-0.940216	0.0649171	0.0447342	0.67372	0.589945	159368	239880	305798	232556	3	56117.8	139698	282753	158905	175819	253139	328645	201914	296606	282348	464172	217519	268347	269929	165852	193954	298921	234122
EAAENSLVAYK	sp|P62259|1433E_MOUSE	1.28109	-0.26929	0.0853592	-0.0390727	1.04915	-0.436387	1.98869e+07	1.46961e+07	2.3968e+07	15099566	5	21452424	17476890	24385880	16232544	17315312	16985096	14778117	9705917	22342718	24572850	23591978	25561968	23770632	15326470	17003744	15691935	14584872	12890809
ELGVGLALR	sp|Q05816|FABP5_MOUSE	1.28056	0.874158	0.356501	-0.784326	0.630679	-0.750037	4.97085e+06	2.95561e+06	2.71196e+06	5.09041e+06	5	5.14638e+06	6149718	6.02729e+06	2.56001e+06	6709795	1.35292e+06	1.36882e+06	2.3909e+06	3.8269e+06	1.98147e+06	985670	3922485	2.84326e+06	4.04771e+06	3.41785e+06	2.12881e+06	2.56449e+06	13293198
HPFVQEK	sp|Q9QYB8|ADDB_MOUSE	1.27942	-0.717457	0.633984	-0.382113	0.294736	0.260802	676025	809976	1.11158e+06	1.0556e+06	5	773638	268652	877031	784782	651540	1.18535e+06	791166	611851	940106	897987	1.52184e+06	909474	1.28848e+06	734248	1.05536e+06	1.52664e+06	1.03946e+06	922288
DYIPVDQEELR	sp|Q9JHU4|DYHC1_MOUSE	1.27846	-0.372378	0.0366142	0.019585	2.02324	0.597558	2.35913e+06	3.56972e+06	3.05386e+06	3.52159e+06	3	2.26026e+06	1843944	2.31214e+06	3.02017e+06	2.95836e+06	3.92443e+06	3.66753e+06	3728575	3.11183e+06	2799915	3.6459e+06	2562060	3.14957e+06	2.34179e+06	3.27351e+06	3.39121e+06	4166896	4.43455e+06
LFPELVLEQQLDR	tr|Q91XW9|Q91XW9_MOUSE	1.27795	-0.777514	0.0871796	-0.0935366	1.67656	1.1063	380028	818172	651434	872975	5	187648	227297	625270	479896	639648	668029	966628	998382	523748	640791	894308	601046	597274	433175	617217	680887	1.2146e+06	1.41899e+06
NLDPDDTAR	sp|Q80Z38|SHAN2_MOUSE	1.27568	0.945753	1.41416	0.966731	0.364705	0.299756	1.29885e+06	1.59881e+06	674312	818052	4	1.19434e+06	764697	1.76759e+06	1.46879e+06	2.13504e+06	1.2486e+06	2.02963e+06	981970	423419	593660	459205	552352	1.34292e+06	648835	518050	531945	1145476	1.24595e+06
LAEMPADSGYPAYLGAR	sp|P50516|VATA_MOUSE	1.27453	-0.585913	0.122023	0.0789367	5.75012	1.95441	2.73367e+06	10594539	4.10321e+06	1.00304e+07	5	2337664	1.89726e+06	3.37871e+06	3.32104e+06	10039011	10409393	10907765	11021987	4.19754e+06	3.50535e+06	5748380	3.71108e+06	3353692	7.38951e+06	8552683	7.0499e+06	14834537	12325543
IPVIIER	sp|Q91VR7|MLP3A_MOUSE;sp|Q9CQV6|MLP3B_MOUSE	1.2738	-0.46938	0.912503	-0.420761	0.0436029	-0.0394536	1.90157e+06	1.85027e+06	2.63275e+06	2.47684e+06	5	2.12301e+06	994732	2461616	2.02693e+06	1.85647e+06	2471239	1.87756e+06	1.19583e+06	2.44119e+06	2.24552e+06	2.68929e+06	2.98172e+06	2.80606e+06	2223492	3264057	2.78757e+06	2.16901e+06	1.94007e+06
NSPAFLSTDLGDEDVGLGPPAPR	sp|Q80Z38|SHAN2_MOUSE	1.27334	1.04611	1.5668	0.909331	1.48367	1.1954	2.28513e+06	5.23313e+06	1.10662e+06	2.78629e+06	5	3.28474e+06	1.55895e+06	1.5289e+06	2.76795e+06	7466101	5.3638e+06	5.38508e+06	2.71755e+06	663382	1.20083e+06	1.89129e+06	271549	1506069	2.78725e+06	3.45658e+06	2.75182e+06	2.43426e+06	2.50152e+06
WEGGDPGVSNQK	sp|Q8K0U4|HS12A_MOUSE	1.27011	-0.426793	0.196484	-0.0951486	1.23989	0.567847	798576	1.18374e+06	1.07348e+06	1.26444e+06	5	1.04167e+06	479449	881587	791594	1.1515e+06	1.41043e+06	1.29254e+06	880474	1.01176e+06	948958	1.20356e+06	1.01964e+06	1.18348e+06	867324	1.47401e+06	1.49846e+06	1.22407e+06	1.25833e+06
AVVEEWLSEFK	sp|Q8C729|F126B_MOUSE	1.26945	-0.368235	0.0624398	0.0245656	1.34446	0.254512	6.53343e+06	7.79394e+06	8.43318e+06	7.66235e+06	5	6046299	5.71672e+06	7.76021e+06	6610505	8.1379e+06	7705893	8127850	7204130	8733142	6616151	8.28643e+06	10541990	7.98817e+06	7699148	6.81019e+06	5758937	9313316	8730184
QLIVPSEQGGALSR	sp|Q9JME5|AP3B2_MOUSE	1.26839	-0.458838	0.221457	-0.0632638	1.1036	0.305391	1.97876e+06	2.44526e+06	2.71968e+06	2.55487e+06	5	2.05784e+06	1.5755e+06	2.21269e+06	2069012	2.45757e+06	2.86514e+06	2.43161e+06	2026721	2.49199e+06	2.51299e+06	3.75164e+06	2.53391e+06	2.30785e+06	2.26442e+06	2.73119e+06	2.39892e+06	2.90634e+06	2.4735e+06
WAPPLER	sp|Q3TXX4|VGLU1_MOUSE;sp|Q8BFU8|VGLU3_MOUSE;sp|Q8BN82|S17A5_MOUSE;sp|Q8BLE7|VGLU2_MOUSE;sp|Q61983|NPT1_MOUSE;sp|Q5SZA1|NPT3_MOUSE	1.26773	-0.265253	0.852319	0.357983	1.29132	0.492544	1.84699e+06	2.59857e+06	2.2198e+06	2.02755e+06	4	1.7711e+06	1.48469e+06	2.20195e+06	1.9302e+06	2371898	3.18533e+06	2.87519e+06	1.96187e+06	1906139	2.24415e+06	2375221	2320219	2.25325e+06	1.69199e+06	1588255	1.75243e+06	2667811	2.43725e+06
HTVDIEEK	sp|Q9Z2Q6|SEPT5_MOUSE	1.26394	-0.462712	0.314021	0.128141	1.85556	0.44191	2.46591e+06	3.3497e+06	3.39835e+06	3.06501e+06	5	2.29828e+06	2.11258e+06	3.0737e+06	2.37908e+06	3.46403e+06	3.16423e+06	3.71398e+06	3056555	3.61545e+06	2.46925e+06	3264169	4.42382e+06	3.21905e+06	2.97803e+06	2.63889e+06	2153864	3668802	3.88545e+06
YSGVPDR	sp|P84750|KVM5_MOUSE;tr|A0A0G2JGT0|A0A0G2JGT0_MOUSE;tr|A0A075B5N6|A0A075B5N6_MOUSE;tr|A0A140T8M5|A0A140T8M5_MOUSE	1.26238	-0.248015	1.21066	0.273028	0.8021	0.208403	7.87277e+06	9.09627e+06	9349483	7.5279e+06	5	7.10488e+06	6863000	8603065	8920143	8668235	10692797	8861327	8.1627e+06	8508010	10475101	10019874	9239275	8505155	6208596	7883633	6847440	8796922	7.90289e+06
SSQSLLNSSNQK	tr|A0A140T8P5|A0A140T8P5_MOUSE	1.26105	-0.257949	0.651559	0.220634	0.51699	0.185294	3.31342e+06	3.76752e+06	3.96211e+06	3.23324e+06	5	3.04812e+06	2.87623e+06	3907217	3422110	3.71981e+06	4.53754e+06	3.89515e+06	2.91758e+06	3.72775e+06	4.36407e+06	4.29156e+06	3997005	3.43017e+06	2.73836e+06	3.48355e+06	2574927	3.71628e+06	3653090
IINEPTAAAIAYGLDKR	sp|P20029|BIP_MOUSE	1.26045	-0.579336	0.334064	0.162012	0.623828	0.371624	1.32677e+06	1.71658e+06	1.98241e+06	1.53424e+06	5	1.14008e+06	1.07616e+06	1.72899e+06	1361850	2.01938e+06	2.08781e+06	1.79404e+06	965118	1802033	2.32982e+06	2674744	1.54128e+06	1.56416e+06	1.43175e+06	1.469e+06	1.44328e+06	1.62446e+06	1702740
SVTEQGAELSNEER	sp|P63101|1433Z_MOUSE	1.25971	-0.278308	0.200201	-0.0883936	0.772929	-0.328361	2.99296e+07	2.38371e+07	3.62977e+07	2.53433e+07	5	32752438	29154474	34755224	23056126	27444160	27474782	25231574	15198018	34603940	33662280	33750868	39413032	40058564	27314504	29596468	24416524	22641652	22747348
ALTVPELTQQMFDAK	sp|P68372|TBB4B_MOUSE;sp|Q922F4|TBB6_MOUSE;sp|Q9ERD7|TBB3_MOUSE;sp|Q9D6F9|TBB4A_MOUSE	1.25911	-0.520505	0.2525	0.115672	1.91154	0.738955	39109302	65272107	5.61006e+07	6.0243e+07	5	37768728	25793456	43201328	49673696	63651904	80294352	62501756	54640416	44314880	49497976	71909168	64685944	50095116	44601696	70905688	49843668	75430672	60433504
EFSPFGSITSAK	tr|Q6PHQ9|Q6PHQ9_MOUSE	1.25762	-0.568524	0.0329499	-0.0244293	0.661349	-0.260627	1.20287e+06	1.00407e+06	1.78386e+06	1.02121e+06	5	1.14305e+06	1097222	1.56551e+06	1.0057e+06	941802	1.21876e+06	972225	883480	2049400	1023001	2127493	1.73464e+06	1.98478e+06	567503	960236	1297493	889073	1.39176e+06
QRPGQGLEWIGAIYPGNSDTSYNQK	tr|A0A075B5T5|A0A075B5T5_MOUSE	1.25661	-0.436798	0.64332	0.313485	0.77655	0.386491	3.89017e+06	5.08527e+06	5.26572e+06	4.09209e+06	5	4.03875e+06	3.6713e+06	4.14848e+06	3.70214e+06	5782719	6.87347e+06	3860805	3824069	5.86678e+06	5972245	6.29252e+06	4721382	3.47566e+06	4561629	4.96381e+06	3.82409e+06	3.98041e+06	3130515
TTTNVLGDSLGAGIVEHLSR	sp|P56564|EAA1_MOUSE	1.25608	-0.310161	0.837375	0.321456	1.4325	0.509032	4.46527e+06	6.3545e+06	5.53624e+06	5085263	5	4.8104e+06	4.12368e+06	4.78412e+06	4.14287e+06	5899056	7.77704e+06	7066785	4.67511e+06	5.37243e+06	5714684	6472505	5944177	4.17742e+06	4298375	6584794	4.56324e+06	5547640	4.43227e+06
LLGPDAAINLADPDGALAK	sp|Q99KJ8|DCTN2_MOUSE	1.25579	-0.360245	0.567971	-0.243217	1.21158	0.397072	6.1341e+06	8.07758e+06	7.874e+06	9.56086e+06	5	7.53178e+06	4632265	5955369	6416991	8633974	9308733	6.53037e+06	7837257	8492762	6.22086e+06	9017348	7.5037e+06	8.13532e+06	7.71165e+06	11721336	12155155	7566586	8649588
ALTPSIEAK	sp|O70305|ATX2_MOUSE	1.25366	-2.13866	0.290625	-0.37942	2.38495	4.37643	25215.4	523724	111036	681271	5	19014.4	0	31046.9	50800.2	359180	845892	406993	482832	80728.5	88679.6	187733	18756.6	179284	237922	1.06076e+06	1153772	386592	567308
VSLEDLYNGK	sp|Q9QYJ0|DNJA2_MOUSE	1.25339	-0.364839	0.856628	-0.188725	2.92293	0.941552	1.71584e+06	3.29542e+06	2.20955e+06	3.75598e+06	5	2.00022e+06	1.12228e+06	2.083e+06	1.65785e+06	3.78045e+06	3191573	3.18417e+06	3.02551e+06	2.42448e+06	1.91721e+06	2.321e+06	2.25146e+06	2.13359e+06	4.0505e+06	3.58875e+06	3.01649e+06	4013339	4.11081e+06
ELLLSQPGTAANIPSHVTR	sp|Q8R570|SNP47_MOUSE	1.25268	-0.630109	0.157342	0.0973255	1.17667	0.440876	2.33464e+06	3.16911e+06	3.61328e+06	2.96237e+06	5	1.55447e+06	2.17536e+06	3.309e+06	2.29973e+06	3.08689e+06	3.18663e+06	3395481	3.00742e+06	2.68413e+06	2.93795e+06	4.92241e+06	4071052	3450857	1.97239e+06	2106278	2.74023e+06	4.10998e+06	3.88295e+06
NAGALTTLLDLGASPDYK	sp|Q4ACU6|SHAN3_MOUSE	1.25242	0.960176	2.44103	1.44168	1.51267	-1.24036	2.3514e+06	995266	1.20861e+06	366395	5	2.33792e+06	1.04997e+06	2.99731e+06	3.02039e+06	1.2523e+06	767022	1221333	740412	1.07117e+06	1.20287e+06	327580	1.70754e+06	1.73387e+06	456501	89896.3	381341	474044	430193
QRPGQGLEWIGYINPSSGYTKYNQK	tr|A0A075B5T4|A0A075B5T4_MOUSE;tr|A0A075B5T7|A0A075B5T7_MOUSE	1.24906	-0.875083	0.862401	0.462608	1.19048	0.968952	933050	1.82637e+06	1.71132e+06	1.32535e+06	3	1.21805e+06	713884	154387	1645883	1.49465e+06	1.82668e+06	1.50977e+06	2.47438e+06	1322515	1605599	2174371	2.03218e+06	1.42193e+06	890023	1.2036e+06	1.00089e+06	1.93748e+06	1.59474e+06
AIVPILLDANVSTYDK	sp|O08599|STXB1_MOUSE	1.24735	-1.12907	0.0359353	0.0419978	1.21355	1.12905	871837	1.90684e+06	1.90686e+06	1.85213e+06	5	1.65152e+06	395252	674917	765656	1.77412e+06	2282627	2609308	961299	2.32498e+06	2.35793e+06	2.63389e+06	1371156	846328	2.06568e+06	3.07562e+06	1.92788e+06	1.34113e+06	850349
LLAESVTEVEIFGK	sp|Q9JHU4|DYHC1_MOUSE	1.24639	-0.653025	0.264201	0.228681	1.25203	0.839064	1.04449e+06	1.86848e+06	1.64242e+06	1.59458e+06	5	565892	617942	1.40086e+06	1.59327e+06	1.23599e+06	1.84319e+06	2225845	2.16889e+06	1.4844e+06	1343359	1.85825e+06	1.61924e+06	1.90684e+06	841537	1.16283e+06	1.16514e+06	2.4865e+06	2316920
AFLQGGQEATDIALLLR	sp|O08788|DCTN1_MOUSE	1.24585	-0.987925	0.501418	0.200128	1.66428	0.940793	445123	854451	882826	743776	5	322116	209866	702435	546076	664204	1.02346e+06	858636	871497	684293	533503	1.37918e+06	1003717	813433	528757	630628	833399	896408	829689
EALPDILTSIIR	sp|Q9DBN5|LONP2_MOUSE	1.24411	-0.349777	0.569254	-0.285198	1.48067	-0.413669	866543	650524	1.10429e+06	792713	5	896661	747322	995265	826922	560072	540208	750860	750955	995934	1.06146e+06	879974	1.32472e+06	1.25937e+06	717787	658066	569691	1084145	933877
SSQSLLNSGNQK	tr|A0A075B5N3|A0A075B5N3_MOUSE;tr|A0A140T8M4|A0A140T8M4_MOUSE	1.24372	-0.34126	1.24238	0.30398	0.823908	0.257622	3.30843e+06	3.95525e+06	4.19132e+06	3.20381e+06	5	2.66293e+06	2.83633e+06	3812290	3922164	3.64317e+06	4.56851e+06	3.97016e+06	3.63917e+06	3.8629e+06	4555823	4.55758e+06	4.54553e+06	3434787	2596179	3.39593e+06	2711294	3.83898e+06	3.47667e+06
MSESLDTADPAVTGAK	sp|P63011|RAB3A_MOUSE	1.24183	-0.666804	1.63931	0.950528	1.88079	1.41888	553791	1.48071e+06	879172	766184	5	592249	316743	700293	605878	1.52908e+06	1.36657e+06	2.12698e+06	900226	1.15183e+06	929555	1.0446e+06	717518	552364	825257	1.03098e+06	452910	731506	790266
LEGGSGGDSEVQR	sp|P62196|PRS8_MOUSE	1.24043	-1.92133	0.520191	0.553229	1.47199	1.67884	92417.7	295894	350053	201650	5	0	16037.1	166997	186636	221786	459973	272063	229754	106560	227384	658995	387687	369637	16603.5	126233	273125	370241	222046
ERVEAVNMAEGIIHDTETK	sp|P38647|GRP75_MOUSE	1.23921	-0.62123	0.0530924	0.0345447	0.682777	0.438682	1.00621e+06	1.36379e+06	1.54774e+06	1.33152e+06	5	1.34371e+06	659300	1.09739e+06	924447	1.22838e+06	1.8319e+06	1.53455e+06	860325	1.59798e+06	2.04374e+06	1.03784e+06	1.78296e+06	1276200	1.23567e+06	1626785	1.02236e+06	1.40768e+06	1.3651e+06
IELLEDALVLR	sp|Q8R570|SNP47_MOUSE	1.23734	-0.728018	0.124485	-0.0610762	1.25644	0.547346	2.05236e+06	2.99931e+06	3.39945e+06	3.12901e+06	5	1638458	1.2706e+06	3.04221e+06	2.25818e+06	3.11055e+06	3036111	3.13019e+06	2.72039e+06	2.61367e+06	2.45762e+06	4.62881e+06	4.17651e+06	3.12066e+06	2459772	2.31553e+06	3.08508e+06	3969661	3.81502e+06
GTVVTGTLER	sp|Q8BFR5|EFTU_MOUSE	1.23693	-0.598854	0.390753	-0.200991	1.78233	0.692896	2.73089e+06	4.41455e+06	4.13597e+06	5.07447e+06	5	2568436	2.5041e+06	3020803	2830218	3758800	5886153	4.13447e+06	3878790	3.26361e+06	3604280	5665851	5.17426e+06	2.97184e+06	3.15228e+06	4.64729e+06	5922178	5893861	5756762
IQFGVPLAR	sp|Q60759|GCDH_MOUSE	1.23512	-0.456243	0.42804	0.268325	0.694254	0.414137	466421	621507	639913	516026	4	387780	437031	578481	462392	581337	916178	481099	507412	544093	705890	846648	551469	551465	363392	439573	473243	618737	685187
GLNTIPLFVQLLYSPIENIQR	sp|Q02248|CTNB1_MOUSE	1.23393	-1.65101	0.288847	0.374525	0.867302	0.916457	259452	489708	814814	377741	5	64047.7	104335	465448	403975	478191	388598	735947	356097	256183	412434	1.10762e+06	1.02437e+06	1.27346e+06	293828	53867	358782	837151	345077
ASVEDADTQNK	sp|Q99KJ8|DCTN2_MOUSE	1.23255	-0.385603	0.196585	-0.115658	1.36611	0.509182	1.07124e+06	1524631	1.39947e+06	1.65189e+06	5	1.26398e+06	730058	1.16592e+06	1.12499e+06	1.68949e+06	1.79329e+06	1.40363e+06	1.21211e+06	1.24297e+06	1.15282e+06	1553995	1415846	1.63172e+06	1.06315e+06	1.88633e+06	2262654	1.59472e+06	1.4526e+06
AAPALTPPDR	sp|P63318|KPCG_MOUSE	1.23237	-1.95311	1.02815	-0.699011	4.3571	2.84215	216202	1.55036e+06	837151	2.51684e+06	3	163429	108782	429451	163146	1.71295e+06	1.28574e+06	1.72312e+06	1.47962e+06	462496	658277	1.74799e+06	814471	502518	2.84241e+06	1.02134e+06	2.63263e+06	3.68552e+06	2.40229e+06
NEGVSSVLLGASNAEQLMENIGAIQVLPK	sp|P62482|KCAB2_MOUSE	1.22831	-1.01509	0.111866	-0.0896936	1.96224	1.24166	116353	275140	235153	292788	5	105643	105485	61799.4	192484	213026	366663	285281	235589	248121	80212.4	325042	280078	242311	222872	202282	388820	413225	236743
SEITPPPPQPK	sp|P53395|ODB2_MOUSE	1.22729	-0.575503	0.63448	-0.41954	0.513691	0.35392	1.56935e+06	2.00567e+06	2.33863e+06	2.68258e+06	5	1.38588e+06	1.721e+06	1.55838e+06	1.61212e+06	1445673	3.1367e+06	1.80393e+06	1.63638e+06	2440472	1.49944e+06	3.32655e+06	2.35278e+06	2073943	1.69867e+06	2856678	3.83723e+06	2.54077e+06	2.47957e+06
AGLTVDPVIVEAFLASLSNR	sp|E9Q3L2|PI4KA_MOUSE	1.22691	-1.47813	0.233612	0.460877	0.155642	0.349056	80022.7	101927	222933	74054.5	5	0	142551	102543	74996.9	38234	16222.5	204170	149081	267838	24539.1	274399	236883	311008	110123	17321.7	16871.7	142868	83088.3
VTTDIISVANEDGR	sp|Q3UHK6|TEN4_MOUSE	1.22512	-0.797936	0.0683803	-0.0588935	2.65542	1.55709	549147	1.61592e+06	954754	1.68325e+06	4	348701	147406	1.04067e+06	659808	1.71565e+06	1.49951e+06	1.77424e+06	1.47427e+06	1.0314e+06	1.0491e+06	1.02717e+06	799429	866674	1.816e+06	754001	1.2351e+06	2.40001e+06	2.21113e+06
ALTVPELTQQMFDSK	sp|Q9CWF2|TBB2B_MOUSE;sp|Q7TMM9|TBB2A_MOUSE	1.22467	-0.552392	0.0653815	0.0425155	1.49757	0.670647	50856205	80952226	74581408	7.86014e+07	5	45073992	30757852	63393188	64199788	74098056	100778904	81706944	67225000	59298168	64503272	94209048	88111520	66785032	52279652	89314864	59810152	105672312	85930096
FSLIDLAGNER	sp|P28740|KIF2A_MOUSE	1.22198	-0.406544	0.211779	-0.0812551	1.27874	-0.524176	2.37559e+07	1.65188e+07	3.14886e+07	1.74759e+07	5	22304470	19450926	30674384	22593722	16947942	20930328	15978388	12218496	26028388	27114388	31965772	39512916	32821432	17169340	19038090	19598980	15831169	15741694
TIRPMDIEAIEASVMK	sp|Q9D051|ODPB_MOUSE	1.22181	-0.947588	0.174955	0.195932	1.07523	1.25735	447668	1.07018e+06	863393	934278	5	247521	332448	690696	520008	698235	1.89251e+06	1.00858e+06	681394	797096	691369	1.29937e+06	1.05967e+06	469460	574866	981936	644131	1424892	1.04556e+06
TTPGPGTAQAGDAAR	sp|Q8R191|SNG3_MOUSE	1.22072	-0.472927	0.795592	0.375691	1.37421	0.802888	3.6471e+06	6.36269e+06	5.06189e+06	4.90396e+06	5	4.02572e+06	2.79271e+06	4.15498e+06	3.61499e+06	6173121	8723990	6.73966e+06	3.81401e+06	4.36683e+06	5.8013e+06	6587007	4772457	3.78187e+06	4.53071e+06	5.53853e+06	5.40996e+06	4700029	4.34057e+06
ALIYLASNR	tr|A0A140T8P1|A0A140T8P1_MOUSE	1.22011	-0.412914	0.944251	0.265458	1.25622	0.291461	5.7414e+06	7.02678e+06	7.64394e+06	5.84582e+06	5	5.21034e+06	5.06883e+06	6473329	6.21308e+06	7.37704e+06	7998956	6579564	6.15155e+06	7617600	8810845	8821362	7.9533e+06	5.01657e+06	5717499	6.1543e+06	4.37153e+06	7355158	5.63062e+06
LSVELTSSLFR	sp|Q02248|CTNB1_MOUSE	1.21919	-0.767048	0.297971	0.269156	0.552536	0.381405	869733	1.13292e+06	1.4801e+06	940104	5	861783	672896	1.35311e+06	591143	1.2766e+06	1.18365e+06	1.3504e+06	721027	1.11214e+06	995151	1.47499e+06	2.09564e+06	1.72257e+06	597976	974495	406337	1.64889e+06	1.07283e+06
AIAGTGANVIVTGGK	sp|P42932|TCPQ_MOUSE	1.21846	-0.80809	0.979862	0.752322	1.5931	1.23546	419461	987646	734430	586313	5	269950	231283	599055	577555	1.13096e+06	1.38319e+06	777939	658490	556684	654718	986513	951886	522349	244170	776609	340709	1.00862e+06	561462
MDELQLFR	sp|Q01853|TERA_MOUSE	1.21841	-1.31129	0.107966	-0.0944573	0.639318	0.64989	235165	368985	583592	393952	5	154952	54546.9	435844	295317	343204	397369	501209	234158	565845	190285	921644	727302	512885	449769	227947	332339	599401	360303
THLPGFVEQAGALK	sp|P99029|PRDX5_MOUSE	1.21681	-0.255159	0.722662	0.239024	1.44778	0.506118	2.03575e+06	2.89122e+06	2.4296e+06	2.44978e+06	5	2222457	1.70178e+06	2.08898e+06	2.12978e+06	3.01518e+06	3.19557e+06	3.3284e+06	2.02571e+06	2.50091e+06	2220015	2.77919e+06	2.58111e+06	2066754	2.26797e+06	2.42075e+06	2060022	2.64944e+06	2.85072e+06
LYSPSQIGAFVLMK	sp|P38647|GRP75_MOUSE	1.21605	-0.704161	0.208652	0.128579	0.878685	0.533869	1834636	2.6562e+06	2.98898e+06	2.42971e+06	5	2.40015e+06	1.331e+06	1.97186e+06	1635535	2.33525e+06	3.75492e+06	2728778	1.80585e+06	3.20716e+06	4261618	2.88492e+06	2.96265e+06	1.62856e+06	2.16343e+06	2.77939e+06	2.10151e+06	3.08669e+06	2.01753e+06
GDVTITNDGATILK	sp|P80315|TCPD_MOUSE;sp|P11983|TCPA_MOUSE	1.21515	-0.56943	0.160334	-0.0772644	1.51441	0.65732	1.14186e+06	1.80089e+06	1.69445e+06	1.89996e+06	5	1.13013e+06	898404	1.19865e+06	1.34026e+06	2168981	2.17834e+06	1.43913e+06	1.41709e+06	1.94076e+06	1.50262e+06	1.00828e+06	2.21643e+06	1.80416e+06	1.69548e+06	2.12534e+06	2289774	1.63945e+06	1.74979e+06
WTEYGLTFTEK	sp|Q60932|VDAC1_MOUSE	1.21402	-0.638132	0.353466	0.398997	0.840164	0.876664	953644	1.75101e+06	1.48417e+06	1.32794e+06	5	973532	782879	1.13018e+06	927988	2.32315e+06	2669235	1.43557e+06	576087	1.42155e+06	1.74154e+06	1.94703e+06	1555023	755701	1.08656e+06	2384174	1.35868e+06	1.0325e+06	777788
ENVLTQSPAIMSASPGEK	tr|A0A075B5M1|A0A075B5M1_MOUSE;tr|A0A075B5M4|A0A075B5M4_MOUSE	1.21359	-0.350937	0.65611	0.193931	1.03619	0.253177	5.98306e+06	7.13078e+06	7.63072e+06	6.23387e+06	5	5309032	5452478	6729752	6.44096e+06	6780887	8459395	6.82736e+06	6.45547e+06	7.39185e+06	9264635	8290918	7533104	5.6731e+06	5617634	6588075	4949412	7760975	6253257
VYSPHVLNLTLVDLPGMTK	sp|P39053|DYN1_MOUSE	1.21328	-0.592555	0.083787	0.0618305	0.939176	0.515701	2.36548e+06	3381894	3.56694e+06	3240016	5	2.03029e+06	1.46053e+06	3.32215e+06	2.64894e+06	2.77169e+06	4.18031e+06	3.87889e+06	2.69669e+06	3.86626e+06	2.94281e+06	3544576	4755100	2725938	2670790	3.50698e+06	2.19499e+06	4.8595e+06	2.96782e+06
TLAEGVPSR	tr|A0A140T8M2|A0A140T8M2_MOUSE	1.21309	-0.191349	0.193035	0.0478369	0.642233	0.131537	28287036	30987311	3.2299e+07	2.99767e+07	5	29877534	24451422	30187416	28631772	29051052	35296652	30900934	28700606	32168716	34449564	33906068	33287158	27683550	25826168	33586976	27697312	31461876	31311074
MGTPYLQK	sp|P39053|DYN1_MOUSE	1.21265	-0.565252	0.310942	0.170996	1.32652	0.57241	990292	1.47257e+06	1.46528e+06	1.30798e+06	5	845132	679258	1.36985e+06	1.06693e+06	1.3037e+06	1.61899e+06	1.74084e+06	1.22676e+06	1.26871e+06	1.27562e+06	1.44573e+06	2.04425e+06	1.2921e+06	927914	1.30857e+06	948073	1.85041e+06	1.50493e+06
INEWLTLVEK	sp|Q9JHU4|DYHC1_MOUSE	1.21177	-0.517427	0.922078	0.349439	2.37081	0.904533	1.45128e+06	2.7167e+06	2.07736e+06	2.13231e+06	5	1.16111e+06	1.0813e+06	1.48259e+06	2.08011e+06	2.2607e+06	3.07811e+06	2.80342e+06	2.72456e+06	1.72374e+06	2.03817e+06	2746661	1914485	1.96373e+06	1.27613e+06	2.05947e+06	2.12948e+06	2.8922e+06	2.30427e+06
EQLAIAEFAR	sp|P11983|TCPA_MOUSE	1.21082	-0.487362	0.428099	0.203447	1.07204	0.574396	1.9122e+06	2.84737e+06	2680680	2.47287e+06	5	1.49808e+06	1.38609e+06	2.64002e+06	2.12463e+06	3.12695e+06	3.69888e+06	2.28664e+06	2.27704e+06	2.41334e+06	2.36404e+06	2.57537e+06	3.48046e+06	2570197	1.95152e+06	2504071	2105123	3.21184e+06	2.59179e+06
VVYSDLHPQR	sp|Q8C729|F126B_MOUSE	1.21064	-0.351388	1.05891	0.367662	1.00262	0.422792	949237	1.27247e+06	1.21102e+06	986212	5	894598	673984	1.27062e+06	957743	1.43643e+06	1.40866e+06	1.29265e+06	952145	1.32721e+06	1.12938e+06	1.18158e+06	1.28752e+06	1.12943e+06	795370	890876	845114	1.2942e+06	1105498
LTVNDFVR	sp|Q9QXX4|CMC2_MOUSE;sp|Q8BH59|CMC1_MOUSE	1.20981	-0.59368	0.201049	0.118127	0.908887	0.488869	1837263	2.57831e+06	2.7726e+06	2.37561e+06	5	1.85859e+06	1.54251e+06	2.2176e+06	1.73036e+06	2.8817e+06	3.40105e+06	2.46586e+06	1.56464e+06	2.1847e+06	2.46027e+06	3.99962e+06	3.11444e+06	2.10396e+06	2013977	2588168	3.00302e+06	2.2327e+06	2.0402e+06
TSGNQDEILVIR	sp|P39053|DYN1_MOUSE	1.20853	-0.546911	0.508423	0.20175	1.68108	0.650982	1.5559e+06	2.44314e+06	2.2731e+06	2.1243e+06	5	1.14422e+06	1.17337e+06	2.16748e+06	1.73855e+06	2.64308e+06	2.52219e+06	2.59357e+06	2013709	2154546	2.12561e+06	1.80962e+06	3.07574e+06	2.2e+06	1823929	1.94041e+06	1.62213e+06	2.93785e+06	2.29716e+06
LVFFAEDVGSNK	sp|P12023|A4_MOUSE	1.20745	1.41519	0.755522	-1.66801	1.27242	-1.79057	25421447	7.34829e+06	9.53203e+06	2.33511e+07	5	12906142	30628596	13902302	44248748	5.95501e+06	9796498	7810814	5.83083e+06	6963831	19485510	5961125	8468794	6780909	9805440	9984024	59192200	13528578	24245216
KAHLTNQYMQR	tr|Q6PHQ9|Q6PHQ9_MOUSE	1.20683	-0.710118	0.120092	0.0772339	0.152813	-0.134185	687002	625985	1.12389e+06	593355	5	684948	452294	1.0777e+06	533067	628912	804778	539722	530530	1197773	595505	1.37931e+06	1.26021e+06	1.18667e+06	392390	436279	676863	773359	687883
ALLFVPR	sp|P07901|HS90A_MOUSE	1.20563	-1.12346	0.710507	0.306962	2.20063	1.5904	547104	1.64751e+06	1.19197e+06	1.33175e+06	5	341191	348440	815487	683299	1.97806e+06	1.72087e+06	1941725	949379	795178	797148	2.08911e+06	1.24318e+06	1.03525e+06	1.31898e+06	1.22009e+06	1.22144e+06	1531312	1.36693e+06
GSTASQVLQR	sp|Q8VEM8|MPCP_MOUSE	1.20474	-0.434521	0.998662	0.357831	1.17507	0.516191	3.22963e+06	4.61893e+06	4.36472e+06	3.60432e+06	5	3.3794e+06	2800300	3854141	2.88467e+06	4.58919e+06	5569352	5.29743e+06	3.01975e+06	3.96771e+06	3.79236e+06	5.60026e+06	5045609	3.41766e+06	3.05772e+06	3.77316e+06	3.56196e+06	4.07118e+06	3.55759e+06
LLLGAGAVAYGVR	sp|O35129|PHB2_MOUSE	1.20429	-0.988657	0.208511	0.352547	0.996122	1.76137	287406	974360	570309	763119	4	444702	203126	278140	223654	1757036	1.34668e+06	563453	230270	646778	722825	783583	500374	197986	957206	1.54943e+06	692380	388503	228074
SSGALSVDKKPTSTKPSSSAPR	sp|P27546|MAP4_MOUSE	1.2041	0.699418	0.149632	0.269738	0.397034	0.516775	960435	1.37415e+06	591455	1.13981e+06	5	606520	920152	1.11676e+06	1198311	563031	694996	1.9246e+06	2.31395e+06	351945	519091	638119	474540	973583	151921	1.17955e+06	443554	1.45548e+06	2.46856e+06
HGVPISVTGIAQVK	sp|O08917|FLOT1_MOUSE	1.20328	-1.2964	0.010456	-0.0180805	1.99256	1.60658	92746.8	282441	227800	286003	5	30326	22130.3	117180	201351	262095	274299	227761	365608	112128	235499	363434	166544	261397	90903.7	60382.9	264353	574382	439993
LAANDFFR	sp|Q9D6M3|GHC1_MOUSE	1.20275	-0.337431	0.382008	0.120439	1.59069	0.448797	3.02901e+06	4.1343e+06	3.82717e+06	3.80318e+06	5	3.1383e+06	2.46965e+06	3.31656e+06	3191540	3.88968e+06	4394081	4876706	3.37676e+06	4.43124e+06	4.03602e+06	4.21852e+06	3616361	2.8337e+06	4.38758e+06	3809137	3.08232e+06	3.59479e+06	4.14207e+06
ALVPALYK	sp|Q8C729|F126B_MOUSE	1.20183	-0.329394	1.0745	0.301563	1.46598	0.381296	3.75156e+06	4.88646e+06	4.71379e+06	3.96474e+06	5	2.90656e+06	3.42171e+06	4.7209e+06	3.95709e+06	5152361	5002204	4.93292e+06	4.45834e+06	5.07446e+06	4356561	4.74379e+06	5362618	4031502	3718012	3.32619e+06	3.06468e+06	5.10808e+06	4.60673e+06
LHSGVPSR	sp|P01647|KV5AE_MOUSE;sp|P04946|KV5AM_MOUSE;tr|A0A075B5L0|A0A075B5L0_MOUSE;sp|P01645|KV5AC_MOUSE;sp|P01648|KV5AF_MOUSE;sp|P01644|KV5AB_MOUSE;sp|P01646|KV5AD_MOUSE;sp|P01643|KV5AA_MOUSE;tr|A0A075B5L1|A0A075B5L1_MOUSE;tr|A0A140T8M1|A0A140T8M1_MOUSE	1.19922	-0.373837	0.205496	0.0707291	0.327832	0.111264	26001215	28085835	3.36922e+07	2.67421e+07	5	21601984	23200160	30862382	28340334	28701458	32423612	25560822	25657448	27647278	32631236	37892332	41199952	29090406	25131820	33068882	21180956	27837386	26491530
LFVGNLPADITEDEFK	sp|Q8VIJ6|SFPQ_MOUSE	1.19864	-0.905913	0.0451799	0.112998	0.851335	1.81132	167434	587634	313726	543365	3	167399	56006.3	185661	260670	1.13159e+06	839885	328660	50405	275130	220540	393222	460682	219059	436679	1.42597e+06	303694	533194	17286.8
VDNEFDQR	sp|Q9JHU4|DYHC1_MOUSE	1.19863	-0.403222	0.0579368	0.0424215	1.62182	0.695681	1.16399e+06	1.88526e+06	1.53933e+06	1.83063e+06	5	973359	845540	1.29153e+06	1.54554e+06	1.36527e+06	2.08252e+06	1.92239e+06	2.17085e+06	1.40628e+06	1.35575e+06	1.75439e+06	1.43446e+06	1.74578e+06	1181977	1.26714e+06	1.95757e+06	2.29791e+06	2.44855e+06
EGVVITVPAIISER	sp|Q8R570|SNP47_MOUSE	1.19736	-0.595331	0.349599	-0.127625	1.17493	0.423172	3.29978e+06	4.42458e+06	4.98537e+06	4.83383e+06	5	2.75351e+06	2530296	4659750	3.25556e+06	4479691	4829136	4.30922e+06	4.08028e+06	3.82089e+06	4.02446e+06	6757493	5.8273e+06	4496701	4.19462e+06	3454616	5676214	5366463	5477227
QGWTYGIQQDVK	sp|E9Q401|RYR2_MOUSE	1.19712	-0.664743	0.378627	-0.138079	0.769207	-0.271999	745707	617573	1.18216e+06	679601	4	829157	740834	836853	575986	583858	637197	491585	757652	1.14568e+06	943459	1.83941e+06	1.03344e+06	948805	659425	512514	691343	765130	769595
IWIYDVGELAVPHNDEWTR	sp|O88485|DC1I1_MOUSE	1.19486	-0.622389	0.556577	0.278862	2.01985	0.913403	519183	977873	799243	806003	3	466604	244251	638250	727630	841654	1.0492e+06	914976	1.10567e+06	839352	565859	1.04092e+06	755952	794135	575683	546606	797269	1.20192e+06	908539
GDLIGVVEALTR	sp|Q3TRM4|PLPL6_MOUSE	1.1947	-0.502654	0.170474	0.141223	0.313104	0.20061	429527	493605	608561	447577	4	322705	438945	576371	380086	402667	652362	364058	555336	706209	421996	667157	722248	525195	398792	228999	385615	684233	540245
VFVSPLAK	sp|Q8BMF4|ODP2_MOUSE	1.19369	-0.518539	1.18982	-0.510303	0.457681	0.250867	5.03906e+06	5.99608e+06	7.21847e+06	8.54052e+06	5	4.72781e+06	5327018	4.439e+06	5.6624e+06	3.50135e+06	7.58929e+06	6966006	5927678	7.4882e+06	5149438	8.03923e+06	9814139	5601343	5637581	8966696	8765646	9865195	9467464
VNIIPIIAK	sp|Q8CHH9|SEPT8_MOUSE;sp|Q8C1B7|SEP11_MOUSE	1.19314	-0.621953	0.101422	0.0634453	0.162212	0.132643	1.19014e+07	1.30475e+07	1.83158e+07	1.24862e+07	5	18483622	11714787	6947374	10459852	13709219	16292449	11476835	10711572	19853274	14468460	20974316	22524906	13757813	14119286	15338468	13155899	13201929	6.61523e+06
SILGTLTVEQIYQDRDQFAK	sp|Q60634|FLOT2_MOUSE	1.19188	-1.34536	0.408417	0.728571	0.351292	0.570499	88185.7	130959	224074	79033.9	5	34967.7	23371.9	159798	134606	32650.4	174199	211202	105785	183160	60420.1	335120	261098	280572	42199.2	0	231187	56326.6	65457.2
RPSANC[+57.021464]DPYAVTEAIVR	sp|P15105|GLNA_MOUSE	1.19089	-0.409834	0.0862966	0.0538675	0.307156	0.168353	5.31218e+06	5.96969e+06	7.0574e+06	5.75091e+06	5	6186719	3945711	5652051	5464228	6.71404e+06	7.75569e+06	4.59456e+06	4814481	6844351	6.51168e+06	6674188	9352156	5904653	7295210	6427031	6.08481e+06	4722558	4224924
TTTNEELEDMLESGK	sp|P61264|STX1B_MOUSE	1.19064	-0.931793	0.230583	0.169161	1.56939	1.11075	560035	1.20944e+06	1.06835e+06	1.07563e+06	5	846715	660190	509386	223847	1.37202e+06	1.61707e+06	1.05536e+06	793306	1.03319e+06	1408454	1.42935e+06	1.01784e+06	452899	950390	1.56573e+06	1.29374e+06	754702	813570
VGINYQPPTVVPGGDLAK	sp|Q9JJZ2|TBA8_MOUSE;sp|P68368|TBA4A_MOUSE;sp|P05214|TBA3_MOUSE;sp|P05213|TBA1B_MOUSE;sp|P68369|TBA1A_MOUSE;sp|P68373|TBA1C_MOUSE	1.19061	-0.442663	0.141173	0.106363	1.19825	0.571636	1.40514e+07	2.08832e+07	1.90973e+07	19398997	5	11836930	8723402	16754752	18890342	17879378	18763206	26418982	20471368	15519644	18997048	19538244	20430336	21001462	15305481	13693725	14017569	29518880	24459330
LPANHPLLTGQR	sp|P50516|VATA_MOUSE	1.18964	-0.51451	0.157658	0.116115	3.89273	1.9636	1.26809e+06	4.946e+06	1.81148e+06	4.56352e+06	5	982942	824463	1.79283e+06	1472125	4.45356e+06	4.21255e+06	5.66244e+06	5.45544e+06	1.76109e+06	1.41272e+06	2121600	1.66347e+06	2.09852e+06	2.69966e+06	3.34238e+06	3963640	6.32415e+06	6.48776e+06
FSGSGSGTQFSLK	tr|A0A140T8M2|A0A140T8M2_MOUSE;sp|P01636|KV5A4_MOUSE	1.18959	-0.264155	0.241272	0.0624832	0.334682	0.0693237	12932999	1.35696e+07	1.55317e+07	12994466	5	13306365	12218952	12281536	13925143	12739380	15341734	13986418	12210957	15424764	16407443	16439215	17593996	11792880	12189950	14498739	11083493	14505536	12694612
DLPPVSGSIIWAK	sp|Q9JHU4|DYHC1_MOUSE	1.18901	-0.415971	0.163513	0.0880388	1.78957	0.742347	2.91796e+06	4881446	3.89314e+06	4.59247e+06	4	2.84674e+06	1.75494e+06	3.26031e+06	3.80986e+06	3.7942e+06	5.67593e+06	4.80446e+06	5.25119e+06	3.8907e+06	3.63171e+06	4569568	3.36752e+06	4.00617e+06	2.74896e+06	4.52057e+06	4543355	5699698	5449757
YALYDASFETK	sp|Q9R0P5|DEST_MOUSE	1.18795	-0.13885	1.01063	0.175564	0.798087	0.148022	3.93483e+06	4.35998e+06	4.33235e+06	3.86042e+06	5	3.919e+06	3.49579e+06	4.15341e+06	4171105	4.66407e+06	4.7717e+06	4.11433e+06	3889828	4458167	4.15594e+06	4.63272e+06	4.05173e+06	4363197	3.76428e+06	4.03545e+06	3.31932e+06	4.29143e+06	3.89163e+06
EQQIVIQSSGGLSKDDIENMVK	sp|P38647|GRP75_MOUSE	1.18787	-1.29854	0.274885	0.275652	0.467892	0.550851	164940	241628	405718	199604	5	236577	85886.8	237064	100231	238790	381244	263333	83146.5	436795	610278	462152	458408	60959.6	115851	182885	175267	297466	226549
MNSLQTDDTAR	tr|A0A075B697|A0A075B697_MOUSE;sp|P01820|HVM44_MOUSE;sp|P01819|HVM43_MOUSE	1.18751	-0.35059	0.553741	0.208262	0.664988	0.222238	5.42828e+06	6.33232e+06	6.92151e+06	5.48112e+06	5	5113858	4750688	6411912	5.43668e+06	5975526	7.93737e+06	5961416	5454969	6.63095e+06	8.0678e+06	7888249	6.94042e+06	5080117	4.86614e+06	6597865	4.14278e+06	6.54116e+06	5.25767e+06
TLADGVPSR	sp|P01635|KV5A3_MOUSE	1.18746	-0.25233	0.373895	0.10135	1.11288	0.2806	1.74894e+07	21244414	2.08322e+07	1.98032e+07	5	18573914	15947142	17964492	17472178	21668646	25806900	18910532	18591578	20701076	24436744	22778930	18851104	17392992	18160736	22614080	19566614	19250650	19423936
ILEGLEK	sp|Q9QYR6|MAP1A_MOUSE;sp|P14873|MAP1B_MOUSE	1.18637	-0.408903	0.146444	-0.152492	0.305367	0.348704	1.09917e+06	1.3997e+06	1.45934e+06	1.55575e+06	4	1.02935e+06	769500	1.31226e+06	1.28555e+06	1545957	2.45375e+06	734795	864280	1.55445e+06	1.09379e+06	1.67465e+06	1.34867e+06	1.62512e+06	1.17291e+06	1.76325e+06	2.20468e+06	1393901	1.24398e+06
VSALDLAVLDQVEAR	sp|Q99KJ8|DCTN2_MOUSE	1.18627	-0.368602	0.672256	-0.166979	0.610716	0.205338	3.67762e+06	4.24013e+06	4.74818e+06	4.76042e+06	5	4.5554e+06	3.36464e+06	3.362e+06	3428432	4.69012e+06	4.90058e+06	3651949	3.71789e+06	5.48791e+06	3.69e+06	5.59122e+06	4.17963e+06	4792128	4.53371e+06	5.35061e+06	5.23861e+06	4344909	4.33428e+06
AEAGDNLGALVR	sp|Q8BFR5|EFTU_MOUSE	1.18619	-0.497182	0.776735	-0.254042	2.39462	0.630754	6.5829e+06	1.01928e+07	9.29145e+06	1.21553e+07	5	6.50941e+06	6.16199e+06	6.23166e+06	7428527	9413730	12383730	9832964	9140726	8822792	8091237	12577508	10617250	6.34849e+06	9100058	11532949	15066742	12755619	12321366
SMLEVNYPMENGIVR	sp|P61161|ARP2_MOUSE	1.18349	-0.49183	0.0411827	-0.0244692	1.59489	-0.715939	4.31065e+06	2.62436e+06	6.06175e+06	2.66925e+06	5	4.64768e+06	2.99182e+06	5.42767e+06	4175428	3.16472e+06	2.89855e+06	2426196	2.00798e+06	6804400	5929440	7631485	4.10598e+06	5837467	3.52619e+06	2.90224e+06	1.98889e+06	2.72618e+06	2.20276e+06
MTQALPR	sp|O88935|SYN1_MOUSE	1.18292	-0.878095	0.336606	0.330557	1.60297	1.90749	348032	1.30567e+06	639665	1.0383e+06	5	443525	296894	457644	194066	1.6706e+06	1435798	1.73902e+06	377247	731413	941369	734203	354183	437155	867532	1.63452e+06	829075	1.2249e+06	635493
QLQNISQAAASGGAK	sp|Q9JHU4|DYHC1_MOUSE	1.18238	-0.439285	0.544748	0.307944	1.78617	0.808757	941037	1.64842e+06	1.27598e+06	1.33158e+06	5	649926	688642	1.18295e+06	1.24263e+06	1.2164e+06	1.80637e+06	1.8277e+06	1.74319e+06	1.25992e+06	1.06007e+06	1.39918e+06	1.30253e+06	1.35821e+06	749512	1.11623e+06	1.13783e+06	1.81894e+06	1835372
GIDLTQVK	sp|Q8BMF4|ODP2_MOUSE	1.18205	-0.487602	0.753344	-0.366223	0.71455	0.344179	3.439e+06	4.36556e+06	4.82186e+06	5.6271e+06	5	2.88695e+06	3.85865e+06	3489892	3520507	2.58996e+06	4701600	5.09827e+06	5072420	4423537	3.30622e+06	5167243	6598842	4.61348e+06	3.49276e+06	5400130	6104882	6715683	6.42203e+06
TIPIDGDFFSYTR	sp|P47738|ALDH2_MOUSE	1.1816	-0.557809	0.394165	0.288419	0.905471	0.584746	2.80597e+06	4.20832e+06	4.13047e+06	3.44577e+06	5	1.67288e+06	2.59978e+06	3.24062e+06	3710583	2.51647e+06	5476628	3918644	4.92153e+06	3.44296e+06	3.1505e+06	5170274	5039073	3849560	2.35774e+06	2423273	2.83117e+06	4981732	4.63492e+06
VLLVVDEPHTDWAK	sp|Q64332|SYN2_MOUSE	1.17917	-0.485297	0.480465	0.257686	1.11647	0.637065	1.87328e+06	2.91325e+06	2.62236e+06	2.43673e+06	5	1.38919e+06	1705016	2.82521e+06	1.5737e+06	3.44225e+06	2.88963e+06	3.42723e+06	1.8939e+06	2.65998e+06	2.6068e+06	3.04626e+06	2791094	2.00764e+06	2.58282e+06	2.1386e+06	1.51708e+06	3218533	2.7266e+06
EISLLPDNLLR	sp|Q8BFP9|PDK1_MOUSE	1.17741	-0.671211	0.178698	0.138057	1.11638	0.737143	843647	1.40625e+06	1.34343e+06	1277919	5	695230	778422	931063	969872	1.13215e+06	2.16487e+06	1.2478e+06	1.08018e+06	1.27178e+06	996094	1.72667e+06	1.86172e+06	860896	921100	1.2108e+06	1.02358e+06	1.73369e+06	1.50043e+06
TVENIKDPLFR	sp|Q9JHU4|DYHC1_MOUSE	1.1764	-0.472138	0.0559459	-0.0313232	2.0341	0.592768	801440	1.20868e+06	1.11173e+06	1.23521e+06	3	722570	700498	746084	1.0366e+06	988731	1268919	1.29823e+06	1.27884e+06	1063348	986776	1.54815e+06	969021	991339	988040	970146	1.08331e+06	1.55693e+06	1.57762e+06
LSDEILIDILTR	sp|P17710|HXK1_MOUSE	1.17514	-1.13274	0.664526	0.425608	1.45515	1.0043	335311	672626	735255	500787	5	356502	378904	440896	164943	856660	790882	679155	363808	637030	327223	842137	1.26626e+06	603628	499129	690773	317377	632380	364274
LAQDPFPLYPGELLEK	sp|Q9EQK5|MVP_MOUSE	1.175	0.760781	0.386488	-0.464266	0.469012	-0.447038	999351	733071	589794	1.01136e+06	3	681595	1.285e+06	1319327	711482	248864	997168	1.06067e+06	625586	484909	756070	255873	734140	717978	368056	943844	682334	1.73595e+06	1326597
EVDEQMLNVQNK	sp|P68372|TBB4B_MOUSE;sp|Q9CWF2|TBB2B_MOUSE;sp|P99024|TBB5_MOUSE;sp|Q7TMM9|TBB2A_MOUSE	1.17445	-0.44494	0.278159	0.170598	1.81002	0.694278	3.00579e+07	48635960	4.09166e+07	43211812	5	25127612	19860634	36990316	38253128	47798828	55309656	51376996	40058360	34896920	35607708	45615544	48625916	39836836	28816222	42503444	30344546	65638548	48756300
GISPVPINLR	sp|P39054|DYN2_MOUSE;sp|P39053|DYN1_MOUSE	1.17415	-0.363747	0.0722824	0.0302226	1.14619	0.385202	7.9941e+06	1.04406e+07	1.02865e+07	1.02242e+07	5	7610875	6.27e+06	9789497	8306025	11281544	11202387	11373117	7.9055e+06	10158783	10148005	8.34518e+06	12929070	9851550	9717563	9736719	8.28638e+06	12386245	10994061
LLIEMEQR	sp|Q04447|KCRB_MOUSE	1.17401	-0.431173	0.205202	0.146556	0.788015	0.498295	2.5669e+06	3.62586e+06	3461026	3.27562e+06	5	2.4214e+06	1.68539e+06	3256959	2.90384e+06	3.42598e+06	3.01399e+06	5.2948e+06	2768656	2.8975e+06	2.86992e+06	3.53949e+06	3.92852e+06	4069716	2.58154e+06	2.91545e+06	2502005	4.64959e+06	3.72948e+06
EGPVQFEEDPFGLDK	sp|Q9CSN1|SNW1_MOUSE	1.17242	1.04524	0.169716	0.2009	0.977513	0.88049	1.04287e+06	1.91993e+06	505341	1.67035e+06	5	1.61546e+06	391180	1.00836e+06	1.1565e+06	2.61666e+06	2378525	1795903	888633	356000	686800	517374	221546	744983	943258	2655473	2.68396e+06	1.09052e+06	978557
IMNTFSVVPSPK	sp|P68372|TBB4B_MOUSE;sp|Q9ERD7|TBB3_MOUSE;sp|P99024|TBB5_MOUSE;sp|Q9D6F9|TBB4A_MOUSE	1.1724	-0.575939	0.0580167	0.0365439	1.66524	0.731534	37489985	62248512	5.58843e+07	6.06915e+07	5	31376226	23116778	48053432	47413504	56927064	76724032	62185636	53157316	43307000	51638300	75923160	60880632	47672644	42309860	66744524	46999072	83556888	63847352
NLSPYVSNELLEEAFSQFGPIER	sp|Q8VIJ6|SFPQ_MOUSE	1.17163	-1.89101	0.889639	1.44569	1.11618	3.00537	332501	2.66993e+06	1.23323e+06	980174	5	167563	197079	413400	551962	4.88566e+06	4.08403e+06	1.47434e+06	235701	1.05946e+06	587243	1.61887e+06	473572	2427005	1.12695e+06	1.49337e+06	336113	1099332	845108
IMEGPAFNFLDAPAVR	sp|Q9D051|ODPB_MOUSE	1.17159	-0.721915	0.0445052	0.0460334	1.27537	0.989583	1.63449e+06	3.24546e+06	2.69587e+06	3.14353e+06	5	1.2004e+06	1.304e+06	1.86939e+06	2.16416e+06	1.95143e+06	4.83756e+06	3598401	2.59444e+06	2.40388e+06	1.95949e+06	3.86657e+06	3.3683e+06	1.88112e+06	1840432	3.1819e+06	2.27177e+06	4.73001e+06	3693560
DFPELTMEVDGK	sp|P50516|VATA_MOUSE	1.17138	-0.671179	0.268755	0.181594	5.00146	2.41627	589471	3.14652e+06	938658	2.77438e+06	5	303803	463778	876680	713621	2993573	2877722	3204699	3.51009e+06	997443	582741	1.07241e+06	1.17695e+06	863750	1.83003e+06	2.28792e+06	1.86028e+06	4270841	3.62282e+06
TKPVTGNLRPEEALQALTIYEGK	sp|Q9JHU4|DYHC1_MOUSE	1.17106	-0.507472	0.017859	-0.0104727	2.27551	0.857855	689786	1.25013e+06	980570	1.25924e+06	5	764432	473322	714690	806700	993249	1.37242e+06	1.15837e+06	1.47647e+06	931922	722557	1.26469e+06	811764	1.17192e+06	786154	1.31542e+06	1.25352e+06	1.38701e+06	1.55407e+06
VYWVEESTAR	sp|E9Q3L2|PI4KA_MOUSE	1.17001	-0.295326	0.394504	0.166297	1.96079	0.454917	1.74543e+06	2.39247e+06	2.14193e+06	2.13199e+06	4	1.39551e+06	1.61237e+06	1.95718e+06	2.01666e+06	2.46184e+06	2573114	2.43131e+06	2103615	2.03514e+06	1.98722e+06	2.60049e+06	2.02674e+06	2.06004e+06	1974878	1.92142e+06	1.39942e+06	2683322	2.68093e+06
TIQMLTEAVK	sp|E9Q401|RYR2_MOUSE	1.16631	-1.03814	0.525759	0.582708	0.285914	0.345935	236853	301034	486396	201003	4	225572	105254	369671	246914	216661	402853	131235	453385	525337	352541	830059	412365	311679	152182	99194.9	127801	240516	385321
DLPTSFVK	sp|E9Q3L2|PI4KA_MOUSE	1.16512	-0.52504	0.880273	0.306863	1.42445	0.482606	756467	1.05698e+06	1.08854e+06	854464	5	626768	614924	1.00145e+06	782726	1.14554e+06	1.18243e+06	881526	1.01844e+06	1.03371e+06	977790	1.52664e+06	1.07133e+06	833210	802636	790318	625839	1.17656e+06	876970
LTEDEEGNPQLQQHQLITVTMSSDSR	sp|Q8BKZ9|ODPX_MOUSE	1.16262	-0.773878	0.0858071	-0.086135	0.500576	0.412896	864738	1.15127e+06	1.47858e+06	1.2221e+06	5	551089	738621	979704	1.18954e+06	654139	1.71365e+06	1.22879e+06	1.00852e+06	1.44595e+06	1.00471e+06	1.6351e+06	2.25583e+06	1.05131e+06	873968	1.11166e+06	851671	1.95719e+06	1316026
ENLATVEGNFASIDAR	sp|Q99KJ8|DCTN2_MOUSE	1.16181	-0.357747	0.0748076	0.0289676	1.24456	0.379567	5.03406e+06	6.54907e+06	6450764	6.41888e+06	5	4.93691e+06	3.96711e+06	5.85229e+06	5.37994e+06	7.46768e+06	7.27272e+06	5322899	6.13298e+06	7037702	4656258	7.5692e+06	6.58184e+06	6408818	5065922	6308038	7432658	6.39267e+06	6895139
TYATAEPFIDAK	sp|Q64332|SYN2_MOUSE;sp|O88935|SYN1_MOUSE	1.16165	-0.529428	0.296381	0.230545	1.80863	1.51562	1.46225e+06	4.18088e+06	2.11054e+06	3.56342e+06	5	1.6679e+06	1.38817e+06	1.68306e+06	1.10985e+06	5.08445e+06	4.0935e+06	5583062	1.96251e+06	2.63105e+06	2.54024e+06	2.24509e+06	1.82853e+06	1307791	2970881	5.27881e+06	3.02691e+06	3.80507e+06	2735408
NYLSQPR	sp|P62814|VATB2_MOUSE	1.16154	-0.394776	0.850352	-0.205988	5.03807	1.63343	1.51319e+06	4.69468e+06	1.98945e+06	5.4152e+06	5	1.36557e+06	1.40013e+06	1.62209e+06	1.66498e+06	4456087	4.32099e+06	5.3074e+06	4694221	1.93269e+06	1.56848e+06	2.68311e+06	1.80669e+06	1.9563e+06	4.0973e+06	5.58999e+06	5542838	5744115	6.10174e+06
TGDFLIEVNNENVVK	sp|Q80Z38|SHAN2_MOUSE	1.16055	0.664495	1.20869	0.896768	0.408728	0.384477	4.34152e+06	5.66736e+06	2.73911e+06	3.04387e+06	5	3.92582e+06	2.40843e+06	6014785	5017037	8.32895e+06	4332586	6.96484e+06	3.04305e+06	2.25363e+06	2.9488e+06	2.32571e+06	2.44131e+06	3726070	3.90071e+06	1.88032e+06	1.95242e+06	3.85338e+06	3.63253e+06
LPPTAPGVGPLLLQLGPEPPTPHPGVSK	sp|D3YZU1|SHAN1_MOUSE	1.15839	0.755153	0.526569	0.532314	0.0785914	-0.102023	8.79759e+06	8.19694e+06	5.21243e+06	5.66773e+06	5	13645887	6.14564e+06	7.6031e+06	7795722	13472621	9875267	5.96265e+06	3.47721e+06	4192463	6983601	6230101	2943259	5712704	4.82946e+06	9132182	6.69538e+06	3530694	4150937
ETDLQELFRPFGSISR	sp|Q9Z1D1|EIF3G_MOUSE	1.158	-0.508364	0.0805315	-0.0677358	0.284135	-0.219742	1.25617e+06	1.0787e+06	1.78683e+06	1.13055e+06	5	1.15145e+06	826856	1.79136e+06	1255027	666374	1.15772e+06	1.46407e+06	1.02664e+06	2.02478e+06	1257614	2.09494e+06	1633719	1.92309e+06	1.02217e+06	729532	924591	1.64839e+06	1.32808e+06
DNNLELVQEILR	sp|Q9WV34|MPP2_MOUSE	1.15797	-0.399669	0.226865	0.110208	0.574698	0.331871	1.14809e+06	1.44503e+06	1.51456e+06	1.33876e+06	5	1.35113e+06	845555	1.47798e+06	917687	1.42323e+06	1.96424e+06	1.28569e+06	1106967	1.61876e+06	1.3345e+06	1.70882e+06	1.64639e+06	1.26434e+06	1.14905e+06	1.53639e+06	1.18455e+06	1.26782e+06	1.55598e+06
YTSALTHDAILVIAEAFR	sp|Q9Z2W9|GRIA3_MOUSE	1.15692	-1.3971	0.49563	1.219	1.21853	1.74411	12909.4	43244.9	33999.6	18577.2	4	0	0	31618.8	20018.7	61596.7	13138.8	45413.6	52830.5	33131.4	18892.4	54030	40312	23632.3	0	0	0	0	92885.9
LWIIEAR	sp|F6SEU4|SYGP1_MOUSE	1.15691	-0.463881	0.112069	-0.0578244	1.22658	-0.665878	6749326	4.25413e+06	9.30899e+06	4.42811e+06	5	6479699	4.41978e+06	9551024	6.5468e+06	4.5037e+06	4400656	4452330	3.65985e+06	8454757	11615088	7.65491e+06	9595952	9224245	3.7695e+06	3.8499e+06	3.42872e+06	6.03203e+06	5060376
TLFSNIVLSGGSTLFK	sp|P61164|ACTZ_MOUSE;sp|Q8R5C5|ACTY_MOUSE	1.15688	-0.675727	0.0146445	-0.0087689	1.07686	0.505286	6.67371e+06	9.47269e+06	1.06606e+07	9.53044e+06	5	4853171	4.72589e+06	8652825	8462948	7248214	10962732	9482326	10197495	10274250	5628842	14039513	12322048	11038326	7868070	9055528	7314068	12908268	10506283
GGAEQFMEETER	sp|P80313|TCPH_MOUSE	1.15686	-0.932211	0.786459	0.575273	1.39525	1.0933	234967	501330	448364	336472	4	290038	128590	258858	262382	714860	608163	316519	365777	426598	350338	519150	720641	225091	333694	501026	160879	402195	284567
ALAVSGGTLPR	sp|Q9JJA9|GRASP_MOUSE	1.15665	0.612606	0.11867	0.116933	0.0998524	-0.0985467	522546	488044	341753	450048	3	728528	393361	562965	405330	756783	293047	502896	399452	298294	284655	480325	246762	398728	421845	294391	295827	622456	615721
QIVSEMLR	sp|P17426|AP2A1_MOUSE	1.15662	-0.588004	0.389315	0.189481	0.518817	0.371569	1.30796e+06	1.69219e+06	1.96609e+06	1.48392e+06	3	1.01484e+06	806986	2.02219e+06	1.38785e+06	1.70178e+06	2.20213e+06	1.70308e+06	1.16177e+06	1.9334e+06	1.90247e+06	2.62143e+06	1.80519e+06	1.56795e+06	1.51857e+06	1.36464e+06	1.15197e+06	1.93432e+06	1.45009e+06
ELGIWEPLAVK	sp|P80318|TCPG_MOUSE	1.15633	-0.489412	0.238231	0.150188	0.91965	0.601159	1.59492e+06	2.41939e+06	2.23907e+06	2.1802e+06	5	1.14934e+06	1.25654e+06	2.03875e+06	1.93507e+06	2.42421e+06	3.52514e+06	1.97718e+06	1.75105e+06	1.84226e+06	1.9339e+06	2343021	2.95353e+06	2.12263e+06	1.61343e+06	2363949	1.92349e+06	2.74761e+06	2.2525e+06
FGLYLPK	sp|Q8BH59|CMC1_MOUSE	1.15448	-0.540882	0.120819	0.0710801	0.652253	0.363151	1.29516e+06	1.66587e+06	1.88427e+06	1.58578e+06	5	1349811	1.13607e+06	1642541	1052199	1.80395e+06	2.14133e+06	1.71286e+06	1.00533e+06	1.68199e+06	1.78174e+06	2.71761e+06	1.83207e+06	1.40794e+06	1.50566e+06	1889528	1.82246e+06	1.4566e+06	1.25467e+06
SLQQQQQQQQLQK	sp|Q9JM52|MINK1_MOUSE	1.1544	-0.466524	5.54724	-0.470452	2.58775	0.952298	251628	486888	347693	674604	5	178645	284138	366876	176852	498523	485357	510860	452811	305995	347471	397630	312442	374928	685234	673463	695047	668066	651209
NIDSNPYDTDK	sp|P46460|NSF_MOUSE	1.1519	-0.335243	0.159773	0.113579	2.99624	1.05692	1.14128e+06	2.37443e+06	1.43983e+06	2.19466e+06	5	1.0492e+06	804432	1.46403e+06	1.24748e+06	2.07202e+06	2.3914e+06	2.78709e+06	2247187	1.56047e+06	1.59433e+06	1.3273e+06	1.39979e+06	1.31728e+06	1.89564e+06	1.37572e+06	1.89428e+06	3543099	2.26457e+06
EVDPQGQR	sp|P39053|DYN1_MOUSE	1.15158	-0.355761	1.06062	-0.227533	0.872437	0.311337	2.11042e+06	2.61873e+06	2700622	3.06609e+06	5	2.428e+06	1.59763e+06	2.40681e+06	2.00925e+06	2603987	2698736	3.11711e+06	2.05509e+06	2.75906e+06	2.34735e+06	2.19315e+06	3209976	2.99357e+06	2.74323e+06	3.32621e+06	3047558	3245263	2.96819e+06
SQPDMAIMAVNSFVK	sp|Q9DBG3|AP2B1_MOUSE	1.15129	-0.775488	0.23792	0.178043	0.351298	0.433346	663507	895974	1.13577e+06	791953	4	379725	260331	1278596	735376	930849	1.33395e+06	802792	516310	1076900	868577	1.37412e+06	1.21141e+06	1.14785e+06	1.07805e+06	712574	553087	850879	765169
LEQGQAIDDLMPAQK	sp|Q04447|KCRB_MOUSE	1.15108	-0.477121	0.302157	0.213813	0.844027	0.631358	2.15567e+06	3.33917e+06	3.00061e+06	2.87922e+06	3	1.65581e+06	1.31712e+06	2.8408e+06	2808929	2.7424e+06	2.68163e+06	5085321	2847337	2.4781e+06	2.80535e+06	2964714	3.40067e+06	3.3542e+06	2.28732e+06	2392466	2.48244e+06	4143331	3.09053e+06
LLHEVQELTTEVEK	sp|Q99KJ8|DCTN2_MOUSE	1.15086	-0.466186	0.366258	-0.164252	1.14345	0.42524	1.33032e+06	1.78635e+06	1.83777e+06	2.00175e+06	5	1.71999e+06	1.20518e+06	1.16987e+06	1.22623e+06	1.99409e+06	2133731	1.47579e+06	1.54177e+06	2.38345e+06	1.27658e+06	2.0503e+06	1.71263e+06	1.7659e+06	1.51389e+06	2.36966e+06	2450971	1.63593e+06	2.03832e+06
FWQDLMNIAGTTLSSK	sp|P80314|TCPB_MOUSE	1.15061	-0.984814	0.192016	0.116771	1.49631	1.07355	451659	950562	893860	876656	5	395216	160542	748471	502407	870180	1.31882e+06	915418	697832	814574	484910	1.1734e+06	1.32877e+06	667643	678446	1.18613e+06	814202	936733	767770
LQDIVSALEDR	sp|P11881|ITPR1_MOUSE	1.15036	-0.627122	0.0113391	0.0111996	0.40515	0.425616	772942	1.03817e+06	1.19379e+06	1.03015e+06	4	828720	361853	1118006	783188	981168	1.73957e+06	765249	666702	1.23627e+06	1.07174e+06	1.64324e+06	1.1298e+06	887925	659371	1.03724e+06	1.20788e+06	1.13849e+06	1.10775e+06
DIEVTKEEFAQSAIR	sp|Q8BH59|CMC1_MOUSE	1.15023	-1.41615	0.261551	0.260103	0.315107	0.529252	100486	145019	268168	121095	4	29711.5	46787.9	239700	85743.4	148116	232073	142730	57156.9	131669	243132	472096	307162	186780	96215.1	72686.9	106903	165513	164157
QLSNPQQEVQNIFK	sp|P17427|AP2A2_MOUSE	1.14901	-0.416013	0.0247157	0.016829	0.0567996	0.0472284	3.53272e+06	3.65028e+06	4.71348e+06	3.60795e+06	5	3.15679e+06	3236823	4.54392e+06	3.19335e+06	3.70962e+06	5.37631e+06	3236203	2.27899e+06	5364094	3425196	5.80756e+06	4629897	4.34067e+06	3.72013e+06	3.54254e+06	4.06405e+06	3.40044e+06	3312598
NDFMGSLSFGISELQK	sp|P68404|KPCB_MOUSE	1.14779	-0.895552	0.411614	-0.468216	1.85423	1.29513	985909	2.41941e+06	1.83411e+06	3.347e+06	5	736368	733271	1.6533e+06	820692	1.92188e+06	1.7049e+06	2.97146e+06	3.07939e+06	1809156	1.02322e+06	2.51161e+06	2525229	1301320	3.84388e+06	1.38019e+06	1.59432e+06	5.93165e+06	3984959
DMIDLEANFEK	sp|Q9Z1G4|VPP1_MOUSE	1.14746	-0.259113	0.0576719	0.0888585	1.36465	1.33469	1.63108e+06	4.11393e+06	1.95198e+06	3.86819e+06	5	1.61559e+06	1.41861e+06	1.58864e+06	1.90148e+06	2.41112e+06	2.72466e+06	4.76569e+06	6.55427e+06	2.1668e+06	1.76795e+06	2.22443e+06	1.93127e+06	1.66946e+06	1.5429e+06	2.23296e+06	2.50858e+06	6955143	6101389
AVETTAQSDNK	sp|P50516|VATA_MOUSE	1.1471	-0.392928	0.079223	0.0752856	3.02277	1.90899	852641	3.20206e+06	1.11957e+06	3039249	5	807975	565827	927257	1109504	2.63785e+06	2619640	4.19834e+06	3.35241e+06	1.16253e+06	1.07747e+06	975799	1.02472e+06	1357297	1768197	1.6987e+06	2.99113e+06	4298652	4439567
GGGTEPQDEWGGSK	tr|H3BJD6|H3BJD6_MOUSE	1.14684	2.01675	0.707869	-2.18211	0.883649	-1.71956	220185	66857.4	54410.9	303410	3	418572	234819	153847	73501.3	14424.7	48035.4	204970	0	195504	0	0	0	76550.4	798088	243305	396502	79152.1	0
TAAPEEPER	sp|D3YZU1|SHAN1_MOUSE	1.14664	0.976129	0.299791	0.410004	0.0523383	0.0817956	2.06617e+06	2.1867e+06	1.05032e+06	1.64576e+06	5	3.45076e+06	1.38502e+06	1.70094e+06	1.72798e+06	3774075	2.67628e+06	1.54273e+06	753727	851563	1.7017e+06	799396	511432	1387522	1.56231e+06	2.73062e+06	2.55329e+06	636544	746033
MLDNLGYR	sp|Q9QYC0|ADDA_MOUSE;sp|Q9QYB8|ADDB_MOUSE	1.1446	-0.573626	1.4825	-0.364485	0.374386	0.183993	2.30296e+06	2.61622e+06	3.4274e+06	3.36817e+06	5	2.24457e+06	1.57757e+06	2.64171e+06	2747993	2.38904e+06	3.35847e+06	2431930	2.28542e+06	3.162e+06	2.62436e+06	5.04236e+06	3326392	2.98189e+06	2.95162e+06	3.7489e+06	3.48532e+06	3.61965e+06	3.03537e+06
VTFEADENENITVVK	sp|Q9CRB9|MIC19_MOUSE	1.14398	-1.45465	0.961293	-1.87816	0.483537	-1.39285	41202	15690.2	112931	57678	4	88149.2	0	76658.7	0	20775.1	15790.6	10996.4	15198.5	154723	38662.8	164946	123182	83139.1	19938.2	101668	90379.6	0	76403.9
IYTSIGEDYDER	sp|P67778|PHB_MOUSE	1.1411	-0.889624	0.136485	0.190011	1.18864	1.64433	284294	888711	526709	779044	4	397344	204491	348098	187242	1.42981e+06	1.19463e+06	668256	262152	701580	554025	623433	585066	169441	782050	1.24777e+06	1082114	475260	308026
VGDQIIEINGESTR	sp|Q9WVQ1|MAGI2_MOUSE	1.14109	-0.448222	0.750399	-0.196548	0.397187	0.21355	585736	679183	799153	778312	4	450646	405862	859664	626771	660156	670552	692023	694000	846872	800350	797378	657931	893234	814316	657296	629110	866984	923852
EMGEAFAADIPR	sp|P17426|AP2A1_MOUSE	1.14107	-0.436733	0.255159	0.123789	0.466384	0.268386	3.1435e+06	3.78622e+06	4.25484e+06	3.47489e+06	5	2.41096e+06	2.42391e+06	4.41314e+06	3325970	3.92253e+06	4770392	3.63577e+06	2816175	4.09938e+06	3.896e+06	5353595	4.14247e+06	3.78274e+06	3.13649e+06	3.06246e+06	2.82283e+06	4559746	3.79293e+06
NVGLDIEAEVPAVK	sp|P42932|TCPQ_MOUSE	1.13628	-0.391547	0.168042	0.10343	0.848151	0.498335	3.5464e+06	5.00959e+06	4.65217e+06	4663010	5	3052936	3.15376e+06	3.97792e+06	4001002	5.00993e+06	7.3233e+06	4141382	3563742	4663929	3.47709e+06	4781379	6.05234e+06	4.28611e+06	3.74423e+06	5604554	4673370	4881043	4.41185e+06
ADIGVAMGIAGSDVSK	sp|Q6PIC6|AT1A3_MOUSE	1.13589	-0.421148	0.309401	0.114886	1.66802	0.592064	1.30704e+06	1.97024e+06	1.75012e+06	1.81943e+06	5	1200002	899101	1.6705e+06	1.45857e+06	1.9468e+06	2.07031e+06	2.25404e+06	1.60981e+06	1.45e+06	1.88677e+06	2.08039e+06	1.91507e+06	1.41838e+06	1.52827e+06	2.10396e+06	1.50607e+06	2.23643e+06	1722411
YNPENLATLER	sp|Q9DBZ5|EIF3K_MOUSE	1.13547	-0.469018	0.152658	-0.110207	0.282551	-0.204806	929505	806489	1.28659e+06	870511	4	822662	669483	1.2197e+06	1.00617e+06	430844	903698	1.07614e+06	815274	1.6185e+06	883228	1.3216e+06	1.26434e+06	1.34529e+06	641758	722665	808273	1.15354e+06	1.02632e+06
AAVMVHQLSK	sp|Q02248|CTNB1_MOUSE	1.13485	-0.580523	0.111546	-0.0705877	0.205269	0.18986	875359	998481	1.309e+06	1.04855e+06	5	904607	475556	1360274	761000	1.25197e+06	1.08916e+06	1.08975e+06	563037	1.02174e+06	1.32596e+06	1.54919e+06	1.08936e+06	1.55877e+06	1.22837e+06	934084	751375	1.11645e+06	1.21247e+06
SPLLTFPSKEPLR	sp|E9Q3L2|PI4KA_MOUSE	1.13127	-0.545851	0.09651	0.0588903	1.30492	0.573455	608994	906233	889058	869986	4	510449	595998	667733	661796	1.07579e+06	1.10103e+06	840108	608008	997820	634814	1.26725e+06	856620	688789	694431	988013	661527	1.08594e+06	920019
SLAMEMVLTGDR	sp|Q8BH95|ECHM_MOUSE	1.13086	-0.931556	0.06498	0.0634234	0.454001	0.420654	1.17291e+06	1.56998e+06	2237123	1.50245e+06	5	747999	1.40033e+06	1.34642e+06	1.19688e+06	1.24456e+06	2.66206e+06	1.18697e+06	1.18632e+06	1.91508e+06	1.42346e+06	3.16267e+06	3.3648e+06	1.31961e+06	1.22127e+06	1.49443e+06	1.23752e+06	2.13663e+06	1422415
IYDLNIPAFVK	sp|O55033|NCK2_MOUSE	1.13017	-0.602018	0.0271282	0.0174022	1.16361	0.778056	295764	507181	448922	501100	3	339543	171027	365660	306826	690022	606913	407602	324189	447079	427091	549298	257391	563749	522401	434269	531458	503628	513746
ITGMLLEIDNSELLHMLESPESLR	tr|Q6PHQ9|Q6PHQ9_MOUSE;sp|P29341|PABP1_MOUSE	1.12949	-3.28052	0.429436	0.568086	0.805078	1.32707	48689	122157	473113	82396.3	5	31649	153079	10027.7	0	73259.2	93695.2	119156	202518	342158	24465.3	504790	391602	1.10255e+06	163092	38618.6	34516.5	145285	30469.8
STTITVGLR	sp|Q8C8R3|ANK2_MOUSE	1.12902	-0.38023	1.2334	-0.509519	1.13231	-0.588342	979448	651437	1.2748e+06	927370	5	981542	690204	1.32869e+06	917355	728705	760718	682805	433521	1.37813e+06	1054205	1.3883e+06	1.16023e+06	1.39314e+06	1.11754e+06	1.13348e+06	644232	886803	854798
GLEWVAQIR	tr|A0A075B5T2|A0A075B5T2_MOUSE	1.12834	-0.37648	0.107021	0.0417082	0.614455	0.265244	1.20041e+06	1.4427e+06	1.55834e+06	1.40159e+06	5	1.22749e+06	735866	1396988	1.4413e+06	1.20742e+06	1.55224e+06	1.63146e+06	1.37969e+06	1434140	1.6378e+06	1.39364e+06	1.85019e+06	1475926	1.32607e+06	1.41063e+06	1.07356e+06	1695051	1.50265e+06
MIAEAYATK	sp|E9Q6P5|TTC7B_MOUSE	1.12794	-0.496897	0.295153	0.166515	0.789895	0.421957	844899	1.13195e+06	1.1923e+06	1.00856e+06	5	557388	721828	1.31554e+06	784838	1.13172e+06	1.26229e+06	1.21035e+06	923437	1.26978e+06	1.04383e+06	1351055	1.30327e+06	993566	890120	874657	656337	1.50916e+06	1.11251e+06
IMNTFSVMPSPK	sp|Q9CWF2|TBB2B_MOUSE;sp|Q922F4|TBB6_MOUSE;sp|Q7TMM9|TBB2A_MOUSE	1.12783	-0.63772	0.0433605	0.0311031	1.54968	0.701418	1.1189e+07	1.81944e+07	1.74086e+07	1.78064e+07	5	10726243	6.60135e+06	14020156	13408162	16710682	22243964	19659786	14163253	14210872	16511237	25696450	18003990	12620347	12427382	22286374	13165878	24452258	16699934
STNGDTFLGGEDFDQALLR	sp|P38647|GRP75_MOUSE	1.12771	-0.871564	0.505993	0.433337	0.755849	0.763907	620743	1.05407e+06	1.13574e+06	780591	5	915193	489571	831124	247085	904078	1.71003e+06	1009104	593086	1.24461e+06	1.51023e+06	953113	1.44493e+06	525814	639445	935173	846038	1.10247e+06	379829
INQTVEILK	sp|Q9Z2Q6|SEPT5_MOUSE	1.12744	-0.382356	0.595765	0.25215	2.14989	0.482266	1.55511e+06	2.17238e+06	2.02703e+06	1.82403e+06	5	1320808	1.6492e+06	1.74478e+06	1.50564e+06	1.90419e+06	2.13322e+06	2502476	2149646	2359675	1.49757e+06	1.79655e+06	2517097	1964265	1.48784e+06	1.64862e+06	1286753	2514214	2.18274e+06
DIVQFVPFR	sp|Q1RLL3|CPNE9_MOUSE;sp|Q0VE82|CPNE7_MOUSE;sp|Q9DC53|CPNE8_MOUSE;sp|Q9Z140|CPNE6_MOUSE;sp|Q8BT60|CPNE3_MOUSE;sp|Q8JZW4|CPNE5_MOUSE;sp|P59108|CPNE2_MOUSE;sp|Q8BLR2|CPNE4_MOUSE	1.12682	-0.313936	0.0125156	-0.0061195	0.972685	0.304971	6.91282e+06	8.54005e+06	8.59328e+06	8.57635e+06	5	6.45213e+06	5182800	7.73234e+06	8.28399e+06	7.25212e+06	9102100	8259914	9546075	7848173	7.81517e+06	7.86309e+06	9576059	9863917	6847130	8720286	6.94403e+06	9431578	10938753
IEESGGGLVQPGGSMK	tr|J3QK03|J3QK03_MOUSE	1.12645	-0.382771	0.773777	0.299745	1.33788	0.382948	6.63867e+06	8.65686e+06	8.65579e+06	7.03279e+06	5	6599696	6.74211e+06	7175636	6.03724e+06	9791056	10161172	7.5227e+06	7.15249e+06	8790826	9653942	10495947	8746649	5.59159e+06	6.29152e+06	9233462	5.46429e+06	8.18894e+06	5985750
LEESGGGLVQPGGSMK	sp|P01796|HVM27_MOUSE;tr|A0A075B5T3|A0A075B5T3_MOUSE;sp|P01800|HVM31_MOUSE;sp|P01799|HVM30_MOUSE;sp|P01798|HVM29_MOUSE;sp|P01802|HVM33_MOUSE;sp|P01797|HVM28_MOUSE;tr|A0A075B5T2|A0A075B5T2_MOUSE;sp|P01801|HVM32_MOUSE	1.12645	-0.382771	0.773777	0.299745	1.33788	0.382948	6.63867e+06	8.65686e+06	8.65579e+06	7.03279e+06	5	6599696	6.74211e+06	7175636	6.03724e+06	9791056	10161172	7.5227e+06	7.15249e+06	8790826	9653942	10495947	8746649	5.59159e+06	6.29152e+06	9233462	5.46429e+06	8.18894e+06	5985750
TLNQQLTNHIR	sp|P39054|DYN2_MOUSE	1.12481	-0.492657	0.518373	0.221271	1.49463	0.630612	896013	1.38723e+06	1.26072e+06	1.18998e+06	5	738157	611727	1208817	1.02535e+06	1.32621e+06	1.51197e+06	1.61338e+06	1.09734e+06	1213954	1.27177e+06	1.00163e+06	1.67335e+06	1.14289e+06	909337	1.09081e+06	964088	1.57192e+06	1.41373e+06
VLNQQLTNHIR	sp|Q8BZ98|DYN3_MOUSE;sp|P39053|DYN1_MOUSE	1.12481	-0.492657	0.518373	0.221271	1.49463	0.630612	896013	1.38723e+06	1.26072e+06	1.18998e+06	5	738157	611727	1208817	1.02535e+06	1.32621e+06	1.51197e+06	1.61338e+06	1.09734e+06	1213954	1.27177e+06	1.00163e+06	1.67335e+06	1.14289e+06	909337	1.09081e+06	964088	1.57192e+06	1.41373e+06
KLAVNMVPFPR	sp|P68372|TBB4B_MOUSE;sp|Q9CWF2|TBB2B_MOUSE;sp|Q922F4|TBB6_MOUSE;sp|Q9ERD7|TBB3_MOUSE;sp|P99024|TBB5_MOUSE;sp|Q9D6F9|TBB4A_MOUSE;sp|A2AQ07|TBB1_MOUSE;sp|Q7TMM9|TBB2A_MOUSE	1.12414	-0.65087	0.0251202	-0.0161153	1.18635	0.63993	2.84325e+06	4.43051e+06	4.46423e+06	4.48027e+06	5	2.12547e+06	1.29552e+06	3.8459e+06	4106121	4.28606e+06	4.89126e+06	3.99103e+06	4.55368e+06	3.47435e+06	3.79104e+06	5.46936e+06	5567876	4.01854e+06	3.51256e+06	4.67787e+06	3.14222e+06	6479807	4.58891e+06
QLSLPLQEAQK	sp|P17426|AP2A1_MOUSE	1.12363	-0.444094	0.0414584	-0.0142116	0.528068	0.267673	4.65266e+06	5601176	6.32976e+06	5.65662e+06	5	4309747	3.18866e+06	6.34858e+06	4763667	5351267	6.90354e+06	5705936	4.44396e+06	6605073	5381586	8117122	5550442	5.99458e+06	5.50435e+06	5318838	5602547	5876973	5980411
QAHLTNQYMQR	sp|P29341|PABP1_MOUSE	1.12331	-0.620987	0.0250195	-0.0193378	0.30846	-0.22693	779777	666281	1.19924e+06	675272	5	725013	562977	1.15958e+06	671534	611284	912807	574701	566332	1.31734e+06	627446	1.41956e+06	1.36902e+06	1.26283e+06	507614	432768	863429	850558	721992
WLITLNK	sp|P63073|IF4E_MOUSE	1.12252	-0.840216	0.373863	0.289573	0.0365969	0.0462918	439439	453768	786736	371248	5	148403	404890	712410	492052	353626	581909	562385	317152	806951	386623	1.10725e+06	777492	855362	199654	270293	388380	590414	407498
SYSSGGEDGYVR	sp|Q9QZD9|EIF3I_MOUSE	1.12106	-0.476683	0.170954	-0.0993022	0.704207	-0.330145	1.64797e+06	1.31089e+06	2.29322e+06	1.4043e+06	5	1264560	1.50731e+06	2167903	1.65213e+06	956853	1.26598e+06	1.56347e+06	1.45727e+06	2.6861e+06	1.5238e+06	2499567	2023969	2.73267e+06	1.08525e+06	1105175	1.28656e+06	1.86984e+06	1.67468e+06
IPEELEGVR	sp|E9Q3L2|PI4KA_MOUSE	1.12014	-0.374506	0.154686	0.0376417	3.2083	0.539236	4.44199e+06	6.45511e+06	5.75858e+06	6.28887e+06	5	4.85756e+06	4.08294e+06	4739497	4.08797e+06	6.78408e+06	5.92576e+06	6885992	6.22463e+06	6.3557e+06	4.6534e+06	7473108	5633940	4.67674e+06	5.65777e+06	6190304	5704441	6480738	7.4111e+06
SVFIIFFQGDQLK	sp|Q9Z1G4|VPP1_MOUSE	1.11933	-3.41295	0.030775	-0.145041	0.592411	3.73539	90477.2	1.20505e+06	963691	1.3325e+06	5	26471.2	71140.3	144741	119556	68797.1	804812	3.81738e+06	129212	45441.5	120450	1.39799e+06	1858743	1.39584e+06	816486	107334	108336	5537122	93211.2
LWEYLLELLR	sp|Q62261|SPTB2_MOUSE	1.11876	-2.58335	0.236909	-0.398454	0.324932	0.838071	146384	261684	877325	344925	5	47435.9	17188.6	379938	140973	37733.2	70101.7	373853	565050	195055	399080	637118	1.80881e+06	1346559	266354	103075	313110	532879	509206
DQVANSAFVER	sp|P07901|HS90A_MOUSE	1.1171	-0.792954	0.587041	0.246044	2.75853	1.54503	829696	2.42113e+06	1.43755e+06	2.04151e+06	5	726585	725675	1.04568e+06	820844	2.77797e+06	2.51782e+06	2808315	1.58041e+06	856827	1.22078e+06	2.35502e+06	1.50063e+06	1.25447e+06	1740448	1.6683e+06	2.30314e+06	2.47951e+06	2016138
DLQVNVEHLVQK	sp|P47857|PFKAM_MOUSE	1.11656	-0.417138	0.598747	0.174295	1.9211	0.7276	1.61608e+06	2.67604e+06	2157919	2.37151e+06	5	1.41177e+06	1.01153e+06	2011967	2.02907e+06	2.31516e+06	3.11912e+06	2.66704e+06	2.60286e+06	1.95549e+06	2.01652e+06	2.46973e+06	1.88604e+06	2.46182e+06	1.80157e+06	2314669	2.28141e+06	2.73535e+06	2724561
MAVTFIGNSTAIQELFK	sp|P99024|TBB5_MOUSE	1.11516	-0.681675	0.153397	-0.155197	1.09532	0.751305	6.75843e+06	1.13766e+07	1.08405e+07	1.26686e+07	5	4.28425e+06	4331193	9968230	8450055	6.65563e+06	12048982	14357290	12444365	9407167	6.61406e+06	12271733	14395097	11514588	8907425	10489670	8443805	22371922	13130397
GGSTDYNAAFMSR	tr|A0A075B5Q3|A0A075B5Q3_MOUSE	1.11473	-0.507482	0.746966	0.324864	1.0685	0.436438	903567	1.22276e+06	1.28448e+06	976220	5	878089	851459	1.0362e+06	848524	1.5246e+06	1.42986e+06	941302	995287	1.20404e+06	1.58881e+06	1.66598e+06	1.17278e+06	790798	1.07543e+06	1.13847e+06	730988	1.14528e+06	790937
DLDKPFLLPVESVYSIPGR	sp|Q8BFR5|EFTU_MOUSE	1.11398	-0.64208	0.495124	-0.258707	1.35803	0.713369	5.23118e+06	8.57719e+06	8.16366e+06	1.02618e+07	5	5225952	4.64997e+06	5.20763e+06	5841164	7.48672e+06	12385522	7.79453e+06	6642014	7170144	6392523	12300783	9508092	5446766	6905303	9352341	11626563	12092288	11332536
SPIAEAVFR	sp|Q9D358|PPAC_MOUSE	1.11375	-0.380321	0.274894	0.153158	1.67932	0.517371	1.59085e+06	2.27705e+06	2.0707e+06	2.04771e+06	5	1.40006e+06	1.29926e+06	1.65393e+06	2.01014e+06	2.23968e+06	2439249	2567189	1.86208e+06	1.71117e+06	1.77201e+06	2357031	2.54233e+06	1970946	1.40608e+06	2.00084e+06	1.48447e+06	2.88076e+06	2.46638e+06
GKEDEGEEAASPMLQIQR	sp|Q9JHU4|DYHC1_MOUSE	1.11301	-0.7938	0.446235	0.240744	1.97612	1.07215	191809	403291	332527	341308	3	255259	123276	180453	208248	339189	548207	327224	398542	398795	356318	494011	209393	204118	216171	402390	371776	428534	287671
QIVLTQSPAIMSASPGEK	tr|A0A0B4J1I8|A0A0B4J1I8_MOUSE;tr|J3QNZ9|J3QNZ9_MOUSE;tr|A0A075B5L8|A0A075B5L8_MOUSE;tr|A0A0B4J1I5|A0A0B4J1I5_MOUSE;tr|A0A075B5M2|A0A075B5M2_MOUSE;tr|A0A0A6YYE5|A0A0A6YYE5_MOUSE;tr|A0A0A6YYE7|A0A0A6YYE7_MOUSE;tr|L7N239|L7N239_MOUSE	1.10987	-0.723256	0.158062	0.103832	3.37298	0.618474	2.58051e+06	3.96172e+06	4.26017e+06	3.68661e+06	5	2837560	2.10107e+06	2.54764e+06	2.83575e+06	3.76784e+06	3.89109e+06	4211349	3.97661e+06	3.06478e+06	6558792	2.73632e+06	5100614	3.84033e+06	4.26672e+06	5659852	3.43382e+06	2.5216e+06	2551070
WPIVYSPR	sp|Q91WA3|HDA11_MOUSE	1.10985	#NUM!	1.04397	#DIV/0!	0.868412	#DIV/0!	0	5014.02	7253.13	0	2	0	0	0	0	9361.26	0	0	10694.8	0	14606.9	12675.2	0	8983.46	0	0	0	0	0
IGGIGTVPVGR	sp|P10126|EF1A1_MOUSE;sp|P62631|EF1A2_MOUSE	1.10941	-0.214316	0.271249	-0.0762736	0.833001	0.242779	2.08843e+07	24711789	2.4229e+07	2.60534e+07	5	21271694	16945520	23553416	21766660	22862994	29253022	25830560	20900580	24735824	21287730	26202124	22990938	25928472	23777850	25624284	23811520	29852620	27200850
AVLVDLEPGTMDSVR	sp|P68372|TBB4B_MOUSE;sp|Q9D6F9|TBB4A_MOUSE	1.10864	-0.513699	0.161644	0.0921121	1.76549	0.774579	86817375	148517696	1.2395e+08	1.39332e+08	5	77943584	56742156	104385040	108198720	129451256	182711728	162066032	119841768	99675840	96863032	164600576	140514112	118094768	93665208	144926624	117992656	186693648	153379968
KYDAFLASESLIK	sp|P53026|RL10A_MOUSE	1.10853	-0.988903	0.49973	-0.232406	0.493185	0.490892	776110	1.09068e+06	1.54033e+06	1.28132e+06	5	639759	138154	1.19694e+06	1.12959e+06	708677	1.4357e+06	1.00212e+06	1.21621e+06	1.00827e+06	829018	2.02407e+06	2.13586e+06	1.7044e+06	974693	1.58664e+06	1.25904e+06	1.22543e+06	1.3608e+06
ESAPFAVIGSNTVVEAK	sp|Q9Z2Q6|SEPT5_MOUSE	1.10845	-0.374868	0.410699	0.0956998	2.4019	0.507584	5.32076e+06	7.56435e+06	6.89955e+06	7.07886e+06	5	4.78107e+06	5529197	6255208	4717572	8414788	7089797	7.79426e+06	6.95857e+06	7.39552e+06	5459010	6.61003e+06	8993606	6.03956e+06	7588427	6.54846e+06	5.96396e+06	7127407	8166046
TAITTASIR	sp|Q8C729|F126B_MOUSE	1.10537	-0.237637	0.115803	0.0496925	0.42741	0.136726	4.33439e+06	4.76526e+06	5.11051e+06	4.60392e+06	5	4217115	4520478	4804487	3.79549e+06	5113825	3.85944e+06	5.6588e+06	4428987	5.97901e+06	5077220	5.49579e+06	4525403	4.4751e+06	4.92219e+06	4242191	3.43961e+06	5.04004e+06	5375573
MFASFPTTK	sp|P01942|HBA_MOUSE	1.10534	-2.23815	1.25781	-1.29718	0.583426	0.489498	258163	362449	1.21799e+06	890713	4	398359	174931	252680	206681	556359	303254	243550	346635	726699	583181	2.70637e+06	1.498e+06	575719	1062816	528860	1.57556e+06	730019	556309
TIGTGLVTDVPAMTEEDKNIK	sp|Q8BFR5|EFTU_MOUSE	1.10499	-0.886646	0.306075	-0.181451	1.71106	0.880813	1.03221e+06	1.90072e+06	1.90843e+06	2.15547e+06	5	1.14661e+06	671647	1.2003e+06	1110281	1.29131e+06	2.43504e+06	2120892	1755654	1.41806e+06	1.48853e+06	3.18087e+06	2.24654e+06	1.20812e+06	1.62983e+06	1.88349e+06	1.88113e+06	3019231	2.36365e+06
TQHSTLSR	sp|P61264|STX1B_MOUSE;sp|O35526|STX1A_MOUSE	1.1034	-0.529566	0.148038	0.102322	1.83687	1.03603	436420	894910	629969	833638	5	601506	265245	352710	526218	1.02581e+06	956424	1.03067e+06	566741	787252	654401	710483	501445	496265	838083	1101727	1.05513e+06	551424	621826
LLTLGLSLLHADVVPNATIR	sp|E9Q3L2|PI4KA_MOUSE	1.1025	-0.525584	0.409713	0.2282	1.31425	0.461345	3.06222e+06	4216136	4.40811e+06	3599312	5	2214667	3.43749e+06	3.93048e+06	2.66622e+06	3.47112e+06	4325317	4735804	4.33231e+06	4433723	2699149	5.11873e+06	5.60334e+06	4.18559e+06	3.0839e+06	2.94341e+06	2.49374e+06	5.65068e+06	3824831
DITYFIQQLLR	sp|Q99JY9|ARP3_MOUSE;sp|Q641P0|ARP3B_MOUSE	1.10217	-0.805726	0.0537303	0.0362803	0.435072	-0.350196	4.40832e+06	3458227	7.70585e+06	3.37235e+06	5	3.09124e+06	2.53887e+06	5.6896e+06	6313570	2.86002e+06	4.16211e+06	3273144	3537641	6237057	7606080	8747127	4350643	11588362	3.53865e+06	2.24475e+06	3.51976e+06	4882283	2676283
AGASISTLAGLSLR	sp|Q8CBY8|DCTN4_MOUSE	1.10135	-0.38106	0.239046	-0.0673042	1.38701	0.413277	991037	1.31977e+06	1.29063e+06	1.3828e+06	5	1.06298e+06	691018	1.21753e+06	992614	1.34066e+06	1439220	1.1453e+06	1353897	1.26043e+06	928999	1.38823e+06	1.44974e+06	1.42574e+06	1.09541e+06	1.32165e+06	1.44159e+06	1.4938e+06	1.56156e+06
TMTLFSALR	sp|Q9JHU4|DYHC1_MOUSE	1.10018	-0.835329	0.151551	0.23884	0.788446	1.0171	166266	336498	296663	285157	5	84150.2	39490.3	244420	297005	126388	268474	431133	519997	315754	255065	364334	341754	206408	150818	177144	105359	600633	391834
EDQTEYLEER	sp|P11499|HS90B_MOUSE;sp|P07901|HS90A_MOUSE	1.09942	-0.264741	0.327	0.115612	3.09334	0.987588	1.71802e+06	3.40661e+06	2.06406e+06	3.14426e+06	5	1696215	1.44304e+06	1.91518e+06	1.81764e+06	3.75914e+06	3.27335e+06	3843363	2.75057e+06	1.88004e+06	1705249	2.07567e+06	2.24444e+06	2414914	2.49831e+06	2.73172e+06	3.24388e+06	3.51479e+06	3732632
LIYAASTLDSGVPK	tr|A0A075B5K2|A0A075B5K2_MOUSE	1.09847	-0.281805	0.597564	0.0991052	1.13984	0.189489	1.29507e+07	1.47684e+07	15744329	13787981	5	12946981	11422041	14084044	13349624	15228131	16114367	14551686	13179533	15786183	18866410	15857348	16344241	11867463	14116310	14272607	12059467	15044709	13446812
STELLIR	sp|P68433|H31_MOUSE;sp|P84228|H32_MOUSE;sp|P84244|H33_MOUSE;sp|P02301|H3C_MOUSE	1.09729	0.69521	0.0388492	0.0413666	3.48638	-1.4294	1.36258e+06	505908	841558	491608	4	1.1126e+06	1.57895e+06	1.2911e+06	1.46768e+06	507385	447673	406104	662470	827761	419321	429019	1.56081e+06	970886	183345	537217	781089	614608	341780
NEWGSLLEELVK	sp|P12382|PFKAL_MOUSE	1.09705	-0.587964	0.816918	0.357187	2.01686	1.1063	350506	754613	526854	589115	5	221677	268689	532745	378913	724242	754634	971509	568065	359332	573267	690504	492881	518286	460013	566628	444091	750529	724313
EIHDFVLEQFNMSQGELQK	sp|E9Q3L2|PI4KA_MOUSE	1.09649	-0.760705	0.436666	0.244996	2.08293	0.650535	583378	915757	988428	772733	5	508725	489426	680187	655173	810657	1.11378e+06	919271	819322	1.04307e+06	793693	1.59184e+06	942228	571316	672921	801016	408620	1.13662e+06	844491
MFVLDEADEMLSR	sp|P10630|IF4A2_MOUSE;sp|P60843|IF4A1_MOUSE	1.09437	-0.980655	0.396566	0.192783	0.376739	0.295884	926159	1.13699e+06	1.82765e+06	994769	5	633079	820069	1.51348e+06	738006	1.13465e+06	1.51734e+06	1.04386e+06	852103	2072012	1.24782e+06	3.08214e+06	1.65287e+06	1.08339e+06	861479	1.15391e+06	782443	1.25239e+06	923623
ISTPVDVNNR	sp|P80318|TCPG_MOUSE	1.09246	-0.649406	0.382351	0.212763	1.46557	0.800168	1.03441e+06	1.80122e+06	1.6225e+06	1.55425e+06	5	891300	621207	1.4006e+06	1.22454e+06	1.91697e+06	2.36525e+06	1.56953e+06	1353138	1.26202e+06	1.11058e+06	1.78405e+06	2339644	1.61619e+06	1.01927e+06	1.9936e+06	1.34351e+06	1.93704e+06	1.47782e+06
SDPFLEIFR	sp|Q8BLR2|CPNE4_MOUSE	1.09236	-0.691985	0.316004	0.308581	1.1784	0.791303	405092	701067	654428	566067	5	159522	339321	542479	579047	453434	693119	857354	800362	526087	469434	683969	912566	680086	314370	458619	258196	778894	1.02025e+06
VINEPTAAALAYGLDK	sp|P38647|GRP75_MOUSE	1.09145	-0.420418	0.341377	0.198022	0.716651	0.444224	4071002	5.53893e+06	5.44828e+06	4.82853e+06	5	4.43172e+06	3.21747e+06	4398819	4235997	4.51927e+06	7935180	6124911	3.57637e+06	4980034	6.83339e+06	4.16713e+06	6.69558e+06	4.56528e+06	4.13787e+06	4538333	4.7049e+06	5842543	4919026
AFLDNAAEDLEK	sp|E9Q401|RYR2_MOUSE	1.09095	-0.43465	0.0633558	0.0390028	0.201685	-0.0953484	2.18414e+06	2.04446e+06	2.95205e+06	1.98993e+06	5	2.11533e+06	2.03561e+06	2.68934e+06	1.89629e+06	1790142	2.09216e+06	1.67429e+06	2621240	2.7414e+06	2421771	4137862	2640947	2818260	2.04926e+06	1.24944e+06	2163044	1.90987e+06	2.57801e+06
FEAPLFNAR	sp|Q91VD9|NDUS1_MOUSE	1.09074	-0.614935	0.525082	0.330352	0.239434	0.188146	737531	840268	1.12952e+06	668301	5	522551	677369	1.00273e+06	747478	840268	1.12395e+06	945251	451602	1.08917e+06	962972	1.34584e+06	1.56066e+06	688966	965408	556411	529621	668679	621386
LSVEVWDWDR	sp|P63318|KPCG_MOUSE	1.08972	-0.878284	0.467257	-0.325559	3.42311	1.91214	3.04121e+06	1.14461e+07	5590308	1.43437e+07	5	2.2041e+06	1.97256e+06	5.32255e+06	2.66561e+06	11913262	9536773	13665804	10668678	4.36372e+06	4.37512e+06	8948190	6.261e+06	4.00351e+06	16892628	8.20614e+06	9908063	21495824	15215945
YMASSYLTLTAR	tr|A0A0G2JE99|A0A0G2JE99_MOUSE;sp|P01843|LAC1_MOUSE	1.08932	-0.460339	0.643771	0.244706	1.00805	0.304373	6027841	7.44367e+06	8.2935e+06	6.28237e+06	5	6.05396e+06	5.14603e+06	6.40602e+06	6.50534e+06	7486803	9117257	7240359	5930271	8346054	9700132	10604430	7772122	5.04475e+06	6505496	7.51609e+06	4.69886e+06	7.51746e+06	5.17393e+06
VLEDNSVPQVK	sp|Q9D051|ODPB_MOUSE	1.08822	-0.294826	0.378716	-0.175864	1.43678	0.659343	5.90868e+06	9.33195e+06	7.2484e+06	1.05418e+07	5	5.94178e+06	5.15025e+06	6.03506e+06	6507625	6494558	12187293	10426819	8.21914e+06	7.58415e+06	5930856	8.03896e+06	8631616	6056396	7.49152e+06	10843224	11088155	11668065	11617789
SGKEEVMEGPLR	sp|Q60625|ICAM5_MOUSE	1.08711	-0.975729	0.384634	0.413917	0.926085	0.94601	272462	524909	535834	393988	5	96021.9	87645.1	612805	293378	367871	478318	655440	598008	540019	500623	319193	684478	634858	228742	190163	163621	680052	707361
NADVELQQR	sp|P17426|AP2A1_MOUSE;sp|P17427|AP2A2_MOUSE	1.08648	-0.308324	0.299197	-0.101211	0.222764	0.11695	11585730	1.2564e+07	1.43462e+07	1.34771e+07	5	11862205	9244505	14561205	10675005	12817839	15962024	12101768	9374468	14265132	12189015	17204072	13529937	14543082	13676893	13753045	14887037	12416045	12652482
VAEEHAPSIVFIDEIDAIGTK	sp|P62192|PRS4_MOUSE	1.08621	-0.973515	0.0694859	-0.0587221	1.22569	0.812981	562723	988613	1.10497e+06	1.02968e+06	5	568936	309203	631816	740936	603132	1.38116e+06	1006635	963521	732677	619405	1.83887e+06	1378100	955814	537993	956480	1.14382e+06	1.38956e+06	1.12056e+06
VLEDIQLNLFTR	sp|Q8CGC7|SYEP_MOUSE	1.0862	-0.411294	0.0625484	-0.0400782	0.789053	0.494854	1.76482e+06	2.48694e+06	2.34699e+06	2.55699e+06	5	1.59466e+06	1.48616e+06	1.7481e+06	2.23034e+06	1.65329e+06	2481465	2.16524e+06	3.64776e+06	2.25401e+06	2.05215e+06	3.13882e+06	1.86888e+06	2.42108e+06	2.26793e+06	2.48981e+06	2.30826e+06	2.79752e+06	2.92146e+06
SLSLGGHVGFDSLPDQLVSK	sp|Q8CHH9|SEPT8_MOUSE	1.08541	-0.859984	0.889077	0.361217	1.18246	0.556288	968631	1.42435e+06	1.75808e+06	1.10887e+06	5	655527	1.01863e+06	1.36672e+06	833649	1.2498e+06	1.82313e+06	1.3411e+06	1.28339e+06	1.3536e+06	1.28572e+06	1.65727e+06	3023131	1.4707e+06	1.18467e+06	935648	750783	1.47673e+06	1.19652e+06
DQLQTFSEEHPVLLTEAPLNPSK	sp|Q8R5C5|ACTY_MOUSE	1.08512	-0.497669	0.106851	0.0574311	1.15466	0.441495	6.20123e+06	8.42134e+06	8.75571e+06	8.09269e+06	5	5.04613e+06	4289284	7468715	8.00081e+06	7197682	9147944	8331206	9008531	8176702	5616884	9928391	10191724	9864855	5407613	8147169	6.63463e+06	10470090	9803932
LSQMGVTTDGVPAQQLR	sp|F6SEU4|SYGP1_MOUSE	1.08437	-0.532319	0.28246	-0.422167	0.0525463	-0.068107	4891651	4.66609e+06	7.07456e+06	6.25227e+06	5	7.26853e+06	3181837	5585995	3.53024e+06	5543479	7.53754e+06	3.21457e+06	2.36878e+06	6947387	9073628	7.57105e+06	5.69259e+06	6088155	4.12109e+06	13222900	7.05074e+06	3.59344e+06	3.2732e+06
NLLLSGEQLEASR	sp|Q91V61|SFXN3_MOUSE	1.08329	-0.329813	0.325745	-0.0849133	0.839023	0.234178	4.30199e+06	5.06016e+06	5.40696e+06	5.36693e+06	5	4589354	4070313	4.34146e+06	4206854	5.67808e+06	5.43042e+06	5373329	3.75882e+06	5.26005e+06	5011767	6.82383e+06	5.94888e+06	3.99029e+06	5558584	5641069	5.15663e+06	5.37777e+06	5.10061e+06
TGQEYKPGNPSAAAVQTVSTK	sp|Q8CGC7|SYEP_MOUSE	1.08212	-0.251092	0.0805236	0.052488	1.32157	0.560366	670925	989376	798473	954027	5	681741	498598	696522	806840	785152	938409	927536	1.30641e+06	771103	765927	868920	738110	848306	649197	735838	1.0741e+06	1084288	1.22671e+06
DLNSSIDLQSFMAR	sp|F6SEU4|SYGP1_MOUSE	1.08204	-0.424389	0.543096	-0.189008	1.08331	-0.579044	2.56643e+06	1.71799e+06	3.44416e+06	1.95847e+06	5	3.16358e+06	1.71887e+06	3346601	2036675	1.63074e+06	1.73236e+06	1.85121e+06	1.65765e+06	3.06381e+06	4265221	3.39272e+06	3.06595e+06	3.43312e+06	1.61629e+06	1505335	1963119	2.42878e+06	2.27883e+06
RVDPLHQLILLFSR	sp|E9Q401|RYR2_MOUSE	1.08173	-1.75497	0.01379	0.0341508	0.3641	0.821779	117197	207156	395562	202309	5	0	0	373720	95068.1	113206	153174	179262	382980	120963	187579	611566	536142	521560	0	0	176854	377516	457177
ASARPRPESSQEPK	sp|O88737|BSN_MOUSE	1.08006	#NUM!	0.066133	0.374882	0.44865	#DIV/0!	0	3703	11677	2855.63	2	0	0	0	0	14812	0	0	0	0	13971.2	25387.5	19026.1	0	14278.2	0	0	0	0
EQPWVSVQPR	sp|Q9JHU4|DYHC1_MOUSE	1.07976	-0.722669	0.247576	0.244022	1.35747	1.11063	1.21467e+06	2.62296e+06	2.00449e+06	2.2148e+06	5	986812	624800	1.34473e+06	1.90234e+06	1.83149e+06	2.42627e+06	2.21223e+06	4.02186e+06	1.93776e+06	1.24815e+06	2.89788e+06	1.73152e+06	2207125	932626	2.06663e+06	1.55528e+06	3.1009e+06	3.41857e+06
LGTEEFPLIDQTFYPNHK	sp|O88935|SYN1_MOUSE	1.07917	-0.435172	0.373581	0.299877	1.85059	1.65808	926198	2.92304e+06	1.25229e+06	2.37445e+06	4	1.04365e+06	759848	1.15924e+06	742056	3.39444e+06	2.91734e+06	4036556	1.34384e+06	1.34479e+06	1.41165e+06	1546503	921187	1.0373e+06	1.9719e+06	3.58359e+06	1.98625e+06	2.73558e+06	1.59493e+06
ELQVGIPVTDEAGQR	sp|Q91V61|SFXN3_MOUSE	1.0787	-0.35798	0.0483936	0.0227256	0.634139	0.299649	4.78518e+06	5.88981e+06	6.13283e+06	5.79776e+06	5	5738624	4.07851e+06	5.30352e+06	4020059	6502867	7040903	6185174	3830299	6.02411e+06	5.58091e+06	7298300	7.07946e+06	4681359	5.29102e+06	6.19148e+06	6.40553e+06	5699619	5.40115e+06
RPLFLAPDFDR	sp|Q8K2C9|HACD3_MOUSE	1.07852	-0.705998	0.992228	0.636524	2.02075	1.28147	337436	820260	550450	527641	5	212761	104652	522883	509449	743790	939968	947518	649764	421317	574865	640322	642350	473396	183631	351418	492443	752620	858095
VNVIHAR	sp|P84091|AP2M1_MOUSE	1.07748	-0.444963	0.282613	0.104523	0.17001	0.120334	2.50194e+06	2.71958e+06	3.40585e+06	2.52952e+06	5	1.6252e+06	1.97653e+06	3594325	2.81172e+06	2.54121e+06	3.30642e+06	2794992	2.23571e+06	3.26073e+06	2.69592e+06	3.81569e+06	3.65998e+06	3.5969e+06	2594180	2.02599e+06	2265964	3.03141e+06	2730038
TPFLLVGTQIDLR	sp|P60766|CDC42_MOUSE	1.07646	-0.550981	0.676092	0.211766	2.90477	0.7048	1.7673e+06	2.88056e+06	2.58925e+06	2.48731e+06	5	1.67624e+06	1488473	2.24675e+06	1.65775e+06	2.61153e+06	2.82728e+06	3058355	3.02509e+06	2944676	1.85971e+06	1.89381e+06	3647742	2.6003e+06	2.15487e+06	2386870	1.96899e+06	3.34932e+06	2576496
MVLAAAGGVEHQQLLDLAQK	sp|Q9CZ13|QCR1_MOUSE	1.07633	-0.541578	0.289368	0.20105	0.165346	-0.149102	1.95512e+06	1.76315e+06	2.8458e+06	1.53379e+06	5	2246472	1.55932e+06	2.66285e+06	1.35183e+06	2.0925e+06	2.1381e+06	2.04623e+06	775764	2.60832e+06	2.6661e+06	3.72211e+06	3.31418e+06	1.91828e+06	2037468	1.39107e+06	1.39291e+06	1654596	1.19293e+06
DIEAMDPSILK	sp|P46460|NSF_MOUSE	1.0763	-0.509793	0.103984	0.0616641	2.88798	0.908925	1.32666e+06	2.491e+06	1.88896e+06	2.38677e+06	3	1.35562e+06	1578596	1.38229e+06	990143	2667595	2.42118e+06	2.81411e+06	2.06112e+06	2.15013e+06	1.67866e+06	2.64499e+06	1.59169e+06	1.37934e+06	2.73359e+06	1.86336e+06	1.72369e+06	3.36937e+06	2.24385e+06
LLDAVDTYIPVPTR	sp|Q8BFR5|EFTU_MOUSE	1.0761	-0.480578	0.0527565	-0.0319184	1.85204	0.733148	8.40408e+06	1.39698e+07	11726228	14282290	5	7.90362e+06	7.01186e+06	8844435	9856392	11068674	18166340	13729492	12914600	10010241	10035832	16498258	13086298	9000511	9347185	12871234	16264407	17258506	15670118
ALQHMTDFAIQFNK	sp|Q9DBG3|AP2B1_MOUSE	1.07456	-0.542624	0.170241	0.127674	0.171704	0.172263	1.72162e+06	1.93996e+06	2.50775e+06	1.77566e+06	5	1.39306e+06	1.23295e+06	2.60042e+06	1.66005e+06	1.93927e+06	2.87193e+06	1.97075e+06	977903	2.41581e+06	2.18462e+06	3.49603e+06	2.2278e+06	2214472	2.05674e+06	1.52296e+06	1.48905e+06	2.18033e+06	1.62923e+06
LYTDFDEIRQEIENETER	sp|Q8K1M6|DNM1L_MOUSE	1.07429	-0.599615	0.552241	0.30133	0.765322	0.401867	2.88816e+06	3.81588e+06	4.37646e+06	3.0966e+06	5	3962601	2306084	2980113	2.30382e+06	2.53896e+06	4.66639e+06	4.03953e+06	4.01864e+06	3733007	4340770	6.215e+06	4848343	2.74516e+06	2.74272e+06	2249545	2489262	4.54394e+06	3457537
DLMVGDEASELR	sp|P61161|ARP2_MOUSE	1.07278	-0.400906	0.237387	-0.100164	1.73129	-0.757832	13580619	8.03137e+06	1.7931e+07	8.60879e+06	5	13871665	9239775	17164394	14046642	9247168	8262572	8170104	6445626	21181920	18601578	17644218	12700833	19526418	10878105	8444139	6340419	9368123	8.01314e+06
YC[+57.021464]VQLSQIQSQISALEEQLQQIR	sp|P02535|K1C10_MOUSE	1.07253	-4.08264	0.184489	0.50107	1.22835	2.49625	28974	163476	490913	115509	5	0	49631.1	66264.8	0	11108.6	170627	198131	274036	1226677	44255.6	516208	453849	213578	10361.5	0	46541.2	93722	426920
GHFDEAR	sp|E9Q6P5|TTC7B_MOUSE	1.07203	-0.57144	0.416	0.213116	0.717743	0.372411	754387	976565	1.12102e+06	842455	5	529464	563889	1.11249e+06	811704	839591	977590	1.16098e+06	928100	1022063	772933	1.01165e+06	1361239	1.43723e+06	837875	714686	487398	1.14827e+06	1.02405e+06
GQIQEAIALINSLHPELLDTNR	sp|Q9D7M1|GID8_MOUSE	1.07173	-2.38958	0.213846	0.376828	0.914412	2.30536	22187	109668	116261	84458.7	5	0	26724.4	23284.8	38738.7	158334	220395	39797.5	20146.7	84314.4	98193.1	264976	16589.7	117233	144331	104234	35795	52007.2	85926.3
NMVPQQALVIR	sp|Q9WV27|AT1A4_MOUSE;sp|Q8VDN2|AT1A1_MOUSE;sp|Q6PIC6|AT1A3_MOUSE;sp|Q6PIE5|AT1A2_MOUSE	1.07164	-0.38125	0.775601	0.324654	1.20396	0.447589	1.18409e+07	1.61481e+07	1.54224e+07	1.28941e+07	5	11223496	9913528	14773873	11452602	15007192	17863066	19428184	12293972	14982009	15802906	15391971	19731550	11203463	11158386	14999882	8713436	16733637	12865126
AAPAAAAAMAPPGPR	sp|Q8BMF4|ODP2_MOUSE	1.07162	-0.538335	0.191227	-0.139188	0.788973	0.400062	3.4988e+06	4.61689e+06	5.08129e+06	5.08451e+06	5	2.80959e+06	3.70562e+06	3.56623e+06	3.91376e+06	2.67716e+06	5581467	5.27557e+06	4.93336e+06	5.38746e+06	3.40079e+06	5.89461e+06	6.98109e+06	3.74251e+06	3.2528e+06	4663308	4.37231e+06	7.24448e+06	5889662
GAALDVHESEPFSFSQGPLK	sp|O88712|CTBP1_MOUSE	1.07157	-0.700717	0.235587	0.233461	0.022884	0.0312135	586262	599084	952859	509576	5	514639	539142	981050	310216	829683	744040	575477	247137	1.09777e+06	948944	962204	1.22944e+06	525931	802679	450902	272244	630676	391379
DATNVGDEGGFAPNILENK	sp|P17182|ENOA_MOUSE	1.07141	-1.5923	0.197128	0.850765	0.295815	1.62727	49380.8	152551	148898	84588.1	3	0	0	160468	37054.8	0	35821	574383	0	176575	132085	30505.5	197192	208132	0	225277	0	0	197664
SISFIPPDGEFELMR	sp|P84091|AP2M1_MOUSE	1.07102	-0.419438	0.505164	0.236859	0.427781	0.252042	13415181	1.5976e+07	1.79416e+07	13557105	5	11361216	11460181	18247744	12591583	16786600	21295062	14541802	11280622	20243430	15340855	21546904	19171974	13404606	14703031	10891470	11750685	17033352	13406987
DVLLVAQGEMALEEFLK	sp|Q9JHU4|DYHC1_MOUSE	1.06995	#NUM!	0.0728716	0.309908	0.44865	#DIV/0!	0	13850.5	15740.8	11173.1	3	0	0	0	0	0	0	0	55401.9	0	0	30862.4	31053.1	16788.3	0	0	17863.5	21122.6	16879.3
AALQEEEQASK	sp|P28740|KIF2A_MOUSE	1.06747	-0.281681	0.539728	-0.336452	1.23416	-0.562843	9.53522e+06	6.45503e+06	1.15911e+07	8.15042e+06	5	10827933	7.43299e+06	11104875	8775073	7326434	8620908	5.85963e+06	4013130	10761295	9823810	11638822	12519452	13212192	8926489	8865834	11255347	5.20961e+06	6.49483e+06
AKEILQEEEDLAEIVQLVGK	sp|P50516|VATA_MOUSE	1.06363	-0.754925	0.146544	0.132096	4.07809	2.03667	491152	2.01518e+06	828840	1.83886e+06	5	382059	312536	698585	571426	1.70038e+06	1.88409e+06	2.17449e+06	2.30175e+06	730490	449124	1.23043e+06	998928	735227	1.28394e+06	886048	1486575	2.85782e+06	2.67991e+06
LDELEEATK	sp|Q8R4U7|LUZP1_MOUSE	1.06355	0.919277	0.290675	0.255033	0.298102	0.281478	692441	841620	366145	705251	5	903114	341206	559001	966444	1.28209e+06	641651	678258	764486	228695	578669	237367	200839	585155	495813	910576	1.08309e+06	374666	662106
QGIFQVVISR	sp|Q91V61|SFXN3_MOUSE	1.063	-0.492486	0.983798	0.340912	0.989893	0.456234	1.76202e+06	2.41741e+06	2.47892e+06	1.90865e+06	5	1.55393e+06	1.60642e+06	2.33929e+06	1.54843e+06	2.71234e+06	2.91285e+06	2.40809e+06	1.63635e+06	2.6378e+06	1883193	3.23511e+06	2849966	1.78855e+06	1.8773e+06	1.86738e+06	1.73796e+06	2.3027e+06	1.75789e+06
YLEKPITMLL	sp|Q8BMF4|ODP2_MOUSE	1.06083	-0.843021	0.162015	-0.153188	0.637744	0.531713	1.34713e+06	1.94748e+06	2.41649e+06	2.16564e+06	5	781440	906697	1.80237e+06	1.89803e+06	1.05582e+06	2.72151e+06	2.02505e+06	1.98753e+06	2271909	1.40876e+06	2.94799e+06	3.71606e+06	1.73773e+06	1.49661e+06	1920657	1.42267e+06	3445656	2.54262e+06
GLLLFVDEADAFLR	sp|Q925I1|ATAD3_MOUSE	1.0599	-1.31927	0.333028	0.324454	0.898991	0.725869	316839	524019	790640	418481	5	186121	70514.7	497576	513143	423488	582917	547455	542215	339525	304843	1.09385e+06	1.07456e+06	1.14043e+06	58263.1	265683	557137	733430	477893
SPLTYGVGVLNR	sp|Q9CZJ2|HS12B_MOUSE;sp|Q8K0U4|HS12A_MOUSE	1.05817	-0.328372	0.470546	0.107593	1.54703	0.539747	2.0811e+06	3.02533e+06	2.61302e+06	2.80792e+06	5	1.87216e+06	1410443	2.4596e+06	2.5822e+06	2.80291e+06	3.57199e+06	2.93035e+06	2.79609e+06	2.31393e+06	2.65469e+06	2.95105e+06	2672468	2472966	2369142	2898241	2.76276e+06	3.06188e+06	2.94757e+06
IVNDDQSFYADIYMEDGLIK	sp|Q62188|DPYL3_MOUSE;sp|O08553|DPYL2_MOUSE	1.05768	-1.51059	0.37678	0.235823	0.473004	0.384157	1.31525e+06	1.71653e+06	3.74752e+06	1.45768e+06	5	1.16529e+06	455518	2103761	1.53644e+06	1.77947e+06	1.85394e+06	2.0011e+06	1.23163e+06	2.86159e+06	2.13124e+06	4.61918e+06	7430002	1.69559e+06	1.2349e+06	943597	1.16025e+06	2.2431e+06	1.70656e+06
GIAQMLEK	sp|P67871|CSK2B_MOUSE	1.05765	-0.403133	0.249679	0.146998	0.502252	0.331847	1.23735e+06	1.55736e+06	1.63624e+06	1.40649e+06	3	1.18627e+06	767839	1.72858e+06	1.26672e+06	1.80067e+06	1.95262e+06	1.49894e+06	977216	1.54708e+06	1.62986e+06	1.84285e+06	1.3502e+06	1.81124e+06	1.46022e+06	1.43684e+06	942763	1.83433e+06	1.35832e+06
NIQELIR	sp|Q3V140|ACRBP_MOUSE	1.05721	-0.475637	0.0268695	0.0124533	1.06889	0.312883	363321	451312	505209	447434	3	271576	366145	425426	390136	522037	459802	430825	392586	430140	478233	732391	423255	462027	390673	340077	562984	482734	460699
NIQELLR	sp|Q9JLQ2|GIT2_MOUSE;sp|Q68FF6|GIT1_MOUSE	1.05721	-0.475637	0.0268695	0.0124533	1.06889	0.312883	363321	451312	505209	447434	3	271576	366145	425426	390136	522037	459802	430825	392586	430140	478233	732391	423255	462027	390673	340077	562984	482734	460699
LDMYVLNPVK	sp|Q9QYR6|MAP1A_MOUSE	1.05699	-0.476815	0.164179	0.163707	0.353281	0.389221	1.67362e+06	2.19191e+06	2.32912e+06	1.95678e+06	5	1372122	1.30606e+06	2.03854e+06	1.97774e+06	2.25843e+06	3.86885e+06	1.30044e+06	1.33994e+06	1.95815e+06	1.78125e+06	3073542	2.76256e+06	2.0701e+06	1559984	2.08367e+06	2.4056e+06	2074070	1.6606e+06
GIFEALRPLETLPVEGLIR	sp|Q9JHU4|DYHC1_MOUSE	1.05574	-1.22388	0.0243565	0.0350064	3.36059	1.59926	455660	1.3806e+06	1.06431e+06	1.3475e+06	5	279425	456918	540401	545898	1174114	1.19045e+06	1.64188e+06	1.51595e+06	489975	1.17122e+06	1.08533e+06	587655	1987344	1.09059e+06	465183	1.04494e+06	2.85863e+06	1278160
VIHDNFGIVEGLMTMAHAITATQK	tr|V9GX06|V9GX06_MOUSE	1.05482	-0.585945	0.277729	0.217892	0.806242	0.445491	5.25404e+06	7.15483e+06	7.88643e+06	6.15187e+06	5	3.448e+06	3.80062e+06	7579652	6.18788e+06	6236613	6389544	8998388	6994764	7.53222e+06	5.06046e+06	7.82926e+06	10617877	8392311	4220322	4346398	4213517	10352613	7.62651e+06
EQVTNVGGAVVTGVTAVAQK	sp|O55042|SYUA_MOUSE	1.05452	3.49514	0.587582	1.08554	0.0316444	0.0912505	1.26004e+06	1.34231e+06	111748	632520	5	1.62055e+06	2.95995e+06	332402	127265	2.98378e+06	924459	1.37275e+06	88265.1	0	277194	228541	0	53007.2	904425	1.10353e+06	772977	62418.5	319246
LLIHYTSTLQPGIPSR	tr|A0A075B6D5|A0A075B6D5_MOUSE	1.05317	-0.323974	0.198316	0.068449	1.00027	0.161137	1.21728e+07	13611189	1.52375e+07	1.29805e+07	5	12138962	11166974	12024424	13360666	12746830	15277937	13583853	12836136	15269946	16228309	18257630	16099610	10332213	13555519	15372851	9812337	14607652	11554058
AGAAFDPVSFAR	sp|Q8R191|SNG3_MOUSE	1.05315	-0.327399	0.815835	0.34948	1.38386	0.616315	2.67994e+06	4.10823e+06	3.36265e+06	3.22441e+06	5	3.03715e+06	2.03205e+06	2.90336e+06	2.74721e+06	4475807	5.02898e+06	4251512	2.67662e+06	3.34558e+06	3773242	4.05576e+06	2.89766e+06	2.74103e+06	2.10582e+06	3.77712e+06	3.46245e+06	3.43583e+06	3340839
AQYEDIAQK	sp|Q3UV17|K22O_MOUSE	1.05245	5.54524	0.0499189	-0.123354	0.139081	0.337966	2.02952e+08	2.56526e+08	4.34619e+06	2.79424e+08	5	4415890	7.32309e+06	371230624	428838016	407006080	2987882	253434224	362674752	3.14709e+06	2.92909e+06	2.77951e+06	5.20392e+06	7671359	645163900	3.46428e+06	420261504	2.11217e+06	326119712
EYILWAAAK	sp|E9Q3L2|PI4KA_MOUSE	1.05244	-0.351333	0.712525	0.367165	1.84308	0.516654	1.1372e+06	1.62692e+06	1.45077e+06	1.26136e+06	5	770410	1.14789e+06	1.25662e+06	1.37389e+06	1.76819e+06	1.49564e+06	1.56903e+06	1.67482e+06	1606727	1.15942e+06	1.38402e+06	1.71381e+06	1.3899e+06	966158	971063	836176	1.99123e+06	1.54217e+06
AENSSLNLIGK	sp|P46460|NSF_MOUSE	1.05244	-0.237327	0.197842	-0.0691633	3.93038	0.843696	4.52453e+06	8.1199e+06	5333540	8.51865e+06	5	4.97432e+06	4.27135e+06	4.73454e+06	4.1179e+06	8591285	7.91207e+06	8767427	7208819	5.70412e+06	5506802	6261337	4500088	4.69535e+06	8565510	6.60661e+06	7578164	9945001	9897980
LASFYER	sp|P50516|VATA_MOUSE	1.05231	-0.310134	0.0528786	0.0343893	4.64072	1.82593	1.28315e+06	4.54922e+06	1.59088e+06	4.44207e+06	5	1.03515e+06	1222937	1.28315e+06	1.59137e+06	3.9451e+06	4341730	4835208	5.07486e+06	1.6326e+06	1.21189e+06	1.77722e+06	1.77927e+06	1.55341e+06	3.38039e+06	3.72363e+06	3.34486e+06	6.22519e+06	5536264
VIHDNFGIVEGLMTTVHAITATQK	sp|P16858|G3P_MOUSE;tr|A0A1D5RLD8|A0A1D5RLD8_MOUSE;tr|S4R1W1|S4R1W1_MOUSE	1.05225	-0.597359	0.28129	0.222507	0.817983	0.458641	4.98085e+06	6.84491e+06	7.53575e+06	5.8666e+06	5	3.25491e+06	3529723	7239491	5899265	5919647	6.12766e+06	8601301	6731044	7.2524e+06	4812935	7426085	10235442	7.95187e+06	4.02884e+06	4102510	4.03944e+06	9987152	7.17506e+06
NLIPMDPNGLSDPYVK	sp|P63318|KPCG_MOUSE;sp|P20444|KPCA_MOUSE	1.05205	-0.901354	0.396851	-0.288864	3.70954	1.82366	4.4338e+06	1.56946e+07	8.28153e+06	19173791	5	3.90113e+06	3.76088e+06	6.79686e+06	3.27633e+06	18279866	13453026	16936244	14109390	7.20224e+06	7085894	14091365	8602874	4425284	21925270	12175090	12003227	29713138	20052230
EESTVFSQAIHYANR	sp|Q6ZPE2|MTMR5_MOUSE	1.05174	-0.445899	0.374547	0.205233	2.51847	0.947668	658660	1.27039e+06	897203	1.10194e+06	5	532166	502615	807437	792424	1.30858e+06	1.50559e+06	1.03081e+06	1236594	927786	756335	1.19841e+06	710358	893127	785218	860310	1.61648e+06	939921	1.30775e+06
IADFGLAR	sp|P16092|FGFR1_MOUSE;sp|Q04736|YES_MOUSE;sp|Q03142|FGFR4_MOUSE;sp|P39688|FYN_MOUSE;sp|Q9JHU3|CDK20_MOUSE;sp|P06240|LCK_MOUSE;sp|Q61851|FGFR3_MOUSE;sp|P16277|BLK_MOUSE;sp|P21803|FGFR2_MOUSE;sp|P08103|HCK_MOUSE;sp|P25911|LYN_MOUSE;sp|P14234|FGR_MOUSE;sp|Q04859|MAK_MOUSE;sp|Q9JKV2|CILK1_MOUSE	1.05146	-0.531621	0.31042	0.109221	1.96119	0.879683	1.47379e+06	2.71172e+06	2.13044e+06	2.51401e+06	5	1.34477e+06	898204	1.98826e+06	1.66392e+06	2.94512e+06	3.24718e+06	2.56001e+06	2.09459e+06	1.53872e+06	1.95687e+06	2.95449e+06	2.03164e+06	2.17046e+06	1.9884e+06	2.54821e+06	2.5606e+06	2.63983e+06	2.83301e+06
LADFGLAR	sp|P49615|CDK5_MOUSE;sp|O35495|CDK14_MOUSE;sp|Q8K0D0|CDK17_MOUSE;sp|Q14AX6|CDK12_MOUSE;sp|Q80YP0|CDK3_MOUSE;sp|Q99J95|CDK9_MOUSE;sp|P97377|CDK2_MOUSE;sp|P30285|CDK4_MOUSE;sp|Q64261|CDK6_MOUSE;sp|Q3V3A1|CDK15_MOUSE;sp|Q04899|CDK18_MOUSE;sp|Q04735|CDK16_MOUSE;sp|Q69ZA1|CDK13_MOUSE;sp|P11440|CDK1_MOUSE	1.05146	-0.531621	0.31042	0.109221	1.96119	0.879683	1.47379e+06	2.71172e+06	2.13044e+06	2.51401e+06	5	1.34477e+06	898204	1.98826e+06	1.66392e+06	2.94512e+06	3.24718e+06	2.56001e+06	2.09459e+06	1.53872e+06	1.95687e+06	2.95449e+06	2.03164e+06	2.17046e+06	1.9884e+06	2.54821e+06	2.5606e+06	2.63983e+06	2.83301e+06
VPLPSLSPTMQAGTIAR	sp|Q8BMF4|ODP2_MOUSE	1.05051	-0.560893	0.44402	-0.231317	0.716932	0.35472	9974423	1.27547e+07	1.47141e+07	1.49728e+07	5	8588804	9900664	9662936	11745288	7.90257e+06	16417879	13554057	13144152	14579026	9412955	17172022	20997030	11409400	11018336	13790703	13659853	19288348	17106634
VITQIPGATSPGK	sp|Q3UNH4|GRIN1_MOUSE	1.05035	0.40904	0.0631979	0.0910335	0.399627	0.411914	1.24219e+06	1.65267e+06	935523	1.55161e+06	3	1.23236e+06	1.00268e+06	1.30392e+06	1.4298e+06	894992	971841	1.99846e+06	2.74538e+06	1.09343e+06	598832	755127	967010	1.26322e+06	531131	1.16241e+06	1.32362e+06	2.10763e+06	2.63326e+06
SLLQALNEVK	sp|Q9JHU4|DYHC1_MOUSE	1.04936	-0.347543	0.205572	0.102747	2.30445	0.701149	1.82989e+06	2.97503e+06	2.32833e+06	2.77052e+06	5	1.77227e+06	1.46275e+06	1883616	2.20091e+06	2.32838e+06	3.25052e+06	3.1563e+06	3.16491e+06	2226058	1.9019e+06	3022789	2.12911e+06	2361808	1.83849e+06	2.49502e+06	2.63486e+06	3.56902e+06	3.31519e+06
LTGMAFR	sp|P16858|G3P_MOUSE;tr|A0A1D5RLD8|A0A1D5RLD8_MOUSE;tr|S4R1W1|S4R1W1_MOUSE;sp|Q64467|G3PT_MOUSE	1.04882	-0.30328	0.515428	0.229302	1.40534	0.40486	10125360	1.34056e+07	1.24942e+07	11435592	5	9321377	8286741	12561219	10332103	12819606	13524895	15672285	11605511	12179940	10631103	11727373	15375997	12556346	9631173	11934775	7814015	16331869	11466128
LGFLLGEK	sp|A2A690|TANC2_MOUSE	1.04863	-0.928528	1.00665	-0.370803	1.70521	1.63487	285726	887352	543832	1.14741e+06	5	342926	45859.4	607497	146623	1.17979e+06	1.05634e+06	783937	529346	452316	561528	788248	467957	449111	1.21337e+06	1.0747e+06	1.16203e+06	1.25982e+06	1.02713e+06
ENIIAVATTNNLYIFQDK	sp|Q6P1F6|2ABA_MOUSE	1.04847	#DIV/0!	0.23539	0.797252	0.120207	0.442327	9753.86	13253.5	0	7626.64	2	18946.7	0	20068.8	0	39385.6	0	13628.4	0	0	0	0	0	0	20692.5	0	17440.8	0	0
LEQLSAGLDGPPR	sp|Q9CYT6|CAP2_MOUSE	1.04842	-0.501922	0.0345561	-0.0178709	0.108001	0.0643264	824085	861660	1.16699e+06	872400	3	886054	594904	1.15264e+06	662738	831037	900880	908886	805838	1.31704e+06	1.00604e+06	819075	1.49963e+06	1.19314e+06	936200	924899	507712	1.03308e+06	960104
SDEEYRELFDLALR	sp|Q5SQX6|CYFP2_MOUSE	1.04822	-0.638057	0.545523	0.344574	0.351966	0.259266	1.82789e+06	2.18775e+06	2.84462e+06	1.72294e+06	5	1.78516e+06	1.16153e+06	2.55822e+06	1.80665e+06	2.56364e+06	2.61935e+06	2.37119e+06	1.19681e+06	3.25256e+06	3452210	3.56202e+06	1.42497e+06	2.53136e+06	1.89541e+06	1501260	949157	2.40442e+06	1864457
DLTTSSVEK	sp|P14873|MAP1B_MOUSE	1.04717	-0.45405	0.36894	-0.239968	1.214	0.663206	1.07127e+06	1.69646e+06	1.46751e+06	2.00346e+06	5	1.29311e+06	537712	1.29129e+06	1.16296e+06	1.82569e+06	2.20416e+06	1.47434e+06	1.28164e+06	1.0855e+06	1391027	1.68454e+06	1.51201e+06	1.66447e+06	1.73948e+06	2.40002e+06	2.8879e+06	1.34358e+06	1.64631e+06
NSYSC[+57.021464]SVVHEGLHNHHTTK	sp|P01863|GCAA_MOUSE;sp|P01865|GCAM_MOUSE	1.04583	-0.454883	0.435253	0.291049	0.647185	0.465296	1.44836e+06	1.99961e+06	1.98523e+06	1.63429e+06	5	1.65326e+06	1.12792e+06	1.41616e+06	1.59609e+06	2.61686e+06	2.72818e+06	1249120	1.40427e+06	2.3483e+06	2.40281e+06	1.6596e+06	2.24577e+06	1.26966e+06	1.77365e+06	1.95227e+06	1.85849e+06	1.30897e+06	1.27808e+06
LVIITAGAR	sp|P06151|LDHA_MOUSE;sp|P00342|LDHC_MOUSE	1.0453	-0.468583	0.398349	0.164431	0.489131	0.213765	1.86018e+06	2.15727e+06	2574022	1.92489e+06	5	1.36481e+06	1.70333e+06	2.35044e+06	2.02214e+06	1.96665e+06	2.36786e+06	2535445	1.75912e+06	2.46592e+06	2152843	1.89178e+06	3431750	2.92782e+06	2.04932e+06	1.92237e+06	1.34598e+06	2.47528e+06	1.8315e+06
AASHTSDFNPNAGSDQR	sp|O70305|ATX2_MOUSE	1.04446	-2.59575	0.0986298	-0.211907	1.31117	3.93845	7423.02	113808	44872.4	131815	3	0	0	0	29692.1	114040	215063	6922.31	119207	12512.3	20796.5	98276.2	30412.1	62365	21961.3	149154	302636	46860.8	138461
GFYFNTVLSLAR	sp|E9Q3L2|PI4KA_MOUSE	1.04412	-1.43761	0.171103	0.261066	0.72601	1.05995	693041	1.44489e+06	1.87726e+06	1.20572e+06	5	124901	108068	1.53116e+06	1.00804e+06	785138	838936	2.11899e+06	2.0365e+06	1.34028e+06	495887	2515293	3.13707e+06	1.89776e+06	1.22552e+06	345656	551200	2.56101e+06	1.34521e+06
EPLPSLEAVYLITPSEK	sp|O08599|STXB1_MOUSE	1.04282	#NUM!	0.562566	1.23123	1.3179	#DIV/0!	0	29699.4	15510.6	12650.6	2	0	0	0	0	21296.1	43821.4	53680.3	0	15275.5	32347.3	29930	0	0	0	43447.3	0	0	19805.8
LVVSQLNPYTLR	sp|Q80TR1|AGRL1_MOUSE	1.04158	-0.732493	0.298478	0.168655	3.83279	0.952551	1.59976e+06	3.096e+06	2.65801e+06	2.75442e+06	3	1.64955e+06	1.30817e+06	1.71181e+06	1.72951e+06	3.0665e+06	3.45016e+06	3.13067e+06	2.73668e+06	2.06001e+06	2724099	4.44106e+06	1.8137e+06	2.25119e+06	2.02503e+06	2.88009e+06	1.61491e+06	3531252	3.72083e+06
LGSGPDGEPTIR	sp|P63318|KPCG_MOUSE	1.04157	-0.557028	0.356759	-0.222462	3.22567	1.7835	7.59452e+06	26144997	1.11733e+07	3.0504e+07	5	6439472	5736721	12287036	5.91484e+06	28579320	20153176	30907478	24940014	9592608	9071503	14503083	12797235	9902180	32213426	18962544	22060442	40019836	39263604
HLEINPDHSIIETLR	sp|P07901|HS90A_MOUSE	1.04148	-0.879557	0.183197	0.125788	1.99556	1.48079	432464	1.20701e+06	795651	1.10623e+06	5	577299	443524	441697	267335	1.7625e+06	1.21039e+06	1.00822e+06	846936	824066	853205	1.31688e+06	605649	378454	1.54018e+06	936505	1105627	965743	983098
ADLINNLGTIAK	sp|P11499|HS90B_MOUSE;sp|P07901|HS90A_MOUSE	1.04133	-0.680399	0.423481	0.130376	2.66951	1.11386	3.63227e+06	7861082	5.82101e+06	7.18183e+06	5	3107134	3.01334e+06	4.49816e+06	3.91043e+06	8418443	8.11199e+06	9180733	5.73316e+06	4.12064e+06	4.66591e+06	9465638	5.65785e+06	5195012	6429448	6844554	7148136	7986952	7500059
MTVVWDK	sp|P97427|DPYL1_MOUSE	1.04122	-1.30893	0.47669	0.381953	0.234343	0.188591	716055	816053	1.77409e+06	626237	4	488794	721745	1.02439e+06	629288	804728	1.17529e+06	721590	562601	1790142	1.01226e+06	1.64504e+06	3.5159e+06	907088	805443	372553	297208	953305	702677
SADTLWGIQK	sp|P06151|LDHA_MOUSE	1.04115	-0.430549	0.232954	-0.0848266	0.812049	0.355126	1.43325e+06	1.83327e+06	1.93166e+06	1.94429e+06	5	1.67635e+06	813147	1735608	1.50789e+06	1.80288e+06	2.02666e+06	2.00689e+06	1.49663e+06	2.05956e+06	1.76669e+06	1.41536e+06	2169162	2.24752e+06	1.69692e+06	2.30402e+06	1.68351e+06	2.27683e+06	1.76016e+06
EQPLDEEMKEAFQNAYLELGGLGER	sp|Q6PIC6|AT1A3_MOUSE	1.04111	-1.00465	0.695457	0.667092	1.12464	1.08498	297988	632136	597902	398103	5	86566.6	28429	630126	446831	597469	761729	491455	677890	414753	628813	508997	865662	571287	211632	100732	286295	890951	500908
SYELQESNVR	sp|Q8C1B7|SEP11_MOUSE	1.04109	-0.502182	0.675361	0.182736	0.422761	0.156527	1.89651e+06	2.11385e+06	2.68612e+06	1.86236e+06	5	1.83067e+06	1.66875e+06	2.44553e+06	1641073	2226681	2412837	1.99579e+06	1.82008e+06	2.78295e+06	1.86123e+06	2600380	3826660	2.3594e+06	1638616	1.8193e+06	1.55468e+06	2.09727e+06	2.20196e+06
SGLGLGAASASTSGSGPADSVMR	sp|Q7TSJ2|MAP6_MOUSE	1.04096	-0.827627	0.0583217	0.0611334	0.604898	0.483271	789129	1.10313e+06	1.40052e+06	1.05736e+06	5	1028973	394062	925890	807590	1.03102e+06	1.27895e+06	1.52559e+06	576958	1.03153e+06	1.24396e+06	1.36252e+06	2.37587e+06	988711	347835	1.19404e+06	1.33782e+06	1.39843e+06	1.00868e+06
DNFFIELGQPQWLK	sp|Q8K596|NAC2_MOUSE	1.04069	-0.529702	0.212924	0.126323	1.15881	0.623014	817631	1.25922e+06	1.18036e+06	1.15366e+06	5	675003	498732	1193211	903576	877827	1.30125e+06	1.47819e+06	1.37963e+06	976510	914096	1.1867e+06	1.55923e+06	1.26525e+06	866357	1.03794e+06	873896	1.50051e+06	1.48958e+06
ITGEAFVQFASQELAEK	sp|Q9Z2X1|HNRPF_MOUSE	1.03934	-0.842886	0.406965	0.345286	1.27603	1.02366	7.42917e+06	15104061	1.33252e+07	1.18892e+07	5	8388385	6.88841e+06	0	14439898	11836999	16178282	17309956	15091007	9966009	10303648	16478708	15257312	14620434	11440849	13250025	13420225	1.47657e+06	19858280
LMEVEQDQR	sp|Q3UHL1|CAMKV_MOUSE	1.03889	-0.575221	0.131915	0.0697659	1.73909	0.684745	2.18121e+06	3.50611e+06	3.2498e+06	3.3406e+06	5	2.40633e+06	1.25085e+06	2.99359e+06	2.07406e+06	3463303	3.51139e+06	3.99752e+06	3.05225e+06	2.99126e+06	2.92575e+06	4.66698e+06	2.3181e+06	3.34689e+06	2281556	3.04606e+06	2.88601e+06	4342596	4.14677e+06
SENGLEFTSSGSANTETTK	sp|Q60932|VDAC1_MOUSE	1.03829	-0.74815	0.299435	0.462678	0.966664	1.20677	316563	730690	531711	530217	5	418863	289407	360330	197650	1.09538e+06	1.07806e+06	521329	227986	545932	791075	652199	362941	306407	393346	1.18499e+06	684278	188703	199766
AVVGEEALTSDDLLYLEFLQK	sp|P62814|VATB2_MOUSE	1.03818	-0.87205	0.0643575	-0.0960678	1.94565	2.33108	208178	1.04751e+06	381020	1.11964e+06	5	139957	21387.1	379222	292145	835407	555440	1.25728e+06	1.54191e+06	313080	227317	461553	427701	475448	536479	669614	907626	2.27136e+06	1.21312e+06
VISSIEQK	sp|Q9CQV8|1433B_MOUSE;sp|P68510|1433F_MOUSE;sp|P61982|1433G_MOUSE;sp|P68254|1433T_MOUSE	1.03814	-0.255988	0.0275262	0.0139123	0.594717	-0.297622	13620576	1.10816e+07	1.62651e+07	1.09752e+07	5	15916355	11161159	16305197	11099593	13147242	12851935	11289711	7037495	15709974	15924789	16268215	15532019	17890284	11136962	12297057	11375179	10236028	9831006
VLSSIEQK	sp|O70456|1433S_MOUSE	1.03814	-0.255988	0.0275262	0.0139123	0.594717	-0.297622	13620576	1.10816e+07	1.62651e+07	1.09752e+07	5	15916355	11161159	16305197	11099593	13147242	12851935	11289711	7037495	15709974	15924789	16268215	15532019	17890284	11136962	12297057	11375179	10236028	9831006
SFLEVLDGKIDDLHDFR	sp|Q9QWW1|HOME2_MOUSE	1.03714	1.23	2.99466	1.80208	0.404642	0.383607	2.90178e+06	3.78566e+06	1.23708e+06	1.08558e+06	5	5310144	1399917	2.62179e+06	2.27527e+06	3906625	4.71588e+06	4.02099e+06	2499158	910476	2.05902e+06	2.20156e+06	486052	528299	1763175	1.43617e+06	1.22839e+06	589096	411070
GVNVSALSR	sp|P50516|VATA_MOUSE	1.03605	-0.359721	0.206942	-0.1031	4.87762	1.67487	1.9913e+06	6.35803e+06	2.55519e+06	6.82903e+06	5	1.80467e+06	1.68916e+06	2473289	1.99808e+06	5.80739e+06	5909703	6928694	6786338	2.50941e+06	1.93833e+06	3220091	2.31293e+06	2.79521e+06	4889242	5.9292e+06	6.07471e+06	9005067	8246928
SKEEQELHDIHSTR	sp|P35802|GPM6A_MOUSE	1.03428	-0.509361	0.72338	0.507355	0.976499	0.855668	975577	1.7654e+06	1.38865e+06	1.24198e+06	5	1.40131e+06	887545	935079	678377	1512275	1.43913e+06	2.90577e+06	1204432	1.59506e+06	1.5374e+06	1.60286e+06	1.37571e+06	832251	1.43267e+06	1516940	1.25683e+06	985339	1.01811e+06
QTYSTEPNNLK	sp|P41105|RL28_MOUSE	1.03351	-0.71434	0.618404	-0.395264	0.0895158	0.0648915	2.89918e+06	3.03256e+06	4.75678e+06	3.98837e+06	5	3.35502e+06	1.90889e+06	3641314	2.69149e+06	2.73599e+06	4.05582e+06	3081964	2.25647e+06	4910983	3.15383e+06	5.95879e+06	6.91838e+06	2.84192e+06	3.25684e+06	5.41301e+06	5.41252e+06	3125657	2.73384e+06
YGLLAAILGDK	sp|Q99LC3|NDUAA_MOUSE	1.03302	-0.866795	0.547475	0.513938	0.0707252	0.094734	893047	953657	1.62857e+06	667854	5	992816	651648	1.41107e+06	516655	777760	1.62553e+06	852122	559217	1.54545e+06	1382542	2.46798e+06	2.02196e+06	724905	1.05202e+06	463554	504915	856210	462569
GQNVLLTENAEVK	sp|Q9JM52|MINK1_MOUSE;sp|P83510|TNIK_MOUSE;sp|P97820|M4K4_MOUSE	1.03259	-0.405277	0.101873	0.0565408	1.61228	0.751898	1.6395e+06	2760928	2.17126e+06	2.65482e+06	5	1.22446e+06	1.30213e+06	2.3104e+06	1.72101e+06	2598844	3.53008e+06	2.72814e+06	2186650	2.04442e+06	1869127	2.40917e+06	2.61102e+06	1.92256e+06	2.4184e+06	2.10708e+06	2202025	3.40257e+06	3.14401e+06
VMLTNIQNR	sp|E9Q6P5|TTC7B_MOUSE	1.03211	-0.441124	0.986421	0.336969	1.75117	0.553825	1.40958e+06	2.06923e+06	1.91373e+06	1.63821e+06	5	1.14541e+06	1.32626e+06	1.85171e+06	1.31494e+06	2320306	2105663	2161273	1.68966e+06	2161947	1459034	2.33775e+06	2187297	1422636	1.58048e+06	1719252	1.12768e+06	2.21147e+06	1.55218e+06
LAIFTDDIK	sp|P61264|STX1B_MOUSE	1.03209	-0.451506	0.385803	0.163622	1.65101	0.684535	2.88321e+06	4.63385e+06	3.94269e+06	4.13701e+06	5	3.54444e+06	2.6226e+06	2.96437e+06	2.40144e+06	5084154	5269220	5090480	3091532	3.80601e+06	4.26215e+06	5337463	3684194	2.62365e+06	3.96929e+06	5120750	4502834	3618122	3.47405e+06
GLEILTDMSRPVQLSDR	sp|P80315|TCPD_MOUSE	1.03131	-0.558085	0.678718	0.535943	1.03334	0.756362	552509	933311	813466	643712	5	484949	439818	683659	601608	961849	1.43127e+06	745576	594547	758942	493826	986566	1.12404e+06	703954	280077	909365	479916	876273	672928
MLDAEDIVGTARPDEK	sp|Q7TPR4|ACTN1_MOUSE	1.03087	-0.354835	0.128785	0.066317	0.116817	-0.0787129	2.32977e+06	2.20606e+06	2.9794e+06	2.10695e+06	5	2.29528e+06	1.51124e+06	3059300	2.45326e+06	2.59676e+06	2.61662e+06	1.83536e+06	1.77552e+06	2809986	3.31118e+06	3.42384e+06	2.67011e+06	2681894	2.20375e+06	1.63599e+06	1.73593e+06	2594837	2364260
IPQSTLSEFYPR	sp|P62814|VATB2_MOUSE	1.02986	-0.371792	0.904876	-0.20677	4.87003	1.52466	3.32262e+06	9559821	4.29933e+06	1.1033e+07	5	3.68186e+06	2.17375e+06	3.91015e+06	3524710	9080653	9049019	10051673	10057939	4.14772e+06	4.02571e+06	5.57882e+06	3.90957e+06	3.83484e+06	8.30852e+06	11195263	11377144	11944571	12339531
FDDGAGGDNEVQR	sp|P46471|PRS7_MOUSE	1.02909	-1.40653	0.0285972	-0.0309766	0.978594	0.957293	187474	364011	496992	371911	5	136182	56075.3	280532	277107	297809	583334	318846	256056	297944	271294	1.01094e+06	470362	434414	217498	260666	539568	475970	365856
GAVLFGLDPAVIK	sp|Q8K0U4|HS12A_MOUSE	1.02885	-0.305209	0.662871	0.267492	1.55848	0.533442	3.83192e+06	5.54623e+06	4.73471e+06	4.6076e+06	5	3.53745e+06	2.95179e+06	4572708	4.26571e+06	5567336	6.7137e+06	5.47637e+06	4.42753e+06	4.23277e+06	4.34457e+06	5.79082e+06	4997919	4307454	3.46129e+06	4.45601e+06	3817194	6241551	5.06197e+06
KEMQPTHPIR	sp|Q9CQV8|1433B_MOUSE;sp|P68254|1433T_MOUSE;sp|P63101|1433Z_MOUSE	1.02832	-0.43961	0.208147	0.157266	0.397747	-0.30971	1.34453e+06	1.08477e+06	1.82351e+06	972742	5	1.35488e+06	1.12977e+06	1.84088e+06	1.0526e+06	1137266	1.39002e+06	1.38031e+06	431494	1.29397e+06	1706959	2.34149e+06	1.90945e+06	1.86566e+06	881991	1.05186e+06	760006	1.20246e+06	967389
SPQLLVYNAK	sp|P01635|KV5A3_MOUSE;tr|A0A140T8M2|A0A140T8M2_MOUSE	1.02735	-0.309559	0.592114	0.134549	1.07203	0.198073	3.12523e+07	35851571	38731904	3.26592e+07	5	29049382	27900612	33841256	34218004	34836888	40027444	35787672	32754280	38773540	44239828	45358480	37737352	27550320	29383900	38076636	27234030	34828144	33773104
ADQELMTYSHDNIIC[+57.021464]GITSVSFSK	sp|P62874|GBB1_MOUSE	1.02672	-1.16491	0.131393	-0.269949	0.985218	1.27461	116621	282144	261486	340199	3	0	0	295425	171058	408917	229152	298059	192448	145232	346628	276989	312881	225698	223284	900611	99013.9	273639	204449
LKPPPPVAILPLGTGNDLAR	sp|Q80UP3|DGKZ_MOUSE	1.02594	-0.516621	0.182738	0.202489	0.945005	0.967969	2.40899e+06	4.71218e+06	3.4463e+06	4.09512e+06	5	2832907	2.24353e+06	2322954	2236554	5.76772e+06	7.71008e+06	2.65853e+06	2.71239e+06	2.92883e+06	3.92356e+06	5.03608e+06	2700907	2642097	3.3606e+06	6452569	4.75937e+06	2897244	3.00581e+06
LATQLTGPVMPIR	sp|P47963|RL13_MOUSE	1.02593	-0.897752	0.995348	-0.526154	0.184369	-0.118285	1.01469e+07	9348199	1.89054e+07	1.34622e+07	5	12940801	6.36075e+06	12397616	8888604	9326358	10968098	9491636	7606704	18099626	12583745	21061592	32166752	10615203	12788572	18373672	17050226	9836521	9261993
LHFFMPGFAPLTAR	sp|Q922F4|TBB6_MOUSE;sp|Q9ERD7|TBB3_MOUSE	1.02564	-0.63681	0.315401	0.176453	1.57942	0.78659	6.49575e+06	1.12051e+07	10100162	9.91513e+06	5	6.13432e+06	3847641	7.97679e+06	8024245	9557239	14570783	11731936	8960507	7.86693e+06	8106415	14818650	12196554	7.51226e+06	7114965	11848094	7854731	13364146	9393738
DGADIHSDLFISIAQAILGGTAK	sp|Q99M87|DNJA3_MOUSE	1.02562	-1.42044	0.495798	0.481055	0.534198	0.661097	307750	486640	823743	348655	5	85463.7	135147	724526	285863	530056	393641	404006	618858	540587	604584	338510	1.34795e+06	1.28708e+06	192618	92062.7	440540	699866	318190
SQLLILDR	sp|O08599|STXB1_MOUSE	1.02509	-0.640697	0.203946	0.175106	0.847506	0.658989	3565688	5.63013e+06	5.5592e+06	4.98662e+06	5	5137406	3.409e+06	2.87225e+06	2844093	7217545	6.45031e+06	6466964	2.38572e+06	6754343	6.57363e+06	6.78632e+06	5.09887e+06	2582834	5.99933e+06	6755480	5543394	3.66381e+06	2.9711e+06
MDLEKPNYIVPDYMPVVYDK	sp|Q9JHU4|DYHC1_MOUSE	1.02397	-1.04736	2.01575	1.39224	1.34377	1.36127	242899	624037	502011	237741	3	276826	18664	596295	79811.9	443200	592551	818076	642322	388952	435136	495395	450104	740468	453377	0	179253	226594	329483
NYLLSLPHK	sp|P63085|MK01_MOUSE	1.02378	-0.376203	0.149432	-0.0934472	0.472308	0.234994	1.9942e+06	2.34698e+06	2.58832e+06	2.50403e+06	5	1.87889e+06	1.38705e+06	2.81815e+06	1.8927e+06	2462794	2458439	2.58653e+06	1.88015e+06	2.1781e+06	2.32269e+06	2856303	2735831	2.84865e+06	2.23453e+06	3.08615e+06	1.41238e+06	3.29876e+06	2488321
IYPEEMIQTGISAIDGMNSIAR	sp|P62814|VATB2_MOUSE	1.02329	-0.826357	0.00384173	0.00161035	4.44043	1.75263	497913	1.67783e+06	882901	1.67596e+06	5	518937	286516	600406	585794	1640886	1.64253e+06	1.90538e+06	1.52254e+06	901367	646079	1.52284e+06	663954	680269	1.44851e+06	1.79934e+06	1.43023e+06	2.12431e+06	1.57742e+06
NVFNALVR	sp|Q9CR62|M2OM_MOUSE	1.02305	-0.42655	0.266619	0.0909105	0.824417	0.343423	3.31502e+06	4.20597e+06	4.45543e+06	3.94911e+06	5	2.73633e+06	2410204	4406507	3707018	4.24315e+06	4.48041e+06	4709962	3.39035e+06	3.72419e+06	4225789	5.7926e+06	4.75855e+06	3.77603e+06	3.45727e+06	3.62713e+06	3.54489e+06	4.9061e+06	4210167
SSGLSTPVAPSAGHLAHVR	sp|Q8BX02|KANK2_MOUSE	1.02271	-2.86756	0.210293	0.586764	0.880241	2.75794	33747.4	228277	246299	151995	4	20560.5	2556.46	18378.4	93494.4	22425.5	307236	501082	82365.2	35578.7	238690	569681	314473	73074.3	17385.8	28500.7	13068	187219	513801
VRFLEQQNQVLQTK	sp|Q9R0H5|K2C71_MOUSE;sp|Q6IFZ9|K2C74_MOUSE;sp|Q6IFZ6|K2C1B_MOUSE;sp|P04104|K2C1_MOUSE;sp|Q6NXH9|K2C73_MOUSE	1.02257	#DIV/0!	0.0357899	0.210049	0.128907	0.658261	6978.39	11013.1	0	9520.95	5	16030	0	0	11883.5	0	44052.6	0	0	0	0	0	0	0	47604.8	0	0	0	0
FLDTAFNLK	tr|E9Q7L0|E9Q7L0_MOUSE	1.02105	-0.581356	0.311134	-0.1793	0.841868	0.558783	1.28824e+06	1.89761e+06	1.92754e+06	2.14873e+06	5	836726	1.05856e+06	1.34394e+06	1.91373e+06	1072622	2262372	2190761	2.0647e+06	1.75726e+06	1364391	2.34862e+06	2.57767e+06	1.58975e+06	1.62303e+06	1.99837e+06	1.85698e+06	2.79944e+06	2.46585e+06
SLEWIGR	tr|A0A075B5V4|A0A075B5V4_MOUSE;tr|A0A075B5U6|A0A075B5U6_MOUSE	1.01872	-0.297068	1.40645	0.299101	0.851261	0.209745	6.30511e+06	7.29176e+06	7.74675e+06	5.92644e+06	5	5.33583e+06	5.80979e+06	7.4817e+06	6.59313e+06	7.49447e+06	8.12153e+06	7046742	6.5043e+06	7978225	8590023	8253824	8.33595e+06	5.57571e+06	5728085	6264437	4783665	7188658	5.66737e+06
LVILMEPFEDALR	sp|Q91WC3|ACSL6_MOUSE	1.01784	-0.771333	0.437783	0.385766	0.700915	0.701555	322731	524844	550853	401701	5	220290	189352	437722	443561	432468	881796	457136	327977	510035	485624	866920	578205	313482	371784	317365	436498	614172	268688
ASGNIHNYLAWYQQK	sp|P01635|KV5A3_MOUSE	1.01711	-0.470239	1.0366	0.341841	1.04989	0.414218	2.72139e+06	3.62645e+06	3.77004e+06	2.86139e+06	5	2.70216e+06	2.20106e+06	3.03959e+06	2.94272e+06	3.80869e+06	4696569	2.92711e+06	3.07345e+06	3.4129e+06	4.78436e+06	4927867	3.04735e+06	2677734	3.01046e+06	3.16046e+06	2.39014e+06	3.07627e+06	2.66964e+06
LLISGATSLETGVPSR	tr|A0A140T8N3|A0A140T8N3_MOUSE;tr|A0A075B666|A0A075B666_MOUSE	1.01543	-0.285361	0.170073	0.0433743	0.525782	0.129062	55248785	60419089	6.73325e+07	5.86296e+07	5	55019288	46374172	61929364	57672316	61914688	68304312	57896352	53561004	70604800	75932904	76190648	64370712	49563584	60384648	67156544	50903664	59006688	55696644
DDIGIILINQYIAEMVR	sp|Q9D1K2|VATF_MOUSE	1.01484	1.46811	0.00790636	0.0366407	0.580343	-1.09493	56055.8	26243.1	20261.6	25584.9	2	33996.1	22702	107478	60047.3	0	9302.26	27590.8	68079.1	0	15242.7	10720.6	41306.6	34038.4	0	0	0	15829.9	112095
SSVLESLVGR	sp|Q8K1M6|DNM1L_MOUSE	1.01465	-0.375748	0.210261	-0.0467492	0.292035	0.107872	3.58328e+06	3.86148e+06	4.64935e+06	3988657	5	4526470	3.87522e+06	3.08057e+06	2.85087e+06	3.58525e+06	3.92398e+06	3.84323e+06	4093459	4.78797e+06	5.34811e+06	5131264	4.83652e+06	3.1429e+06	4.28019e+06	3869241	3263605	4.30325e+06	4226991
AILVDLEPGTMDSVR	sp|Q9CWF2|TBB2B_MOUSE;sp|Q9ERD7|TBB3_MOUSE;sp|P99024|TBB5_MOUSE;sp|Q7TMM9|TBB2A_MOUSE	1.01413	-0.514698	0.0261251	-0.0193826	1.47091	0.619114	119250346	183160356	1.70372e+08	185637720	5	104675360	67849624	149293616	155182784	169037600	203395856	200853200	159354768	128201328	136508768	201652944	216338432	169160640	115361512	207855808	135404048	268656832	200910400
SVSMLDLQGDGPGGR	sp|F6SEU4|SYGP1_MOUSE	1.01393	-0.397305	0.931378	-0.279653	2.01533	-0.861191	5.63805e+06	3.10373e+06	7.42556e+06	3.76763e+06	5	6368391	4221987	7095419	4866384	3.47041e+06	3.06049e+06	3.13096e+06	2.75307e+06	7.21234e+06	9668777	5.68592e+06	7025708	7535069	3.3323e+06	3230602	3.2557e+06	4661197	4.35834e+06
LLESGGGLVQPGGSLK	sp|P01808|HVM38_MOUSE;sp|P01806|HVM36_MOUSE;sp|P01811|HVM41_MOUSE;sp|P01807|HVM37_MOUSE;sp|P01810|HVM40_MOUSE	1.01384	-0.233327	0.705927	0.139697	1.05667	0.208207	1.37136e+07	15842697	1.6121e+07	1.43806e+07	5	11532034	12401403	15562192	15358910	15728720	16405250	15432193	15804625	16261679	17199906	16839548	17197084	13106585	13213110	14984753	11929242	17223262	14552500
NFLFASSFK	sp|Q9JIA1|LGI1_MOUSE	1.01318	-0.738466	0.980521	0.50708	1.10464	0.775361	513426	878789	856601	618356	5	295160	270133	860898	627512	994126	1086817	780037	654177	741102	516304	827258	1.17392e+06	1.02442e+06	383446	477380	687194	944980	598779
VNFLPEIITLSK	sp|Q9JHU4|DYHC1_MOUSE	1.01245	-0.296543	0.374707	0.200738	1.8491	0.615374	5.32507e+06	8.15777e+06	6.54024e+06	7.09812e+06	5	4733309	4.15219e+06	5.76558e+06	6.6492e+06	6.39312e+06	9141515	8.2519e+06	8844542	6.68554e+06	5.83013e+06	7.87127e+06	6102973	6211286	4.60476e+06	6116812	5.93163e+06	9686388	9151005
AALYIIGDK	sp|Q6ZPE2|MTMR5_MOUSE	1.01197	-0.550952	0.210436	0.128385	1.14578	0.596855	2.60718e+06	3.94314e+06	3.81966e+06	3.6074e+06	5	2.05052e+06	2102260	3.25992e+06	3.01603e+06	3.57138e+06	5.50143e+06	3.18509e+06	3.51468e+06	3.32697e+06	3310385	5.83335e+06	3.21407e+06	3.41351e+06	2.46775e+06	3.1189e+06	4126328	3.60448e+06	4719562
IGPLGLSPK	sp|P35979|RL12_MOUSE	1.01193	-0.463117	0.246018	-0.141744	0.134489	0.0718401	1.04579e+07	1.09918e+07	1.44164e+07	1.21266e+07	5	12140393	8663169	11675407	9352625	12503127	13553018	9673547	8.23767e+06	13473233	11766845	18220822	18519302	10101766	10536301	13616639	16819204	9519986	10140964
RTDDIPVWDQEFLK	sp|Q9WTX5|SKP1_MOUSE	1.0118	0.397309	0.571127	0.234427	1.94843	0.459347	2.69428e+06	3.70441e+06	2.04569e+06	3.14883e+06	5	2.66398e+06	2140541	3.0112e+06	2.96138e+06	3.32313e+06	3.4146e+06	3.98148e+06	4.09844e+06	1.53426e+06	1.75718e+06	2.28008e+06	1.71651e+06	2.94043e+06	1.86842e+06	2.77603e+06	3370730	3935453	3.79353e+06
LVTLPEAIHFLTEIQVLDVR	sp|Q9JJ28|FLII_MOUSE	1.0113	-2.49114	0.29519	0.954659	0.495618	1.86061	48571.9	176395	273083	91013.3	5	25447.8	0	116157	52683.2	12971.3	23138.1	163531	505939	150959	29904	156205	475569	552776	0	0	49727.8	324214	81124.8
VVLPMELPIR	sp|P00405|COX2_MOUSE	1.01105	-0.713127	0.845339	0.614831	0.872767	0.510554	1.58575e+06	2.25905e+06	2.5996e+06	1.47518e+06	5	1.73229e+06	1.63128e+06	1.56938e+06	1.41005e+06	2.8149e+06	2.28662e+06	2767198	1.16751e+06	3211068	2934225	2926950	3.17034e+06	755441	2.43365e+06	1.87377e+06	1.15774e+06	1.07708e+06	833654
LTELEATVR	sp|Q99KJ8|DCTN2_MOUSE	1.01102	-0.429355	0.45188	-0.149195	1.81551	0.434353	806597	1.08996e+06	1.08619e+06	1.20871e+06	4	740325	688987	889257	907819	1.27296e+06	1.07362e+06	970783	1.04247e+06	1.27626e+06	665458	1324745	1.19908e+06	965405	937631	1.11244e+06	1487191	1.31439e+06	1.19189e+06
VAPPGLTQIPQIQK	sp|P14094|AT1B1_MOUSE	1.01083	-0.23074	0.347744	0.0909479	1.43813	0.414963	1.79575e+07	23942158	2.1072e+07	2.24794e+07	5	19170742	14495757	18563426	19600268	22508040	23902384	29157246	20200962	19518922	22914478	22737892	22766532	17422370	21400322	24865592	21219764	22270738	22640722
IQTQPGYANTLR	sp|Q8VEM8|MPCP_MOUSE	1.01081	-0.358414	0.0994081	0.0411592	1.00696	0.385811	1.6511e+07	2.15732e+07	2.11674e+07	2.09664e+07	5	20326388	14802493	16300030	14615132	22681100	25949858	22290652	15371151	18637096	21201772	25946574	24460766	15590641	20736472	22725154	23464118	19971826	17934516
EVDEQMLSVQSK	sp|Q9D6F9|TBB4A_MOUSE	1.0105	-0.41315	0.554047	0.254535	2.11791	0.773456	7.07622e+06	1.20958e+07	9.42262e+06	1.01394e+07	5	6017164	4.19495e+06	8625465	9467301	11865987	13176958	12088278	11252000	8.22326e+06	8.26404e+06	10506004	10816063	9303748	6429493	9974571	7.85474e+06	14517454	11920729
VETGILRPGMVVTFAPVNITTEVK	sp|P62631|EF1A2_MOUSE	1.00961	-0.397316	0.298734	0.135884	0.899139	0.453311	4.21803e+06	5.77524e+06	5.55538e+06	5.25611e+06	5	4158485	2.8685e+06	5322153	4522988	5429933	7.6272e+06	5861185	4.18264e+06	6051116	4.24676e+06	7.04854e+06	5023934	5.40657e+06	4.19891e+06	5285901	5394624	6321300	5079833
SSHSEDFSR	tr|E9PW37|E9PW37_MOUSE	1.00756	#DIV/0!	0.105193	-0.280883	0.0500817	-0.172046	5321.55	4723.32	0	5738.54	1	12634.4	0	8651.76	0	0	9488.83	0	9404.43	0	0	0	0	0	13751.8	4396.43	2964.23	7580.21	0
LTIFDAR	sp|Q9Z2C4|MTMR1_MOUSE	1.00717	-0.661551	0.287029	0.163302	1.40513	0.719507	1.36172e+06	2.24223e+06	2.15394e+06	2.00227e+06	3	1319936	903678	1.61589e+06	1.60737e+06	2.11938e+06	3.09205e+06	1.79944e+06	1.95805e+06	1.71544e+06	2.03654e+06	3.50363e+06	1.69119e+06	1.82291e+06	1.41369e+06	1.76955e+06	2.5963e+06	1.86585e+06	2365936
DSGLPSQGLNFR	sp|Q811D0|DLG1_MOUSE	1.00702	-0.363425	0.0609821	0.0282093	0.258648	0.141964	2.1408e+06	2.36217e+06	2.75409e+06	2.31643e+06	5	2289788	1.47557e+06	2.78497e+06	2.01287e+06	2.61954e+06	2.65359e+06	2461127	1.71443e+06	2461133	2.60936e+06	3.50156e+06	2.56979e+06	2.62859e+06	2.16131e+06	1.7626e+06	2.53687e+06	2.68835e+06	2.43301e+06
LLTLPNGER	sp|Q9JHU4|DYHC1_MOUSE	1.00622	-0.390027	0.295141	0.210555	1.45271	0.855442	1.70529e+06	3.0854e+06	2.23464e+06	2.66642e+06	5	1.20453e+06	1.35149e+06	2.00776e+06	2.25737e+06	2026647	4.13342e+06	2.83755e+06	3.34399e+06	2.14572e+06	1.78518e+06	2.57768e+06	2.12849e+06	2.53613e+06	1.90067e+06	2.06236e+06	2.1828e+06	3.99991e+06	3.18635e+06
IEVGLVVGNSQVAFEK	sp|P46460|NSF_MOUSE	1.00619	-0.274153	0.105056	0.0635685	3.89774	0.91997	2.29493e+06	4.34218e+06	2.77522e+06	4.15501e+06	5	2.26354e+06	1.9579e+06	2726250	2232039	3.94606e+06	4.17217e+06	4546901	4703600	2.97255e+06	2.22637e+06	2.5206e+06	2858917	3.29768e+06	3.96341e+06	2659816	3.30682e+06	5758975	5086022
VGGINLLTAGALAGVPAASLVTPADVIK	sp|Q8BH59|CMC1_MOUSE	1.00541	-0.583244	1.24075	0.72983	0.727208	0.429967	684875	922666	1.02609e+06	556344	5	484351	606982	938375	709792	1.08046e+06	1.11054e+06	944127	555534	815310	652232	1.02593e+06	1.44835e+06	1.18863e+06	510690	399685	558781	370881	941685
VGLDDLPLTAVPPYR	sp|E9Q6P5|TTC7B_MOUSE	1.00527	-0.259115	0.44329	0.14915	1.71718	0.291117	9.05255e+06	11076577	1.08336e+07	9.98865e+06	5	8547355	7917358	10253488	9491981	11829006	11079132	11348723	10049447	11389752	8391848	10458389	12824524	11103416	10146243	8944788	7.02731e+06	11565676	12259237
VVGVLLGSWQK	sp|P26516|PSMD7_MOUSE	1.00456	-1.1381	0.335104	0.19245	0.901585	0.631815	754312	1.16882e+06	1.66018e+06	1.02285e+06	5	709538	353820	1.00062e+06	953271	1.13789e+06	1.68565e+06	959030	892704	1.2901e+06	1.14987e+06	3.22405e+06	1.62688e+06	1.00999e+06	894916	1.05971e+06	983615	1344939	831087
ANHPMDAEVTK	sp|P17426|AP2A1_MOUSE	1.00439	-0.535406	0.316158	0.186904	0.507566	0.333308	1.0835e+06	1.36511e+06	1.57038e+06	1.19923e+06	5	805155	689026	1583440	1.2564e+06	1.18236e+06	1.70224e+06	1.51693e+06	1058888	1.46762e+06	1096892	2.01105e+06	1.45266e+06	1.82367e+06	1.20326e+06	746098	974064	1.66393e+06	1.4088e+06
YQGVNLYVK	sp|P29341|PABP1_MOUSE;tr|A2A5N3|A2A5N3_MOUSE	1.0043	-0.387243	0.132633	-0.0733983	0.706472	-0.246245	2.82471e+06	2.38148e+06	3.69442e+06	2.50578e+06	5	2.80743e+06	2.39135e+06	3388905	2.71117e+06	1.96981e+06	3.01511e+06	2.23504e+06	2.30597e+06	3.73758e+06	2.32324e+06	4439999	4238627	3.73264e+06	1703478	2147189	3.05843e+06	2581742	3.03805e+06
SDIGEVILVGGMTR	sp|P38647|GRP75_MOUSE	1.00346	-0.46419	0.423837	0.195571	0.871838	0.400868	4.62112e+06	6.10128e+06	6.37504e+06	5.3278e+06	5	5.13348e+06	3.15396e+06	5546119	4650945	5650477	7.50238e+06	6.82888e+06	4.42337e+06	6952389	7956580	5.17619e+06	7515378	4274642	3.98314e+06	5505699	4.91019e+06	7034894	5.2051e+06
SSSATYMELR	sp|P06330|HVM51_MOUSE	1.0034	-0.408563	0.711389	0.377082	0.934378	0.434073	6.69914e+06	9.05083e+06	8.89219e+06	6.96907e+06	5	6681913	7.32797e+06	6.76088e+06	6.02581e+06	10291931	11919373	7.57049e+06	6421505	9248565	10935457	10644178	8.20995e+06	5.42282e+06	5775306	9731220	5887938	8.05056e+06	5400345
TVGVEPAADGK	sp|P41105|RL28_MOUSE	1.00299	-0.561391	0.648401	-0.385909	0.055188	0.0340103	5.31626e+06	5.44308e+06	7.84516e+06	7112376	5	5428944	3.46818e+06	6.73588e+06	5632041	4501301	6.485e+06	5.80821e+06	4977789	7815045	5.43074e+06	8251108	11506688	6222209	4.97936e+06	9258529	10034039	5396912	5.89304e+06
VETGVLKPGMVVTFAPVNVTTEVK	sp|P10126|EF1A1_MOUSE	1.00297	-0.329492	0.0623576	-0.044236	1.2685	0.381082	4.20197e+06	5472296	5.28007e+06	5.64269e+06	5	3.7923e+06	3.46108e+06	5.48954e+06	4.06494e+06	5.35171e+06	5907706	5922272	4.7075e+06	4796166	4114502	5613585	6095087	5.781e+06	4615928	4.19628e+06	4.56694e+06	8682508	6.15178e+06
YKEEYAVLISEAQAIK	sp|Q9JHU4|DYHC1_MOUSE	1.00237	-0.504346	0.093203	0.0672898	1.68368	0.78406	970116	1.67051e+06	1376091	1.59438e+06	5	1.08091e+06	577689	933294	1.28858e+06	1.27165e+06	2.0511e+06	1.5502e+06	1.80909e+06	1.31679e+06	1.1289e+06	1.95617e+06	1.28347e+06	1.19514e+06	893239	1.33338e+06	1.67542e+06	2.26531e+06	1.80457e+06
AAAQLLQSQAQQSGAQQTK	sp|Q8C1B7|SEP11_MOUSE	1.00162	-0.653271	0.990036	-0.403046	0.290893	0.146833	792753	877686	1.24679e+06	1.16056e+06	5	881169	527871	932404	829570	957409	1.0445e+06	840148	668687	1.29564e+06	634199	1.12971e+06	1.87792e+06	1.29647e+06	1364653	1.49443e+06	1.06923e+06	1.01498e+06	859512
AQIQAQNPSIDVVYYNK	sp|Q91V61|SFXN3_MOUSE	1.00061	-0.37562	0.0228116	-0.0118069	0.833787	0.323749	1.6168e+06	2.02355e+06	2.09763e+06	2.04018e+06	5	1704377	1.32481e+06	1.74401e+06	1.69401e+06	2.37266e+06	2.3139e+06	2.01127e+06	1396399	2.04314e+06	1.83253e+06	2.88777e+06	2.05935e+06	1.66539e+06	1.99839e+06	2.38742e+06	2292146	1.63601e+06	1.88695e+06
MGIGGLDKEFSDIFR	sp|P46460|NSF_MOUSE	0.999609	-0.983818	0.105579	0.130363	2.04131	1.60751	465540	1.41862e+06	920695	1.29605e+06	5	156907	161958	949996	593300	1.08669e+06	1.26067e+06	1.84526e+06	1.48184e+06	841422	537491	1.4342e+06	1.03979e+06	750571	906317	609152	726574	2480456	1.75776e+06
NEGVSSVLLGSSTPEQLIENLGAIQVLPK	sp|P63143|KCAB1_MOUSE	0.998942	-57.4047	0.00492557	0.00951132	1.55669	58.357	7.70027e-13	284258	146906	282391	5	0	0	3.08011e-12	0	278600	462640	384255	11538.9	294647	124986	0	0	314896	301655	267408	0	515627	327263
LTDFNFLMVLGK	sp|P68404|KPCB_MOUSE;sp|P20444|KPCA_MOUSE	0.997913	-0.92142	0.176957	-0.330484	1.25857	1.16675	462875	1.03918e+06	876675	1.3067e+06	5	175252	352027	770985	553236	666709	733488	1.53036e+06	1.22617e+06	887575	421031	911688	1.43765e+06	725433	1.18274e+06	379395	527841	3169952	1273594
WVITVPAIWK	sp|Q8K0U4|HS12A_MOUSE	0.997714	-0.557524	0.666719	0.300141	1.20754	0.634418	1.53832e+06	2.38795e+06	2.264e+06	1.93943e+06	5	1.3257e+06	813363	2.22015e+06	1.79405e+06	2.25779e+06	2.91287e+06	2.49182e+06	1.88932e+06	2.00755e+06	1.95912e+06	3.19127e+06	2.30942e+06	1.85266e+06	1.4895e+06	1.90268e+06	1.44478e+06	2.75039e+06	2.10978e+06
WVLTVPAIWK	sp|Q9CZJ2|HS12B_MOUSE	0.997714	-0.557524	0.666719	0.300141	1.20754	0.634418	1.53832e+06	2.38795e+06	2.264e+06	1.93943e+06	5	1.3257e+06	813363	2.22015e+06	1.79405e+06	2.25779e+06	2.91287e+06	2.49182e+06	1.88932e+06	2.00755e+06	1.95912e+06	3.19127e+06	2.30942e+06	1.85266e+06	1.4895e+06	1.90268e+06	1.44478e+06	2.75039e+06	2.10978e+06
GVVDSEDIPLNLSR	sp|Q9CQN1|TRAP1_MOUSE	0.997456	-0.597167	0.546549	0.16164	2.51992	0.960336	7851480	1.52771e+07	1.18773e+07	13657864	5	6.73103e+06	7.29282e+06	8746428	8635647	17118282	15576981	17372090	11041114	7790370	10560452	18687738	12106851	10240942	12792153	12959920	13068001	15280584	14188662
GVVDSEDLPLNISR	sp|P11499|HS90B_MOUSE;sp|P07901|HS90A_MOUSE	0.997456	-0.597167	0.546549	0.16164	2.51992	0.960336	7851480	1.52771e+07	1.18773e+07	13657864	5	6.73103e+06	7.29282e+06	8746428	8635647	17118282	15576981	17372090	11041114	7790370	10560452	18687738	12106851	10240942	12792153	12959920	13068001	15280584	14188662
DHFMDEFFEQVEEIR	sp|P61264|STX1B_MOUSE	0.99582	-1.37054	0.925205	0.946356	1.71756	1.88664	150766	557493	389833	289306	5	43251.1	0	373964	185851	508228	510663	831560	379520	127954	297024	511205	656363	356619	62571	22788.4	295348	562002	503821
QTATQLLK	tr|V9GX35|V9GX35_MOUSE;sp|P12970|RL7A_MOUSE	0.995371	-0.646005	0.173665	-0.12004	0.800123	0.537021	833205	1.20896e+06	1.30382e+06	1.31385e+06	5	546307	529075	1.19133e+06	1.06611e+06	875672	1.62714e+06	1.10961e+06	1.2234e+06	1107993	866636	1.58332e+06	1.82688e+06	1.13429e+06	843092	1.34049e+06	1.84359e+06	1.0903e+06	1451800
ALEIIPR	sp|P80313|TCPH_MOUSE	0.995077	-0.445485	0.380944	0.18317	0.857489	0.439149	1.15236e+06	1.56237e+06	1.56925e+06	1.37608e+06	5	1.0589e+06	902855	1.39684e+06	1.25084e+06	1.99386e+06	1.86355e+06	1.13599e+06	1.2561e+06	1.41373e+06	1.48935e+06	1.4398e+06	2254181	1.24918e+06	1.12377e+06	1.64889e+06	1.22433e+06	1.43338e+06	1.45004e+06
EYQTQLIQR	sp|Q9JHU4|DYHC1_MOUSE	0.994429	-0.411791	0.154181	-0.0881541	1.87346	0.777322	892093	1.529e+06	1.18678e+06	1.62534e+06	4	867899	573822	883507	1.24314e+06	1.17171e+06	1.69697e+06	1.567e+06	1.68032e+06	1.02122e+06	1.13099e+06	1.50644e+06	1.04514e+06	1230127	896704	1.68775e+06	1.72795e+06	2.00337e+06	1.81093e+06
LIYATSSLDSGVPK	sp|P01639|KV5A7_MOUSE	0.994368	-0.234632	0.49275	0.107896	1.04114	0.154437	1.87293e+07	2.08455e+07	2.2037e+07	1.93434e+07	5	18218912	16711383	19559874	20427060	21288822	22328120	20633106	19131874	23638660	23858970	23878284	22304686	16504527	17309088	22393352	16418205	21208038	19388116
AVPLALALISVSNPR	sp|Q8VDM4|PSMD2_MOUSE	0.993819	-0.964178	0.0394601	-0.0163341	0.865183	0.569067	862839	1.28008e+06	1.68336e+06	1.29465e+06	5	628061	368698	1.19612e+06	1.25848e+06	1354432	1.54132e+06	1182717	1.04184e+06	1.14967e+06	1.20743e+06	3020340	1.63882e+06	1400520	1.04621e+06	1.29788e+06	1.34869e+06	1523498	1256982
VLAQLLGMVC[+57.021464]EVRPQVHPNYR	sp|Q9WTT4|VATG2_MOUSE	0.992899	-0.481143	0.341293	-0.279385	0.764887	0.890556	534353	990633	745877	1.20231e+06	5	780153	246704	619615	490941	387748	731895	1.62679e+06	1.2161e+06	792850	805736	860002	617261	653536	1.03568e+06	1.15615e+06	924303	1.49597e+06	1.39945e+06
EMAEAFAGEIPK	sp|P17427|AP2A2_MOUSE	0.99054	-0.490964	0.166283	0.139803	0.0722655	-0.0773727	2.84439e+06	2.69586e+06	3.99746e+06	2.44688e+06	5	2193724	3.09933e+06	3.96133e+06	2.12317e+06	2645626	4375044	2.09694e+06	1665827	4.5563e+06	3.40873e+06	5108746	4204594	2.70892e+06	2.86726e+06	2447624	2.06977e+06	3023232	1.82651e+06
LTPVVLAK	sp|Q99KJ8|DCTN2_MOUSE	0.990222	-0.376698	0.0914717	-0.052593	0.94403	0.435737	1.51851e+06	2.05393e+06	1.97158e+06	2130190	5	1.90934e+06	1.27245e+06	1.47545e+06	1.41678e+06	2.32056e+06	2.6373e+06	1.68716e+06	1570713	2.31389e+06	1.35975e+06	2.38195e+06	1.83471e+06	1.9676e+06	1.79636e+06	2289734	2.78033e+06	1.89431e+06	1.89021e+06
TC[+57.021464]LLNETGDEPFQYKN	sp|P15105|GLNA_MOUSE	0.989531	-0.433663	0.135722	-0.102643	0.0863781	0.0698451	2.60581e+06	2.73507e+06	3.51956e+06	2.93675e+06	5	3.15063e+06	2117548	2.72405e+06	2.431e+06	3.12095e+06	3.95845e+06	1.85054e+06	2.01031e+06	2.91633e+06	3.46482e+06	4508973	4.27615e+06	2431514	3.54905e+06	3.73095e+06	2.87875e+06	2.47791e+06	2.04706e+06
IMDPNIVGNEHYDVAR	sp|P56480|ATPB_MOUSE	0.98928	-0.945245	0.608487	0.55351	0.861924	0.951979	560325	1.08396e+06	1.07891e+06	738569	5	853233	559798	517519	310749	1067395	915766	1.8564e+06	496293	1.65564e+06	1.26842e+06	1.30862e+06	825160	336733	1.04116e+06	887509	646460	591449	526268
LQLYGPTNIAPIIQK	sp|Q8BLR2|CPNE4_MOUSE	0.988299	-0.375999	0.266921	0.192509	1.34709	0.635772	1.58764e+06	2.46682e+06	2.06034e+06	2.15867e+06	5	1.49318e+06	926598	1.95812e+06	1.97266e+06	1.77478e+06	2.55702e+06	2.60187e+06	2.93362e+06	1.82002e+06	1.97602e+06	1.99824e+06	2.49085e+06	2.01656e+06	1.25742e+06	1.90321e+06	1.62483e+06	2.643e+06	3.3649e+06
EIEIAEQDMSALISLR	sp|Q80SW1|SAHH2_MOUSE	0.987969	-0.400366	0.399946	0.133769	0.25338	0.143144	1.43796e+06	1.58796e+06	1.89789e+06	1.44734e+06	5	1496432	984196	1.93711e+06	1334122	1601203	1.95203e+06	1.51949e+06	1.2791e+06	1.77237e+06	1.776e+06	2.40709e+06	1500715	2.03326e+06	1318597	1.37503e+06	1.50321e+06	1.75625e+06	1.2836e+06
GDLIVEFK	sp|O89114|DNJB5_MOUSE	0.987413	-0.736604	0.209832	0.188411	2.72867	1.086	246439	523151	410628	459102	5	267484	100825	307522	309924	537291	565259	497659	492394	214811	351625	560083	362866	563757	323625	248571	300483	627212	795620
AALFC[+57.021464]IFTYLDTR	sp|Q6NS60|FBX41_MOUSE	0.987367	0.980898	0.270893	0.643231	0.358252	0.795655	21287.7	36952.6	10785.7	23659.9	2	21904.5	25344	22457.3	15444.9	18515.7	0	42488	86806.6	0	0	18033.4	13048.5	22846.6	0	0	23665.7	51101.9	43531.9
VEAVNMAEGIIHDTETK	sp|P38647|GRP75_MOUSE	0.987233	-0.598684	0.0461222	-0.0248212	0.755243	0.421581	3.18396e+06	4264579	4.82158e+06	4.33858e+06	5	4202434	2504870	3.35195e+06	2.67659e+06	3.9983e+06	5.94107e+06	3.9386e+06	3.18035e+06	4.87436e+06	7327074	4.15089e+06	4.76544e+06	2990148	3.60564e+06	4782901	4421848	4.53363e+06	4.34891e+06
VLDELTLSK	sp|P02535|K1C10_MOUSE	0.986915	1.86549	0.223739	0.583331	0.490381	-0.904921	1.21272e+06	647670	332807	432269	5	823060	2.22934e+06	1.67534e+06	123160	1.17387e+06	586613	824046	6150.49	16216.3	3601.26	621187	1.005e+06	18030.8	251525	319741	24414.2	1.55041e+06	15257.7
SLAENYFDSTGR	sp|O89112|LANC1_MOUSE	0.986006	-0.43161	0.425167	-0.236952	0.336201	0.2607	1.45606e+06	1.74445e+06	1.96384e+06	2.05583e+06	5	1.47014e+06	881819	2.07913e+06	1.39316e+06	1.91626e+06	2.41649e+06	1482298	1162740	1.52687e+06	2.23016e+06	2.25183e+06	1718187	2.09218e+06	1.98412e+06	2.78678e+06	1.84519e+06	2069246	1.59383e+06
VLFPGNAPQNK	sp|Q9QYR6|MAP1A_MOUSE	0.985999	-0.395266	0.150585	0.0836235	0.711897	0.423043	1.07082e+07	1.4357e+07	1.40833e+07	1.35485e+07	5	9594804	6.82239e+06	13418662	12996934	15315241	19469460	10890061	11753408	12909983	10885722	16869508	15577463	14173626	10889326	14404134	16805144	13524875	12119112
VVQEENQHMQMTIQALQDELR	sp|Q99MI1|RB6I2_MOUSE	0.985772	-1.9234	0.0666206	0.183715	1.0075	2.64683	65350.6	409284	247886	360347	4	151030	18222.4	0	92150.5	427352	850673	346738	12371.8	135636	272549	551520	92093.2	187631	43038.8	1.00236e+06	583976	149416	22939.5
AAPILFASAALALGSSLALK	sp|Q9JIS5|SV2A_MOUSE	0.984426	-1.25408	1.10313	0.635643	1.37478	1.1724	128670	290005	306896	186663	5	31640.7	101657	265986	115397	282079	243684	401808	232448	182411	204222	554344	407711	185793	167103	104993	212122	297754	151340
TSFDKPDQMAALFK	sp|P28660|NCKP1_MOUSE	0.983967	-0.548662	0.623509	0.367587	0.180731	0.166258	1.29327e+06	1.45124e+06	1.89171e+06	1.12482e+06	5	1.17751e+06	710792	1.91845e+06	1.36634e+06	1.94857e+06	1.37817e+06	1.62924e+06	848979	2.08488e+06	2257092	1.90673e+06	1.10015e+06	2.10968e+06	1.07593e+06	1.02198e+06	733576	1.52876e+06	1.26386e+06
HVFGQPAK	sp|O89053|COR1A_MOUSE	0.982803	-0.450571	0.444893	0.126275	1.55363	-0.351243	2.38594e+06	1.87036e+06	3.26058e+06	1.71361e+06	5	2.24254e+06	2.52398e+06	2.61145e+06	2.1658e+06	2.09041e+06	2.01619e+06	1.92005e+06	1.45479e+06	3.55503e+06	2.7107e+06	4.63881e+06	2.2786e+06	3119779	1.8515e+06	1.46436e+06	1.54101e+06	1.87255e+06	1.83865e+06
THLTELQR	sp|Q60597|ODO1_MOUSE	0.982484	-0.387253	1.94506	-0.497009	1.1571	0.483149	2.59879e+06	3.63257e+06	3.39896e+06	5.12659e+06	5	2.58928e+06	2256773	2.60721e+06	2.94191e+06	2331842	4379249	3.92569e+06	3.89352e+06	2.9887e+06	2.25821e+06	3744291	4.39318e+06	3.61044e+06	4855574	5198034	4.88609e+06	4924586	5768688
YNGLIHR	sp|P41105|RL28_MOUSE	0.982271	-0.827111	0.958765	-0.537795	0.0216125	0.0183277	1.47986e+06	1.49878e+06	2.62546e+06	2.17586e+06	5	1.24053e+06	833745	2.1559e+06	1.68926e+06	1.2741e+06	1.65408e+06	1616022	1.45091e+06	2.30487e+06	1.51162e+06	3.20018e+06	4246797	1.86384e+06	1.69195e+06	3.12463e+06	2.76416e+06	1604968	1.69356e+06
SPVTNIAR	sp|P84091|AP2M1_MOUSE	0.980984	-0.287186	0.44071	0.194288	0.222602	0.14455	8.38321e+06	9.26668e+06	10229674	8.09911e+06	5	6.84517e+06	7.8215e+06	11098023	7.76813e+06	9845646	12420906	8567398	6.23276e+06	11421936	9577990	11388670	9686663	9073111	7657128	7.03874e+06	8.16278e+06	8902272	8734650
EWTDGLFTHVLR	sp|Q9JHU4|DYHC1_MOUSE	0.98092	-0.649344	0.405241	0.310333	1.3295	0.94805	680517	1.3129e+06	1.06736e+06	1.05879e+06	5	610773	173964	849414	1.08792e+06	834428	1.55207e+06	1.43412e+06	1.43097e+06	788880	869011	1.34383e+06	1.15936e+06	1.17573e+06	502269	922407	790377	1.67558e+06	1.40334e+06
AGGGAGGSGGSGPSAILR	sp|Q8VHW2|CCG8_MOUSE	0.980723	-0.650161	0.0617817	0.0454275	3.01896	1.51197	41832	119305	65648.8	115607	2	53127.7	18858	49712	45630.4	113277	149146	102265	112532	96994.5	69818.4	45626.1	69856.5	45948.7	126174	101364	174633	103718	72144.7
IVLLDSSLEYK	sp|P80318|TCPG_MOUSE	0.980308	-0.495731	0.0124539	-0.00782972	0.994095	0.57854	1.34267e+06	2.00505e+06	1.89321e+06	2.01597e+06	5	1.26978e+06	834797	1.68316e+06	1.58294e+06	2.17302e+06	2730054	1.65635e+06	1.4608e+06	1417694	1.65148e+06	1.68906e+06	2645255	2.06255e+06	1.68806e+06	2296798	1.70874e+06	2.36356e+06	2.02267e+06
VVDLLAPYAK	sp|P56480|ATPB_MOUSE	0.980263	-0.657738	0.593426	0.510107	0.814269	0.680147	2.51762e+06	4.03399e+06	3.97181e+06	2.83255e+06	5	3.19061e+06	2.69983e+06	2.39216e+06	1.78788e+06	4.74877e+06	3.77996e+06	5879413	1.72782e+06	5836454	4.5001e+06	3.83845e+06	3.8692e+06	1814856	4.47761e+06	3.34784e+06	2131806	2.72803e+06	1.47746e+06
VVNIVPVIAK	sp|Q80UG5|SEPT9_MOUSE	0.980125	-0.615696	0.445201	0.248837	0.233125	0.208093	581950	672245	891720	565745	5	806223	256902	786523	478151	876683	705114	636599	470585	1.10761e+06	674724	773540	1.18214e+06	720588	665627	360427	433192	691230	678246
VEALGQFVMK	sp|P62881|GNB5_MOUSE	0.979418	-0.522707	0.0421706	0.0301456	1.37533	0.753873	886846	1.4955e+06	1.27409e+06	1.46458e+06	5	1091193	530667	1.03264e+06	892879	1.3729e+06	1.98164e+06	1.6e+06	1.02747e+06	1.25757e+06	1.33692e+06	1816516	905914	1.05352e+06	914338	1.43266e+06	1.37165e+06	1.83893e+06	1.7653e+06
NYMSNPSYNYEIVNR	sp|Q9JHU4|DYHC1_MOUSE	0.979301	-0.936272	0.0332989	0.0520704	1.33212	1.36466	151299	389619	289523	375808	4	81696.7	47965.2	248229	227306	243779	266907	469166	578625	156906	175234	423268	352192	340015	112566	277161	266490	755357	467464
STLINSLFLTDLYSPEYPGPSHR	sp|O55131|SEPT7_MOUSE	0.979157	-0.425061	0.697594	0.195195	0.205816	0.0723607	7.86393e+06	8268414	1.05583e+07	7.22209e+06	5	8787753	6.70593e+06	9030442	6.93158e+06	8264999	9477217	8251491	7079949	11194385	7.52017e+06	11741325	14029184	8306636	6.89986e+06	6813775	6.07676e+06	9236590	7.08344e+06
QALVAIFTHLR	sp|Q9JHU4|DYHC1_MOUSE	0.978518	-0.594381	0.355936	0.33966	1.54086	1.08805	243792	518270	368084	409552	5	219544	100618	337054	317954	300488	647877	502821	621895	348391	262544	489022	433266	307197	198540	291371	291675	750655	515518
AVFVDLEPTVIDEIR	sp|P68368|TBA4A_MOUSE	0.977865	-0.435689	0.151651	-0.0815364	1.67516	0.619578	78133798	120046808	1.0568e+08	1.27027e+08	5	82056432	45490320	82062120	102926320	101150872	127494728	127353328	124188304	83448544	86377136	107217616	129684128	121674624	91919416	118568072	101861184	168390176	154395376
FILNLPTFSVR	sp|Q9R1P3|PSB2_MOUSE	0.976529	-0.659469	0.405989	-0.244042	0.974786	-0.38578	2.30588e+06	1.76484e+06	3.64214e+06	2.09011e+06	5	1.87433e+06	3029572	1.95757e+06	2.36204e+06	1.6203e+06	2083068	1.67448e+06	1.68151e+06	2.82552e+06	1993963	5377526	4532364	3.48133e+06	3.12135e+06	1.99962e+06	2.31144e+06	1.66811e+06	1.35004e+06
GPGDGAEEDESNTGGR	sp|Q9JKC6|CEND_MOUSE	0.976402	-0.3995	0.789326	0.470769	1.12804	0.741962	495598	828863	653719	598091	5	650877	364199	588669	378648	819262	715505	1.2085e+06	572183	681612	683986	787715	631411	483873	796576	700778	650462	391887	450751
WYEEALSISPTHVK	sp|E9Q6P5|TTC7B_MOUSE	0.97602	-0.670155	0.61249	0.436382	0.941802	0.690186	470450	759068	748602	560940	5	356726	362215	780897	381964	813767	851616	951823	419065	813546	629104	834935	1.04391e+06	421512	354313	456139	409175	913417	671658
DMTSEELDDILR	sp|Q8VDN2|AT1A1_MOUSE	0.975587	-0.40859	1.45358	0.522762	1.69701	0.641777	1.28008e+06	1.99724e+06	1.69916e+06	1.39016e+06	5	1.27287e+06	852564	1.48953e+06	1.50535e+06	1.85586e+06	2.15187e+06	2.38107e+06	1.60017e+06	1492232	1.88215e+06	1.61478e+06	2214899	1.29175e+06	988656	1.66823e+06	1.0434e+06	1.74124e+06	1.50926e+06
TEDPSDPER	sp|E9Q401|RYR2_MOUSE	0.975445	-0.479491	0.500274	0.343937	0.0235057	-0.0145025	1.01613e+06	1.00596e+06	1.41674e+06	792588	5	1.01479e+06	861152	1.27925e+06	909312	846842	1.07278e+06	804670	1299569	1.17566e+06	1.24286e+06	2.08969e+06	1.13692e+06	1.43856e+06	318395	575960	994475	939957	1.13415e+06
LLQSGGGLVQPGGSLK	tr|A0A075B5R5|A0A075B5R5_MOUSE	0.97527	-0.23373	0.647324	0.139238	0.911368	0.200929	1.29618e+07	14898749	1.52414e+07	1.3528e+07	5	10800801	11540004	15025354	14480899	14586413	15562046	14496994	14949543	15403203	16263629	15827592	16257780	12454642	12433680	13848737	11140012	16491421	13726349
AILAELTGR	sp|P35486|ODPA_MOUSE	0.975075	-0.474162	0.0743019	-0.0483475	1.09563	0.442359	2.49486e+06	3.39007e+06	3.46563e+06	3.5056e+06	5	2.08403e+06	1.91277e+06	3143296	2.83933e+06	2988429	4228720	3.46253e+06	2.88061e+06	3.55043e+06	3.03785e+06	3.12046e+06	4964059	2.65536e+06	2.99941e+06	3.01946e+06	2.45893e+06	4751487	4.29874e+06
FQQEQLAVQDEMVR	sp|Q91VN4|MIC25_MOUSE	0.97495	-1.09575	0.317127	-0.555058	0.285528	-0.48432	146728	104887	313593	154102	4	281187	75438.7	151816	78471.7	84273.2	198179	118508	18585	467227	227877	489229	248935	134699	109633	306445	239277	42401.2	72754.4
KLLIIGTTSR	sp|P46460|NSF_MOUSE	0.974583	-0.636257	0.0172212	0.0192519	1.87858	1.13103	870237	1.90595e+06	1.3526e+06	1.88069e+06	5	369706	537113	1427841	1.14629e+06	1.89952e+06	1.51153e+06	2.30826e+06	1.90451e+06	971026	1.19762e+06	1.6559e+06	1.55493e+06	1383532	1.95702e+06	1025638	908535	3.17967e+06	2.33258e+06
TNQAILSQLYQSPNR	sp|Q60899|ELAV2_MOUSE	0.974232	-0.842054	0.179402	0.19077	1.46686	1.24864	298804	710010	535637	622067	5	141771	150368	332604	570473	383718	766025	799109	891188	512364	383684	821342	378463	582330	219900	340119	776082	785744	988488
NLEGYVGFANLPNQVYR	sp|O55131|SEPT7_MOUSE	0.973486	-0.34281	0.180017	0.0774313	0.100843	-0.0558915	4.2695e+06	4.10726e+06	5.41469e+06	3.89263e+06	5	5360164	3.83492e+06	4.06582e+06	3.81709e+06	4.06723e+06	5.42645e+06	3432222	3.50313e+06	6468757	4288073	5.2596e+06	6499687	4.55731e+06	3897692	4.18219e+06	3.50916e+06	4.49168e+06	3.38241e+06
EHMQPTHPIR	sp|P68510|1433F_MOUSE;sp|P61982|1433G_MOUSE	0.973034	-0.407773	0.208381	0.148103	0.457529	-0.315163	1.56909e+06	1.26118e+06	2.08162e+06	1.13813e+06	5	1.60156e+06	1.34902e+06	2.06012e+06	1.26568e+06	1.25145e+06	1.58951e+06	1.63118e+06	572570	1460534	1.94967e+06	2710901	2.17054e+06	2.11644e+06	1.07857e+06	1.30111e+06	889744	1.36662e+06	1.05461e+06
NVETMNYADIER	sp|Q9D2G2|ODO2_MOUSE	0.972403	-0.445985	0.0127655	-0.012276	0.723931	0.428507	5.23885e+06	7.05066e+06	7.1366e+06	7.11091e+06	5	3896602	5004198	5.76857e+06	6.28605e+06	4.22922e+06	9545970	7.69272e+06	6734730	7.47867e+06	5.27624e+06	8.11676e+06	9458477	5.35284e+06	5.58579e+06	6182942	4.52053e+06	10765269	8500025
AYVDDTPAEQMK	sp|Q8CGC7|SYEP_MOUSE	0.970852	-0.561061	0.134793	0.131088	0.977472	0.642725	535638	836279	790256	763642	5	465729	274258	678378	724189	504743	893839	876470	1.07006e+06	597670	814061	1.1058e+06	622304	811443	431923	536867	604194	1.2601e+06	985130
AVGFVSEDEYLEIQGITR	sp|Q99PJ0|NTRI_MOUSE	0.970815	2.2255	0.0553616	0.171481	0.468497	1.24204	115649	273548	24728.6	242892	3	41583.3	22311.4	148449	250252	57014.6	94254.2	261892	681032	0	3722.27	12425.5	27864.2	79631	6189.04	0	73679.5	576263	558328
ATIQDVLR	sp|P17427|AP2A2_MOUSE	0.970561	-0.436292	0.00546463	0.00208412	0.0267549	0.0222427	4.33366e+06	4.40099e+06	5.86397e+06	4.39464e+06	5	3.41945e+06	3.28079e+06	6.51974e+06	4.11466e+06	4.61365e+06	5354050	4.32043e+06	3.31583e+06	6.28296e+06	4964464	7.10979e+06	6.20973e+06	4.75289e+06	4330816	4.12577e+06	4.26681e+06	4.77359e+06	4476207
HEEQPAPAYEVHNR	sp|P39447|ZO1_MOUSE	0.970103	-0.44032	1.50668	-0.967069	1.24986	-0.975364	665235	338346	902660	661421	5	993524	588177	607302	471934	456906	488187	244051	164240	812693	994177	1.05666e+06	666565	983210	901288	652950	764815	383282	604768
FEEFLQR	sp|Q60597|ODO1_MOUSE	0.970038	-0.688648	0.144254	-0.130258	0.874134	0.57531	1.56826e+06	2.3367e+06	2.52767e+06	2.55749e+06	5	898086	1.51371e+06	1.83674e+06	2024493	1.24646e+06	2.65377e+06	2.5884e+06	2.85817e+06	2.25139e+06	1.64247e+06	2395092	4.10942e+06	2.24001e+06	1.73419e+06	2.25048e+06	1712615	3.91638e+06	3.17379e+06
NLQSLDPSHR	sp|P09240|CCKN_MOUSE	0.969938	-0.534949	0.580237	-0.599447	1.10202	0.422975	1.54899e+06	2.07672e+06	2.24432e+06	3.14651e+06	5	1.8044e+06	1.25677e+06	1942793	1.19202e+06	1746546	2.38159e+06	2.32731e+06	1.85144e+06	2.01634e+06	1.82342e+06	3392985	2.21462e+06	1.77426e+06	1.791e+06	5984166	3.01002e+06	3.13785e+06	1.80953e+06
VIESTQDLGNDLAGVMALQR	sp|Q62261|SPTB2_MOUSE	0.969668	-0.364137	1.17047	-0.305721	0.581858	-0.33119	4.32838e+06	3.44055e+06	5.57111e+06	4.25264e+06	5	5100272	2.58105e+06	5.48192e+06	4.15028e+06	3534436	4.14066e+06	3.45861e+06	2.62848e+06	4775127	5.89734e+06	6260672	4832350	6090057	3.65147e+06	4.67499e+06	3.75418e+06	4693755	4.4888e+06
DIVMTQSPATLSVTPGDR	tr|A0A075B5M7|A0A075B5M7_MOUSE	0.96966	-0.434211	0.30701	0.136293	0.781172	0.250268	4.41708e+06	5.2538e+06	5.96823e+06	4.78019e+06	5	4.78494e+06	4.1686e+06	4371808	4342979	5.03456e+06	6715027	4.95861e+06	4.30701e+06	5.44644e+06	7323356	7.94584e+06	5.19374e+06	3.93177e+06	4951253	6145609	4.03066e+06	4996756	3.77667e+06
VLDDGELLVQQTK	sp|P46460|NSF_MOUSE	0.968711	-0.361146	0.845987	-0.205609	3.4403	0.875109	4.84219e+06	8.88128e+06	6.21953e+06	1.02417e+07	5	5.70611e+06	4.43194e+06	5.05187e+06	4.17882e+06	9638588	8685768	9496589	7.70418e+06	6.75294e+06	6.49982e+06	8030683	5.20471e+06	4.60948e+06	11502424	8.10159e+06	9544867	10656578	11402833
MVNFLLK	sp|Q8C8R3|ANK2_MOUSE	0.968463	-0.587117	0.306507	-0.176036	0.104005	-0.129705	1.31123e+06	1.19849e+06	1.96979e+06	1.35403e+06	5	938658	535417	2.16683e+06	1.60403e+06	1.16684e+06	1.36855e+06	1524876	733706	1.79167e+06	1.52702e+06	2.37127e+06	2.15048e+06	2.00852e+06	1.40885e+06	1.18926e+06	1.04133e+06	1841278	1.28942e+06
TPLVSVLLEGPPHSGK	sp|P46460|NSF_MOUSE	0.968265	-0.296193	0.024167	-0.0179631	2.97575	0.904738	2.29067e+06	4.2886e+06	2.81271e+06	4.34233e+06	5	2.33002e+06	1.9473e+06	2.42e+06	2465361	3.84952e+06	3.66079e+06	4988448	4.65565e+06	2.70598e+06	2.17704e+06	2.61523e+06	2.98035e+06	3.58496e+06	4.34397e+06	2.71768e+06	3.18706e+06	5616970	5845982
INVYYNEATGGK	sp|P68372|TBB4B_MOUSE	0.96711	-0.37664	0.660319	0.215191	1.85009	0.75724	33293172	56273920	43225012	48476164	5	29863394	22062290	37676848	43570156	55613448	70087856	50381692	49012684	34206840	39960460	51253228	48781816	41922716	35576772	53259220	46903480	53838800	52802548
HVPVVYVDYPGPASLTQIYGTFNR	sp|Q9JHU4|DYHC1_MOUSE	0.966855	-0.458776	0.193779	0.155241	1.57342	0.726782	2.71671e+06	4.496e+06	3.73377e+06	4.03733e+06	5	2.1646e+06	1.91922e+06	3.18685e+06	3.59615e+06	3121767	4965244	4.883e+06	5013975	3.4415e+06	2.68661e+06	4.98906e+06	3.62955e+06	3922156	2.2647e+06	3.49804e+06	2.95644e+06	6375883	5091560
VGHSELVGEIIR	sp|P50516|VATA_MOUSE	0.964862	-0.658256	0.204624	0.170097	3.77741	2.13973	737375	3.24947e+06	1.16371e+06	2.88807e+06	5	375425	402578	971223	1.20027e+06	3.34053e+06	2.63213e+06	3336408	3.68881e+06	904881	989045	1.63492e+06	1.1044e+06	1.18529e+06	1.59543e+06	2.22002e+06	2.01668e+06	4.66977e+06	3938464
LLNTFLER	sp|Q9JHU4|DYHC1_MOUSE	0.962771	-0.345501	0.167136	0.101713	2.02931	0.731577	1.30697e+06	2.17016e+06	1.66062e+06	2.02243e+06	5	1.08118e+06	1.00368e+06	1.42054e+06	1.72248e+06	1754272	2.4415e+06	2.09188e+06	2.39299e+06	1.74105e+06	1335614	2.02063e+06	1.59386e+06	1.61196e+06	1.32025e+06	1.71222e+06	1.73373e+06	2.57293e+06	2.77302e+06
DFPLTGYVELR	sp|Q9DCT2|NDUS3_MOUSE	0.962559	-0.550076	0.97088	0.3199	0.477596	0.206971	972075	1.12203e+06	1.42328e+06	898886	4	824269	846051	1.24391e+06	974073	944752	1364262	1.23028e+06	948825	1.36157e+06	1.07696e+06	1.47028e+06	2.16808e+06	1.03949e+06	956525	803073	777833	1.14421e+06	812790
NAVITVPAYFNDSQR	sp|P16627|HS71L_MOUSE;sp|P17879|HS71B_MOUSE;sp|P38647|GRP75_MOUSE;sp|Q61696|HS71A_MOUSE	0.962325	-0.421655	0.0854489	0.0281814	1.124	0.375879	1.35638e+07	1.76008e+07	18168200	17260312	5	16257115	9953809	14498692	13545567	16814288	20429280	18867224	14292354	17381854	23646400	13808906	21678784	14325056	14697714	16979702	16965708	18833308	18825128
ASQDIGSSLNWLQQEPDGTIKR	sp|P01639|KV5A7_MOUSE	0.962166	-0.548049	0.1058	0.0642678	0.358058	0.167724	3.76776e+06	4.23227e+06	5.50888e+06	4.04788e+06	5	3.93608e+06	4263885	3.57585e+06	3.29523e+06	3.91228e+06	5583377	4336096	3.09734e+06	5357202	6.55937e+06	7690700	5.15892e+06	2778179	3.88809e+06	5570946	3.3828e+06	4050559	3346980
WARPPISMNFEVPFAPSGLK	sp|P84091|AP2M1_MOUSE	0.961849	-0.461915	0.221274	0.118793	0.277295	0.178806	1.14319e+07	12940288	1.57459e+07	1.19175e+07	5	10634929	9818879	14990561	10283182	12079282	18413800	11719225	9548845	15939294	13535925	22392232	15548561	11313604	12768231	11078022	10503780	14366367	10870916
LDNVMLDAEGHIK	sp|P63318|KPCG_MOUSE	0.961832	-0.902724	0.0629404	-0.0565839	2.88742	2.17307	312324	1.40853e+06	583918	1.46487e+06	5	297116	229026	581093	142060	1.79732e+06	1.03701e+06	1.55944e+06	1.24034e+06	468735	637102	948255	570465	295036	1.53243e+06	931037	983943	2.31255e+06	1.56439e+06
FSMVQVWPVR	sp|P50516|VATA_MOUSE	0.961377	-0.572467	0.257042	0.147734	4.97552	1.90815	2.00285e+06	7.51724e+06	2.97837e+06	6785571	5	1.92083e+06	1.51661e+06	2380873	2.19311e+06	6686549	8423204	7690264	7.26896e+06	3249681	2348926	4566075	2704355	2.02283e+06	5517212	5.76655e+06	4.98039e+06	10505520	7158190
ALTDEQEEQAAR	sp|Q80TL4|PHF24_MOUSE	0.960284	-0.406963	0.530075	-0.138445	1.68802	0.815754	589126	1.03699e+06	781117	1.14143e+06	5	883391	358678	628854	485582	1.13694e+06	1236525	878046	896448	741358	732235	850235	861067	720693	1.11498e+06	1.05865e+06	1308991	1.12574e+06	1098806
NVHLAPGWLMQLEK	sp|Q9JHU4|DYHC1_MOUSE	0.960267	-0.759898	0.749869	0.653503	1.52913	1.3044	332711	821733	563403	522404	5	224649	9029.83	505364	591801	510340	977416	967095	832080	589876	468224	689046	589881	479989	150629	513078	260231	1.02428e+06	663806
DSYVGDEAQSK	sp|P62737|ACTA_MOUSE;sp|P63268|ACTH_MOUSE;sp|P68134|ACTS_MOUSE;sp|P63260|ACTG_MOUSE;sp|P60710|ACTB_MOUSE;sp|P68033|ACTC_MOUSE;tr|V9GXQ2|V9GXQ2_MOUSE	0.960255	1.10884	0.292403	1.07457	0.394821	-0.720044	4.55889e+08	2.76761e+08	2.11381e+08	1.3141e+08	5	388621696	191362560	613285440	630287490	404610496	1.30156e+06	2.17829e+06	698952960	379499616	338066176	264874	335282016	3.79422e+06	1.69472e+06	733505	1.07763e+06	650185860	3.35733e+06
YVDEAHQYILEFDGGSR	sp|E9Q401|RYR2_MOUSE	0.960066	-0.713424	0.105261	0.155902	0.308711	-0.306129	748858	605683	1.2279e+06	543644	5	545945	607990	1.07884e+06	762662	272940	638334	499779	1011680	983324	1012422	2.0563e+06	1.17259e+06	914847	448049	136866	348988	888747	895569
ILDDDTIITTLENLKR	sp|Q9JHU4|DYHC1_MOUSE	0.959704	-0.660786	0.647079	-0.203875	1.4732	0.612519	1.39247e+06	2.12899e+06	2.20142e+06	2.45214e+06	5	1.53559e+06	894779	1.50163e+06	1.63788e+06	1.56805e+06	2.57647e+06	2.23032e+06	2.1411e+06	1.86774e+06	1.64182e+06	3.65421e+06	1.96096e+06	1.88235e+06	1927688	2.50719e+06	2.52084e+06	2.77637e+06	2.52862e+06
LWPTLSR	sp|Q6ZPE2|MTMR5_MOUSE	0.959059	-0.493539	0.156349	-0.122077	1.00805	0.533438	1.17215e+06	1.69654e+06	1.65026e+06	1.84634e+06	5	987928	754338	1.54677e+06	1.39956e+06	1.66356e+06	2.21951e+06	1.26878e+06	1.63429e+06	1.53059e+06	1349093	2.36574e+06	1.51825e+06	1.48763e+06	1.11263e+06	1.42445e+06	2.63976e+06	1.66901e+06	2.38586e+06
SYLSWYQQKPWK	tr|A0A075B5K0|A0A075B5K0_MOUSE	0.958958	-0.569704	0.621455	0.298855	1.10051	0.58206	1.43458e+06	2.14755e+06	2.12923e+06	1.74574e+06	5	1.19463e+06	955839	1.7793e+06	1.80856e+06	1.64862e+06	2.88458e+06	2071800	1.98519e+06	1.56016e+06	2.20303e+06	3127535	2226285	1.52915e+06	1332544	2.12107e+06	1.35766e+06	2.22287e+06	1.69453e+06
QALDFIFAPGR	sp|Q80VP9|ASPH2_MOUSE	0.957783	-0.588686	0.0229387	0.0127766	0.113659	-0.0687706	1.66649e+06	1.58892e+06	2.5062e+06	1.57491e+06	5	1.77534e+06	1.40524e+06	2.15466e+06	1.33073e+06	1.40928e+06	1.7781e+06	1.21637e+06	1951935	2375200	1.89363e+06	3.98052e+06	2232791	2.04887e+06	1.43529e+06	1.12343e+06	1.71882e+06	1801218	1.79579e+06
GMSLNLEPDNVGVVVFGNDK	sp|Q03265|ATPA_MOUSE	0.95703	-0.609795	0.348164	0.311874	1.14781	1.18175	377286	855883	575755	689494	5	476108	115746	451495	465797	677733	1.21369e+06	1.15727e+06	374836	630785	583040	795124	458799	411026	514814	653041	635223	1.06353e+06	580865
SSVLEVEKR	sp|Q8BG95|MYPT2_MOUSE	0.957022	-0.37507	0.0824855	-0.0208411	0.300192	0.112289	3.32606e+06	3.59528e+06	4.31358e+06	3.64759e+06	5	4.21461e+06	3.59347e+06	2.84419e+06	2.65197e+06	3.31099e+06	3.69363e+06	3.54385e+06	3.83265e+06	4.45286e+06	4995512	4803013	4498863	2.81764e+06	3.86902e+06	3.5686e+06	2.96016e+06	3.94635e+06	3.89383e+06
YSYDLNGNLHLLNPGNSAR	sp|Q9WTS5|TEN2_MOUSE	0.956447	-0.68255	0.0277316	0.0180237	2.17689	1.09224	295913	630901	474933	623068	3	223754	116077	388791	455032	572600	701146	594792	655066	495782	443787	629658	257453	547986	302255	694697	634392	762250	721745
LLADQAEAR	sp|P84099|RL19_MOUSE	0.955512	-0.466553	0.27529	-0.193023	0.642934	0.322097	2.15733e+06	2.69697e+06	2.981e+06	3.08306e+06	5	1.82015e+06	1.68045e+06	2.68497e+06	2.44373e+06	2.31991e+06	3.63368e+06	2.58591e+06	2.24839e+06	2.88314e+06	2.29363e+06	3.11854e+06	4242148	2367544	1.96767e+06	3.29925e+06	4.65456e+06	2.51446e+06	2.97937e+06
KPATSYVR	sp|P41105|RL28_MOUSE	0.955282	-0.704907	0.89564	-0.500462	0.0263004	0.0242178	2.23486e+06	2.27269e+06	3.6429e+06	3.2151e+06	5	2.02585e+06	1.27817e+06	3.41674e+06	2.21867e+06	1.74232e+06	2.74239e+06	2457972	2.14808e+06	3.39597e+06	2430694	3.6845e+06	5830266	2.87309e+06	2.33614e+06	4.56286e+06	3.9953e+06	2.38561e+06	2.79557e+06
TDLTDYLNR	sp|Q9CZ13|QCR1_MOUSE	0.954899	-0.397293	0.0657534	-0.055084	0.363831	-0.257672	2.80017e+06	2.34216e+06	3.68792e+06	2.43332e+06	5	3.17924e+06	2466819	3.51176e+06	2.04286e+06	3030779	2.7396e+06	2507689	1.09059e+06	3.33468e+06	3.72546e+06	4822006	3.82807e+06	2.72937e+06	3191858	2357439	2948260	1981819	1687218
LLIYDTSNLASGVPVR	sp|P04945|KV6AB_MOUSE	0.954692	-0.323406	0.178519	0.0823597	0.594362	0.188149	1.42583e+07	1.62445e+07	1.78412e+07	15343141	5	15470292	13234079	14029537	14299410	16997134	20139140	14518997	13322830	17544424	18901364	22800016	17746416	12213677	14667389	20235266	13805537	15323819	12683694
QIFLGGVDR	sp|P48962|ADT1_MOUSE	0.954675	-0.363725	0.692144	0.270037	0.926879	0.318365	9.6714e+06	12059435	12444618	1.00009e+07	5	7.93837e+06	8.05182e+06	12320719	10374706	12553534	11570846	13927175	10186185	11354554	12162578	15120225	14396979	9188754	9300424	8488950	7313920	13860302	11040746
AGDIALLYLQEIER	sp|E9Q6P5|TTC7B_MOUSE	0.954558	-0.309676	0.449965	0.179251	1.14023	0.333627	4.19909e+06	5.2916e+06	5.20448e+06	4.67334e+06	5	3.60957e+06	3.35808e+06	5.412e+06	4.41672e+06	5027086	5.62465e+06	5.62258e+06	4.8921e+06	5019663	4.5004e+06	6124195	5.81362e+06	4564520	4.66592e+06	4.07881e+06	3.16767e+06	6346360	5107935
SMPEQTGEK	sp|P62889|RL30_MOUSE	0.953679	-0.595109	0.234158	-0.176644	0.424922	0.303561	1.28238e+06	1.5827e+06	1.93715e+06	1.78885e+06	5	1.21378e+06	909006	1.74631e+06	1.26043e+06	1.00456e+06	1.64787e+06	2259822	1418547	1.34988e+06	1.57048e+06	2.34416e+06	2.86434e+06	1556899	1.0388e+06	2.42336e+06	2.1562e+06	1.5162e+06	1.8097e+06
YDDMAAC[+57.021464]MK	sp|P63101|1433Z_MOUSE	0.952959	-0.470735	0.0615661	0.04764	0.594354	-0.495373	675303	479045	935845	463485	5	892063	436409	932307	440433	522427	526230	603584	263942	879221	968372	809831	1.18673e+06	835076	488885	444253	290707	635541	458038
VNAIEHVIIPR	sp|P57746|VATD_MOUSE	0.952733	-0.989709	0.220524	0.310621	1.89534	2.42599	57947.9	311411	115072	251089	3	38964.5	16708	94580.5	81538.7	173345	278030	506371	287898	184491	63925.3	151688	110816	64439.6	71458.5	116340	217705	522222	327720
WQIGEQEFEALMR	sp|Q9QYC0|ADDA_MOUSE	0.952189	-0.788825	0.0918608	-0.0631334	0.360853	0.29392	2.36056e+06	2.89397e+06	4.07826e+06	3.02342e+06	5	2.07874e+06	1.05727e+06	3.05482e+06	3251398	2277289	3961175	3001716	2.33568e+06	2.78274e+06	2.74887e+06	6.78523e+06	4164017	3.91043e+06	2.31949e+06	2.89249e+06	2414411	4.18362e+06	3307097
HPHDIIDDINSGAVEC[+57.021464]PAS	sp|P35979|RL12_MOUSE	0.95011	-0.722816	0.413337	-0.188825	0.341354	0.238881	2.54101e+06	2.99859e+06	4.19369e+06	3.4179e+06	5	2.94184e+06	1111902	3.24953e+06	2860787	3.00018e+06	3.86815e+06	2632591	2493448	4.43446e+06	2.91043e+06	3.94862e+06	6.77113e+06	2.90382e+06	3.41361e+06	3269309	4628149	2.81862e+06	2.9598e+06
VGNGFEEGTTQGPLINEK	sp|Q8BWF0|SSDH_MOUSE	0.948902	-0.374622	0.539996	-0.19472	0.680867	0.34246	1.81284e+06	2.29853e+06	2.35035e+06	2.63067e+06	5	1.46528e+06	1.70488e+06	1.67506e+06	2.40614e+06	1.58268e+06	2933629	2.38071e+06	2.2971e+06	2.4381e+06	1.65989e+06	2.6998e+06	2.81096e+06	2.14298e+06	2145879	2.66062e+06	2562100	2905165	2879588
MEDTEPFSAELLSAMMR	sp|P18872|GNAO_MOUSE	0.948618	-0.753564	0.0228895	0.0182424	1.59663	0.709325	1.0015e+06	1.6375e+06	1.68849e+06	1.61692e+06	5	1.11924e+06	658838	1.20125e+06	1.02668e+06	1.48454e+06	2.1642e+06	1.5277e+06	1373544	1.73918e+06	1.46265e+06	2841692	1.51373e+06	885181	1469579	1.67008e+06	1176073	2.49031e+06	1.27855e+06
IVGVPLELEQSTHR	sp|Q80TE7|LRRC7_MOUSE	0.948296	0.777595	0.28139	0.213242	0.0515142	0.0566853	975237	1.01432e+06	568893	874948	5	1.16985e+06	463543	1.29102e+06	976536	1.40452e+06	614402	1.28335e+06	754993	425450	513608	318507	481674	1.10523e+06	1.12396e+06	639370	626539	920204	1.06466e+06
GVGIISEGNETVEDIAAR	sp|Q8VDN2|AT1A1_MOUSE;sp|Q6PIC6|AT1A3_MOUSE;sp|Q6PIE5|AT1A2_MOUSE	0.947927	-0.300387	0.402982	0.0969146	1.3896	0.421103	1.28719e+07	17234831	1.58514e+07	1.61151e+07	5	13361332	9427103	14331441	14367690	16878248	17217628	20352016	14491432	14150060	16556393	14568810	19983464	13998300	17035000	16037055	14059191	16170029	17274194
GIFNGFSITLK	sp|Q8VEM8|MPCP_MOUSE	0.947892	-0.61652	0.150037	0.0877926	0.620974	0.317321	2.09864e+06	2.61494e+06	3.21758e+06	2.46055e+06	5	1.67787e+06	2323797	2.48791e+06	1.90499e+06	1931790	3.39718e+06	2998272	2132509	3189813	2.16615e+06	4.58065e+06	4.1948e+06	1.95648e+06	2585478	2528469	1.87397e+06	3.17371e+06	2.14114e+06
AVVVNAAQLASYSQSK	sp|Q9CR62|M2OM_MOUSE	0.947823	-0.415535	0.614354	0.224045	1.3916	0.461592	2.9808e+06	4.10474e+06	3.97577e+06	3.51432e+06	5	2.2453e+06	2.72236e+06	3.86521e+06	3.09032e+06	4.04285e+06	4608640	4375018	3392443	3.47697e+06	3.63116e+06	5483186	4.10433e+06	3183196	3.38716e+06	3.03251e+06	2585417	4.60284e+06	3.96367e+06
DLAAGAVPANLKPSK	sp|Q9QYR6|MAP1A_MOUSE	0.947807	-0.477056	0.342519	-0.23683	0.416538	0.334941	5.71751e+06	7.21164e+06	7.95821e+06	8.49821e+06	5	5598848	3.35877e+06	6979041	6.93339e+06	6.9613e+06	11084686	5466669	5.33392e+06	6.25143e+06	5503403	9338940	8896442	9800821	7782920	10322253	11260048	6.07631e+06	7049499
NLLSVAYK	sp|Q9CQV8|1433B_MOUSE;sp|O70456|1433S_MOUSE;sp|P68510|1433F_MOUSE;sp|P61982|1433G_MOUSE;sp|P62259|1433E_MOUSE;sp|P68254|1433T_MOUSE;sp|P63101|1433Z_MOUSE	0.946473	-0.217986	0.0972134	0.0469992	0.908654	-0.390281	39740211	30321023	46222176	2.93492e+07	5	40753180	37102596	49371888	31733180	37386204	32631800	31449976	19816112	46656096	48012448	44784060	49619504	42038772	33526800	30468340	25466876	30794956	26488830
VSALNVLQDLGLFGLYK	sp|Q8BH59|CMC1_MOUSE	0.946242	-1.96199	0.181701	0.287558	0.617758	1.135	54919	120612	213963	98816	5	12549.4	0	71527.2	135599	55107.8	48287.6	189161	189892	15304.9	102081	262296	444525	245608	102633	0	173236	102934	115276
AIAVLTSGGDAQGMNAAVR	sp|P47857|PFKAM_MOUSE	0.945927	-0.438263	1.01408	0.394747	2.04105	0.983213	795818	1.57322e+06	1.07831e+06	1.19663e+06	5	654570	522214	1.02647e+06	980013	1.68245e+06	1.94234e+06	1.50867e+06	1.15943e+06	1.08645e+06	1.05891e+06	1.44338e+06	921089	881717	865803	1.33605e+06	966396	1.46318e+06	1.35172e+06
LNYSDHDVIK	sp|P84091|AP2M1_MOUSE	0.945728	-0.470637	0.489153	0.135085	0.531632	0.297678	2.49293e+06	3.06422e+06	3.4545e+06	2.79033e+06	5	1.64394e+06	1843147	3.78908e+06	2695546	2.92343e+06	3.22482e+06	3217056	2.89156e+06	2914642	2.68247e+06	3.6881e+06	4.04674e+06	3940573	2.9828e+06	2.19647e+06	2506654	2790530	3475189
NLDSTTVAVHGEEIYC[+57.021464]K	sp|P97315|CSRP1_MOUSE	0.94502	-1.70985	0.112462	-0.218544	0.733167	1.92144	184072	697266	602147	811310	5	384547	48383.9	168979	134378	695463	1645328	247590	200685	419924	526344	1.32504e+06	593995	145433	691144	927071	993323	89016.7	1.356e+06
FTFIPEQSFDQLLQLQEITLHNNR	sp|Q63912|OMGP_MOUSE	0.943593	-0.801735	0.600785	0.962759	1.2218	2.12081	129195	561920	225212	288307	5	64319.2	56447.1	207433	188581	277291	267656	670224	1.03251e+06	154733	133005	250521	268696	319107	72771.6	0	187630	689443	491690
GLAGPFLDYLTR	sp|Q9Z268|RASL1_MOUSE	0.943034	-0.889269	0.328671	0.281031	1.06231	1.10563	598456	1.28784e+06	1.10848e+06	1.05989e+06	5	472345	225631	910084	785766	1.21192e+06	2.10221e+06	1.17616e+06	661069	713194	1.00469e+06	1.95782e+06	883865	982848	643587	1.22971e+06	1.24434e+06	1.27536e+06	906470
IQLQDAGR	sp|Q9D6M3|GHC1_MOUSE;sp|Q9DB41|GHC2_MOUSE	0.942679	-0.278429	0.856649	0.25403	1.45517	0.411252	3.25823e+06	4.33292e+06	3.95182e+06	3.63337e+06	5	3.40048e+06	2.98396e+06	3.51551e+06	3132961	4215807	5.31647e+06	4319250	3480147	3.66801e+06	4.20433e+06	5078145	3.63666e+06	3.17192e+06	2.77436e+06	3.88091e+06	3.57713e+06	3.96745e+06	3.96701e+06
MSVEADINGLRR	sp|Q9QWL7|K1C17_MOUSE;sp|Q6IFX2|K1C42_MOUSE;sp|Q61781|K1C14_MOUSE	0.941988	-1.2721	0.00783479	-0.0288516	0.148968	-0.459907	5.97694e+07	4.34543e+07	144350564	4.43321e+07	5	121321848	2.7941e+06	677237	114284344	91731600	553774	401112	81130824	149459248	63983172	85543392	181521216	241245792	123440152	226096	96796760	451519	745928
APQVYILPPPAEQLSR	sp|P01867|IGG2B_MOUSE	0.941955	1.441	0.390761	-8.01576	0.610189	-0.919604	9.29172e+07	49121077	3.42224e+07	12713161916	5	123252080	173722640	32485078	42209008	61654432	46274160	43506252	45049464	67703992	56888932	24272684	12181535	10064915	63321915000	17933914	154382176	39225172	32353318
FDSKPAPSAQPAPPPHPPSR	sp|Q6R891|NEB2_MOUSE	0.94137	0.605648	1.17966	-0.779716	1.35273	-1.02483	1.63647e+06	804275	1.07545e+06	1.38077e+06	5	1.61259e+06	977244	2.40089e+06	1555174	552248	688204	1.23588e+06	740763	965646	998916	799169	932946	1.68058e+06	2.03746e+06	1.06892e+06	965240	1.1693e+06	1.66295e+06
YFVDINIQNK	sp|Q80U23|SNPH_MOUSE;sp|Q8BHS8|SYBU_MOUSE	0.941084	-0.467029	0.833662	-0.210304	1.32563	-0.671764	7.71413e+06	4.84246e+06	1.06629e+07	5.6024e+06	5	6589830	5332405	10489132	8445148	4.24942e+06	4905901	5500883	4.71363e+06	9109342	8540675	9902495	15019026	10743106	6512283	4352858	5763385	5.4316e+06	5.95186e+06
EYEEEIHSLK	sp|F6SEU4|SYGP1_MOUSE	0.939829	-1.12343	0.127542	0.342308	0.337512	0.890966	130730	242427	284813	191221	4	268004	0	148355	106559	302568	45686.3	585986	35468.7	424488	349842	143659	127625	378449	100318	173241	161886	520662	0
FLDTAFDLDAFKK	sp|Q60597|ODO1_MOUSE	0.939595	-0.639303	0.354263	-0.261112	0.692102	0.557053	552911	813476	861200	974871	5	409118	465349	587443	749732	389651	1.19093e+06	900084	773235	776460	455142	1.22654e+06	1.11725e+06	730613	696963	793865	910076	1.35634e+06	1.11711e+06
ELDSITPDITPGWK	sp|Q8CAQ8|MIC60_MOUSE	0.939293	-0.434307	0.105522	-0.079489	0.350833	-0.165039	4.65695e+06	4.15355e+06	6292761	4.38883e+06	5	5.50015e+06	4.35175e+06	4.79104e+06	3.98486e+06	4.45554e+06	5436303	3750992	2971379	6.87343e+06	4.71677e+06	8592893	6.78502e+06	4.49569e+06	3.97279e+06	5.85198e+06	5.80168e+06	3.22786e+06	3089833
TLAYIITELDER	sp|P57746|VATD_MOUSE	0.939007	-0.398245	0.108288	0.0543349	4.13188	1.49367	1.69785e+06	4.78124e+06	2.2376e+06	4.60451e+06	5	1.993e+06	1.03756e+06	1.74558e+06	2.01526e+06	4.64726e+06	4295692	4798908	5383083	2557092	1.59849e+06	1.95276e+06	2.54322e+06	2.53646e+06	3.57974e+06	3.7031e+06	4.13554e+06	6.08538e+06	5.5188e+06
IDTIAADESFTQVDIGDR	sp|Q03137|EPHA4_MOUSE	0.938349	-0.678342	0.318032	-0.330031	0.502264	0.536624	158611	230078	253826	289217	3	102004	49050.7	276552	206839	193414	266026	322144	138726	181862	307483	311607	231628	236547	301667	59915.7	336508	305641	442353
LMEQLLDILDAQLQALRPIER	sp|Q80TR1|AGRL1_MOUSE	0.938164	-1.24245	0.240663	-0.115999	1.13386	0.569105	16272584	24142056	3.85008e+07	2.61633e+07	5	18460688	12746556	16386810	17496282	14685504	30980832	25275878	25626010	21489122	34798692	81124312	27805348	27286762	29568848	25357522	25731922	21276760	28881682
KVVNPLFEK	sp|P12970|RL7A_MOUSE	0.937279	-0.396675	0.0294734	-0.0132129	0.459704	0.238479	7.87721e+06	9.29312e+06	1.03701e+07	9.37862e+06	5	6.21848e+06	6.08689e+06	9941911	9261554	6.71106e+06	9001311	10512659	10947451	10033120	7823184	11636766	13217954	9139524	8.33913e+06	8784346	8705372	10747671	10316592
VHAELADVLTEAVVDSILAIR	sp|P80317|TCPZ_MOUSE	0.936152	-2.37161	0.213747	0.354482	1.3979	1.65078	141435	444111	731955	347361	5	18965.7	0	361386	185389	315002	298275	587347	575818	354492	190118	586392	1.80068e+06	728092	190015	39487.8	284062	908083	315157
GAVEC[+57.021464]C[+57.021464]PNC[+57.021464]R	sp|P63037|DNJA1_MOUSE	0.936079	-3.38189	0.344443	-1.01402	0.667744	1.85613	39368.2	142527	410389	287837	4	0	0	139591	17882	46311.2	16731.7	292866	214199	139406	990483	681277	123938	116842	22346.1	15627.1	848759	218362	334093
FLSQPFQVAEVFTGHMGK	sp|P56480|ATPB_MOUSE	0.935914	-0.734831	0.661144	0.501932	0.742184	0.675137	1.53318e+06	2.44811e+06	2.55153e+06	1.72876e+06	5	2341771	1.49068e+06	1389101	911187	2.42841e+06	2.27687e+06	3.82366e+06	1.2635e+06	3674043	2.44927e+06	3064210	2.57272e+06	997411	2.43847e+06	2.05135e+06	1336358	1.64029e+06	1.17732e+06
LLIYAASNVESGVPAR	tr|A0A075B5P1|A0A075B5P1_MOUSE	0.935666	-0.306177	0.020323	-0.0115399	0.131645	0.0581738	2.98766e+06	3.11059e+06	3.69402e+06	3.13557e+06	5	2.90981e+06	3.31343e+06	2.9284e+06	2.799e+06	3.33393e+06	3.86085e+06	2.27385e+06	2.97374e+06	3438773	4430725	4448627	3.47608e+06	2.67591e+06	3.66788e+06	3.64784e+06	2.59317e+06	3.36001e+06	2408967
VNIIPLIAK	sp|O55131|SEPT7_MOUSE;sp|Q8C650|SEP10_MOUSE;sp|Q9DA97|SEP14_MOUSE	0.935351	-0.40962	0.0286222	-0.0132024	0.100988	-0.0653912	1.3762e+07	13152184	1.82806e+07	13273095	5	18730298	11859698	13910450	10547685	14004194	16433675	11479606	10691261	19911700	14520228	20914150	22286558	13770390	14171809	15297035	13285423	13128192	10483016
HPPVAILPLGTGNDLAR	sp|Q6NS52|DGKB_MOUSE	0.935197	-0.561848	0.177312	-0.174225	2.67752	1.36567	651440	1.67873e+06	961629	1.89421e+06	5	505392	301661	866173	932533	1.50181e+06	1.47709e+06	1.68939e+06	2.04662e+06	936536	974561	1316038	713466	867543	1.45168e+06	972938	1.3234e+06	2.65814e+06	3.06488e+06
LDEGTIQWIVDQAAAK	sp|Q6ZPE2|MTMR5_MOUSE	0.935002	-0.645366	0.18944	-0.135061	1.04737	0.740049	1.17598e+06	1.96415e+06	1.83939e+06	2.15691e+06	5	1.20106e+06	759950	1.55471e+06	1188183	1.3413e+06	2.92356e+06	1.53013e+06	2.06162e+06	1533852	1.28054e+06	2.99486e+06	1.57095e+06	1.81672e+06	1.61136e+06	2.23376e+06	2.7763e+06	1.68564e+06	2.47749e+06
DLLQNLLK	sp|P49615|CDK5_MOUSE	0.93299	-0.58115	0.0351252	0.016919	1.90204	0.991487	752624	1.49639e+06	1.12596e+06	1.47894e+06	5	630547	402374	1.09555e+06	882020	1.45297e+06	1.84663e+06	1.55799e+06	1127984	848715	1.03849e+06	1.67265e+06	1.08624e+06	983681	1.19469e+06	1327597	1.49288e+06	1746050	1.63351e+06
IINDDQSFYADVYLEDGLIK	sp|P97427|DPYL1_MOUSE	0.932975	-2.26157	0.0843641	0.120721	0.623774	0.830213	143096	254418	686165	233995	5	53672.9	0	302337	216375	129491	308435	345950	233796	510004	244589	703732	1681671	290830	134036	29240.9	270819	415057	320821
MTAILTTDVSDK	sp|Q8C8R3|ANK2_MOUSE	0.932908	-0.459382	0.957686	-0.378413	0.249753	-0.202268	1.90109e+06	1.6524e+06	2.61391e+06	2.14797e+06	5	1.67266e+06	1.03307e+06	2.70278e+06	2.19586e+06	1.70139e+06	1.92722e+06	1.88579e+06	1.0952e+06	2.43333e+06	2.08477e+06	3.0612e+06	2.3055e+06	3.18477e+06	2.07408e+06	1.94445e+06	1661612	2779892	2.27981e+06
SSSTAYMELR	tr|A0A075B5V0|A0A075B5V0_MOUSE;tr|A0A075B5V2|A0A075B5V2_MOUSE;tr|A0A075B5U7|A0A075B5U7_MOUSE;tr|A0A075B5V1|A0A075B5V1_MOUSE;tr|A0A075B5Y4|A0A075B5Y4_MOUSE;tr|A0A0A6YXA5|A0A0A6YXA5_MOUSE;tr|A0A075B5U4|A0A075B5U4_MOUSE;tr|A0A0A6YVW3|A0A0A6YVW3_MOUSE	0.932197	-0.38893	0.68184	0.341141	0.875585	0.403588	7.82629e+06	1.03526e+07	1.02479e+07	8.17249e+06	5	7.99465e+06	8568611	7796479	6.94543e+06	11451972	13787725	8699508	7.47107e+06	10440796	12547260	12473364	9587430	6.19074e+06	7563377	10930747	6.66954e+06	9254400	6444395
GVDEATIIDILTK	sp|P10107|ANXA1_MOUSE	0.932132	1.81831	0.08615	-0.346023	1.12213	-2.76207	1.39099e+06	205049	394419	260628	5	1755246	2.66283e+06	1052263	93626.4	11792.6	414791	327211	66402.4	89607.8	11508.6	323604	1.38685e+06	160528	1.02364e+06	181951	0	47241.8	50305.6
YFILPDSLPLDTLLVDVEPK	sp|P62315|SMD1_MOUSE	0.932039	-0.769865	0.103295	0.169962	0.180134	0.210174	548485	634503	935228	563989	5	581503	430850	666292	515297	673864	270361	1.11275e+06	481039	974146	567689	1.24552e+06	462256	1.42653e+06	572838	203938	484392	344330	1.21444e+06
IYANFFPYGDASK	sp|P84075|HPCA_MOUSE;sp|P62748|HPCL1_MOUSE	0.93136	-0.311555	0.0713281	-0.026283	1.3225	0.42585	1.93708e+06	2.6022e+06	2.404e+06	2.65004e+06	5	1.8613e+06	1.30187e+06	2.37792e+06	2.20723e+06	2.73584e+06	2.85731e+06	2.52134e+06	2294324	2.28457e+06	1.9165e+06	2.68749e+06	2.54237e+06	2.58908e+06	1.98309e+06	2.46386e+06	2.93969e+06	2939762	2.92381e+06
LATNAAVTVLR	sp|P42932|TCPQ_MOUSE	0.930784	-0.59552	0.380577	0.254729	1.11757	0.637997	709308	1103802	1.07178e+06	925145	5	380213	507690	1.06899e+06	880340	1.17245e+06	1.32652e+06	1.00245e+06	913780	905726	748275	1.15232e+06	1.5117e+06	1.04086e+06	606347	1.15228e+06	440759	1.28722e+06	1.13911e+06
ATDLFDELVAHEVAR	sp|Q6ZPE2|MTMR5_MOUSE	0.930054	-0.669246	0.2097	-0.125081	1.04034	0.728826	3.24562e+06	5.37893e+06	5.16132e+06	5.8661e+06	5	3.16519e+06	1.32324e+06	4.4903e+06	4.00375e+06	4460066	7.7527e+06	4.37626e+06	4.92671e+06	4249196	4.15408e+06	8.24779e+06	4432888	4.72264e+06	4.24227e+06	5.96023e+06	7004522	5.11772e+06	7.00573e+06
LLEVSDDPQVLAVAAHDVGEYVR	sp|Q8BVE3|VATH_MOUSE	0.929986	-0.519678	0.681517	0.31899	1.3527	0.746346	730522	1.22548e+06	1.0473e+06	982382	5	926936	685248	609883	700022	951806	1.44391e+06	1.62546e+06	880747	1.13786e+06	982701	1.54994e+06	904004	662009	1.0539e+06	784451	897102	1.12646e+06	1050003
WLNTPNTYLR	sp|Q9QYB8|ADDB_MOUSE	0.928997	-0.504997	1.10516	-0.367752	0.871604	0.319274	1.24312e+06	1.55104e+06	1.76414e+06	2.00137e+06	3	1.63684e+06	929156	1.06521e+06	1.34127e+06	1.63314e+06	1.74922e+06	1.41844e+06	1.40338e+06	1.97789e+06	1.24826e+06	2.53095e+06	1418954	1.64462e+06	2.00607e+06	1.85478e+06	2.62905e+06	2008802	1.50817e+06
SVSSNVASVSPIPAGSK	sp|Q8R1Q8|DC1L1_MOUSE	0.928412	-0.454785	0.355756	-0.12391	3.12137	0.834915	1.8235e+06	3.25268e+06	2.49926e+06	3.54439e+06	5	2331614	1.8409e+06	1.45804e+06	1.66346e+06	3309963	3.59193e+06	2.99872e+06	3.11011e+06	2.92965e+06	2.1846e+06	3.41211e+06	1.69148e+06	2278436	2.7559e+06	4.50211e+06	3.87102e+06	3370658	3222279
EQSILELGSLLAK	sp|Q8BG32|PSD11_MOUSE	0.928343	-1.66816	0.414606	0.339143	1.36792	1.31564	124291	309376	395009	244565	3	126045	40942.3	195782	134396	344226	476064	233264	183952	324502	139050	902937	334915	273639	203478	275294	367792	214429	161834
TVGIDDLTGEPLIQR	sp|Q9WTP7|KAD3_MOUSE	0.928301	-0.576947	0.395558	-0.129324	1.98911	0.657388	540408	852344	806120	932278	5	400537	552940	544835	663318	742533	1.02725e+06	875979	763616	711814	546679	779338	1.28071e+06	712054	845530	875939	792392	1.11639e+06	1.03114e+06
DASELHAASSDSTGFGEER	tr|E9Q9B7|E9Q9B7_MOUSE	0.927802	-1.12426	0.322846	-0.374176	0.783612	1.27117	82340.6	198735	179494	257580	5	152354	41815.2	60744.3	74448.9	353469	264354	140053	37062.8	117029	307755	223422	50798.6	198466	326019	249568	378917	188546	144851
ALIYSASYR	tr|A0A140T8M5|A0A140T8M5_MOUSE	0.926934	-0.267618	1.36619	0.303049	1.66527	0.2931	1.16954e+07	1.433e+07	1.40791e+07	1.1615e+07	5	11596381	10674431	11933110	12577700	14827472	16240545	12918044	13334050	13617498	16346210	16598623	13491913	10341504	11500938	13205153	9242503	13364756	10761797
TFSEILNR	sp|Q9JHU4|DYHC1_MOUSE	0.926829	-0.323	0.21333	0.129445	1.41228	0.576475	1.34697e+06	2.0086e+06	1.68496e+06	1.83623e+06	5	1.20133e+06	967620	1.38551e+06	1.8334e+06	1.53126e+06	2.05462e+06	2103228	2.34527e+06	1.6167e+06	1.41831e+06	1.95728e+06	1.66155e+06	1.77095e+06	1.21473e+06	1.66572e+06	1.45633e+06	2565341	2278999
FLESEFSSENLR	sp|O54829|RGS7_MOUSE;sp|Q9Z2H2|RGS6_MOUSE	0.925156	-0.373244	0.190019	0.107489	2.08662	0.699919	1.8917e+06	3.07291e+06	2.45025e+06	2.85228e+06	5	1.86725e+06	1.21888e+06	2.12704e+06	2353653	2.56587e+06	3.10377e+06	3.21111e+06	3.41089e+06	2039162	2.17541e+06	3.06382e+06	2177329	2.79554e+06	2.04952e+06	2.2443e+06	2.42352e+06	3756086	3787979
IILVIGGPGSGK	sp|Q920P5|KAD5_MOUSE	0.92405	-0.618216	0.213813	0.136523	2.89223	1.36407	1.22604e+06	3.15595e+06	1.88194e+06	2.871e+06	5	990663	857738	2.03403e+06	1.02172e+06	2.66706e+06	3.25483e+06	3.64605e+06	3.05587e+06	2.07172e+06	1811961	2.7214e+06	1.27583e+06	1.52878e+06	3493198	1.97512e+06	1.60938e+06	3685026	3.59228e+06
FTQAGSEVSALLGR	sp|P56480|ATPB_MOUSE	0.924013	-0.700876	0.688159	0.587684	0.874158	0.745768	2.07648e+06	3.48197e+06	3.37529e+06	2.31694e+06	5	2.54945e+06	1.99364e+06	2.10031e+06	1.66251e+06	3.86726e+06	3185897	5340153	1.53459e+06	5017394	3.57076e+06	3.10091e+06	3.98875e+06	1.19865e+06	3.76379e+06	2.67188e+06	1.66894e+06	1.86061e+06	1.61948e+06
DNTALLTQVQTTMR	sp|Q99KJ8|DCTN2_MOUSE	0.923442	-0.523524	0.191999	0.137743	0.684229	0.486663	995072	1.39429e+06	1.43038e+06	1.26733e+06	5	1.2019e+06	1.09609e+06	984159	698145	1.8628e+06	1.82731e+06	920900	966166	1.75768e+06	941478	1.96701e+06	1.45565e+06	1.03007e+06	944514	1.31011e+06	1.52152e+06	1482703	1.0778e+06
SNSPAHYSLLPSLQMDALR	sp|Q80YA9|CNKR2_MOUSE	0.923336	-1.0215	0.213463	-0.124659	4.01941	3.12407	121148	1.05622e+06	245934	1.15154e+06	5	121694	0	222834	140064	1.20197e+06	1.15235e+06	1.07684e+06	793708	217522	162386	340051	122997	386714	934028	1.1487e+06	849587	1.16155e+06	1.66385e+06
AQYYLPDGSTIEIGPSR	sp|P61164|ACTZ_MOUSE	0.923245	-0.40449	0.0665842	0.0234204	1.50993	0.516005	5.68826e+06	8.13415e+06	7.52909e+06	8.00317e+06	5	5352252	3.76656e+06	6428577	7.20563e+06	7273954	9348542	7.65527e+06	8258817	7.52767e+06	4945000	8787958	7502993	8881847	6.08025e+06	8543472	7822546	8898324	8671230
VAEQTPLTALYVANLIK	sp|P47738|ALDH2_MOUSE	0.923227	-0.849261	0.638416	0.670352	0.709044	0.90233	360595	673982	649641	423499	5	66725.1	292122	489265	594268	169522	1.02691e+06	714081	785413	767226	279268	869535	825550	506624	300538	298505	226345	682124	609983
GSGEGQGQILQR	sp|Q6ZPE2|MTMR5_MOUSE	0.923064	-0.598896	0.139677	0.10093	1.12671	0.705586	1.92975e+06	3147052	2.92272e+06	2.93441e+06	5	1.75418e+06	1.304e+06	2.56021e+06	2.10061e+06	2.74158e+06	4611858	2.38033e+06	2854439	2.11159e+06	2.56664e+06	4671309	2717504	2.54655e+06	1845519	2868634	3.82505e+06	2.71933e+06	3.41352e+06
LTGFHETSNINDFSAGVANR	sp|P15105|GLNA_MOUSE	0.92219	-0.279977	0.244904	-0.194476	0.0539477	0.0472544	36218547	37424500	4.39757e+07	4.28252e+07	5	46545312	38174540	30561966	29592370	46665912	51433184	27263506	24335398	49612384	43209048	46814476	44674928	35567568	47451600	59570984	48860844	29730026	28512424
GLEWIGR	sp|P06328|HVM49_MOUSE;sp|P01750|HVM06_MOUSE;tr|A0A0B4J1J7|A0A0B4J1J7_MOUSE;tr|A0A0A6YWI9|A0A0A6YWI9_MOUSE;tr|A0A075B5R7|A0A075B5R7_MOUSE;tr|A0A075B5R9|A0A075B5R9_MOUSE;tr|A0A075B5Y1|A0A075B5Y1_MOUSE;sp|P01754|HVM10_MOUSE;tr|A0A075B5R4|A0A075B5R4_MOUSE;sp|P01753|HVM09_MOUSE	0.921366	-0.334138	0.374802	0.0895773	0.271635	0.111203	2.60447e+06	2.81316e+06	3.28326e+06	2.6438e+06	5	2.18507e+06	1998906	3232861	3.00104e+06	2.68546e+06	3085134	2.81864e+06	2.66341e+06	3.15466e+06	3668938	3.36667e+06	3.80583e+06	2.42018e+06	2.51197e+06	2.75587e+06	2.15997e+06	3.12974e+06	2.66147e+06
NMEEEVAITR	sp|Q60597|ODO1_MOUSE	0.920708	-0.574153	0.00482847	0.00482655	1.15513	0.643579	893761	1396233	1.33063e+06	1.39157e+06	5	567934	718443	1.13894e+06	1.14973e+06	888344	1.45913e+06	1.64799e+06	1.58947e+06	1.21489e+06	910372	1.5958e+06	1.90656e+06	1.02555e+06	928222	1085573	954581	2.15437e+06	1.83511e+06
WEFIPSK	sp|P50516|VATA_MOUSE	0.920311	-0.260485	0.0569039	-0.034413	4.19313	1.74632	1.92315e+06	6.45223e+06	2.30371e+06	6.60799e+06	5	1.77602e+06	1358684	2.21717e+06	2.34075e+06	5684493	5.83128e+06	7.21863e+06	7074514	2.21026e+06	2.13414e+06	2.54227e+06	2.42494e+06	2.20694e+06	4.76169e+06	5499688	5.77948e+06	8861942	8137136
RLTGFHETSNINDFSAGVANR	sp|P15105|GLNA_MOUSE	0.920275	-0.745432	0.0638904	-0.0886902	0.148732	0.2038	1.96302e+06	2.26086e+06	3.29096e+06	2404213	5	2.57865e+06	2.11439e+06	1.73937e+06	1.41966e+06	2.62059e+06	4.1485e+06	1.26849e+06	1.00587e+06	3.09667e+06	3209024	5592739	2.83535e+06	1.721e+06	3.2022e+06	3.56175e+06	2.25819e+06	1740751	1.25816e+06
QPGDPSNTSAEDGADSGYVAADDTLSR	sp|Q80U23|SNPH_MOUSE	0.920191	-0.338341	1.1918	-0.432568	1.51007	-0.648552	4.26655e+06	2.72172e+06	5.39421e+06	3.67333e+06	5	4441110	2.92376e+06	5.40645e+06	4.2949e+06	2.88804e+06	2.98136e+06	2.90647e+06	2.11102e+06	5268530	4766006	4.51767e+06	6791571	5627281	4.43552e+06	3.43216e+06	4.41744e+06	2.57649e+06	3.50504e+06
EAFQEALAAAGDK	sp|P10639|THIO_MOUSE	0.920015	0.233874	0.463526	0.156884	0.370437	-0.143028	2.60698e+06	2.36092e+06	2.21684e+06	2.11765e+06	5	2233140	2.65544e+06	2.98119e+06	2.55814e+06	2995647	2.38872e+06	2.24152e+06	1.81781e+06	2.11643e+06	2.0139e+06	1.80793e+06	2.57405e+06	2.57189e+06	2.24668e+06	1.94306e+06	1.86734e+06	2.38236e+06	2.14884e+06
EGGAGAVDEDDFIK	sp|Q8BRT1|CLAP2_MOUSE	0.919912	0.208222	0.461047	-0.181859	1.71125	0.413609	1.06689e+06	1.42111e+06	923502	1.61203e+06	5	969986	1.15197e+06	999358	1.14623e+06	1.56977e+06	1.54763e+06	1.43657e+06	1.13046e+06	962456	838047	835985	833540	1.14748e+06	1.06812e+06	1.84767e+06	1.7289e+06	1.55102e+06	1.86443e+06
LTLPFLLLQGSADR	sp|O35678|MGLL_MOUSE	0.919345	-0.343352	0.429223	0.27429	0.743332	0.530278	136839	197624	173608	163407	5	138183	90650.3	191962	126560	217046	281568	120694	171187	143735	174839	195217	182771	171476	209993	184913	118734	175129	128264
NVDVEFFK	sp|P14873|MAP1B_MOUSE	0.918885	-0.437841	0.359013	-0.234433	0.0213259	-0.0208767	2.19557e+06	2.16403e+06	2.97407e+06	2545858	5	2.6741e+06	1.23634e+06	2.70377e+06	2168072	2.4739e+06	3051212	1.6963e+06	1.43469e+06	2839029	2.42554e+06	4.01852e+06	3.05403e+06	2.53321e+06	2.23453e+06	2.87719e+06	3.52065e+06	2222704	1.87421e+06
GDFIALDLGGSSFR	sp|P17710|HXK1_MOUSE	0.917994	-0.522289	0.109866	0.136708	0.626597	0.594536	877939	1.32568e+06	1.26092e+06	1.20583e+06	5	958880	756254	969811	826812	1.79556e+06	1.82278e+06	1301286	383082	1.4549e+06	1.1085e+06	1.10598e+06	1.86902e+06	766221	1.02603e+06	2.15476e+06	1.14694e+06	952148	749251
LLILADMADVMR	sp|Q61301|CTNA2_MOUSE	0.916962	-0.474521	0.201456	0.14362	0.185811	0.179712	2.7414e+06	3.10507e+06	3.80906e+06	2.81085e+06	5	2.42875e+06	1.42154e+06	4575363	2.53995e+06	3.56522e+06	3.39591e+06	3512644	1.9465e+06	3.55024e+06	3.77525e+06	4.36404e+06	3.82496e+06	3530808	3237988	2.10017e+06	1.69249e+06	4.0351e+06	2.98849e+06
ELTLQDVELLK	sp|Q8CH72|TRI32_MOUSE	0.916917	-0.384349	0.0673878	0.033868	0.235928	0.131002	967970	1.05998e+06	1.26346e+06	1.03539e+06	5	956115	801705	934116	1.17994e+06	994274	1.4586e+06	948109	838936	1.24189e+06	1.10809e+06	1.77078e+06	984126	1.21243e+06	983557	1.04222e+06	890838	1.14158e+06	1.11873e+06
ILIIGNSSVGK	sp|P63011|RAB3A_MOUSE	0.915893	-0.493769	0.796861	0.66316	0.771934	0.775951	1.93338e+06	3310560	2.72243e+06	2.0906e+06	5	2.08332e+06	1.41464e+06	2670741	1.56481e+06	3.35702e+06	3.13196e+06	5.414e+06	1.33925e+06	3628934	2.97514e+06	2.87281e+06	2.50412e+06	1.63114e+06	2.41679e+06	1.54905e+06	1.90715e+06	2.78759e+06	1.79241e+06
LLIIGNSSVGK	sp|P62823|RAB3C_MOUSE;sp|Q9CZT8|RAB3B_MOUSE	0.915893	-0.493769	0.796861	0.66316	0.771934	0.775951	1.93338e+06	3310560	2.72243e+06	2.0906e+06	5	2.08332e+06	1.41464e+06	2670741	1.56481e+06	3.35702e+06	3.13196e+06	5.414e+06	1.33925e+06	3628934	2.97514e+06	2.87281e+06	2.50412e+06	1.63114e+06	2.41679e+06	1.54905e+06	1.90715e+06	2.78759e+06	1.79241e+06
LLLIGNSSVGK	sp|P35276|RAB3D_MOUSE	0.915893	-0.493769	0.796861	0.66316	0.771934	0.775951	1.93338e+06	3310560	2.72243e+06	2.0906e+06	5	2.08332e+06	1.41464e+06	2670741	1.56481e+06	3.35702e+06	3.13196e+06	5.414e+06	1.33925e+06	3628934	2.97514e+06	2.87281e+06	2.50412e+06	1.63114e+06	2.41679e+06	1.54905e+06	1.90715e+06	2.78759e+06	1.79241e+06
GFGFVSFER	sp|P29341|PABP1_MOUSE;tr|Q62029|Q62029_MOUSE;tr|Q9D4E6|Q9D4E6_MOUSE	0.915577	-0.435549	0.0922328	-0.0387152	1.11457	-0.265893	1.00622e+07	8.36858e+06	1.36084e+07	8.5962e+06	5	10088470	8980111	11965457	9214835	7911801	9605870	8.02414e+06	7932518	14568138	7.22021e+06	15715353	16974210	13564082	6.38986e+06	7.40825e+06	9781259	10234896	9166717
FAQHAFR	sp|Q8BGZ1|HPCL4_MOUSE;sp|P62761|VISL1_MOUSE	0.915368	-0.837288	0.536554	-0.394838	0.637643	0.535643	541902	785534	968209	1.03282e+06	5	431745	192385	859917	683560	576801	629189	898859	1.03729e+06	998334	510469	605359	1.3855e+06	1.34139e+06	655440	732123	896174	1421078	1.45927e+06
NLSPVVSNELLEQAFSQFGPVEK	sp|Q8R326|PSPC1_MOUSE	0.914886	-0.69836	0.318855	0.487405	0.930217	1.25695	379385	906691	615613	646749	5	449167	120084	415739	532552	1.29384e+06	1.39374e+06	727659	211521	360703	662039	942161	522398	590763	0	1.29028e+06	615435	939380	388650
DIDSFVPSK	sp|Q8BMF4|ODP2_MOUSE	0.914704	-0.373208	0.84638	-0.374113	0.466835	0.238654	6.97069e+06	8.22466e+06	9028647	1.06595e+07	5	6.64428e+06	7027030	6.49596e+06	7.71551e+06	4869076	10426498	8874823	8728254	8952785	6550867	10104670	12213888	7321025	7.09589e+06	11361409	10776499	12129199	11934554
TDEGPDTPSYNR	sp|Q6A065|CE170_MOUSE	0.914203	1.42337	0.193183	-0.340714	0.603386	0.933569	65947.8	125960	24588	159514	3	76632.6	15592.8	51297.4	120269	165337	211011	109666	17825.6	18976.5	47738.2	0	0	56225.4	123154	303639	256469	40409.2	73896.8
IISSIEQK	sp|P62259|1433E_MOUSE	0.914193	-0.238665	0.14899	0.0748387	1.02027	-0.464322	5.41784e+06	3.92691e+06	6.39251e+06	3.7284e+06	5	5672720	5308835	6529481	4.16033e+06	4715228	4869318	3741466	2.38164e+06	6.82983e+06	6629899	5174956	6.64645e+06	6.68142e+06	3.88992e+06	3.92319e+06	3.7427e+06	3.60867e+06	3.47752e+06
ALAEDSDIFFDYSGR	sp|O88485|DC1I1_MOUSE	0.913929	-0.442088	0.290545	0.0969838	1.86413	0.745673	1.95749e+06	3.28223e+06	2.65938e+06	3.06884e+06	5	2.26765e+06	1.08321e+06	1.87821e+06	2.60086e+06	2912736	3.81265e+06	3028273	3.37525e+06	3120701	2.40962e+06	3.26429e+06	1.91898e+06	2.5833e+06	2183535	3.18394e+06	3.32478e+06	3.3085e+06	3.34341e+06
VNADEVGGEALGR	tr|A8DUK4|A8DUK4_MOUSE	0.91334	-1.07693	0.788711	-1.19632	0.0587437	-0.0627956	1.69132e+06	1.61928e+06	3.56792e+06	3.71066e+06	5	2095335	2.08031e+06	1.30935e+06	1.28029e+06	2.35078e+06	1400163	687916	2.03827e+06	3.16349e+06	3.02035e+06	7.15769e+06	2608593	1.88946e+06	3619400	2848763	8091601	2.49837e+06	1.49516e+06
RDNEVDGQDYHFVVSR	sp|P70175|DLG3_MOUSE	0.913135	-0.652831	0.112872	0.128003	0.792859	-0.651166	621927	396022	977826	362399	5	576709	332311	893881	684808	587413	393717	198004	404953	737974	1.0696e+06	640820	923338	1.51739e+06	270131	130992	357973	541780	511118
EELEGLIQEQMK	sp|Q9QYB8|ADDB_MOUSE	0.913076	-0.44744	0.0258428	-0.0193774	0.607515	0.376359	391663	508403	534079	515278	3	513005	189939	459406	404303	644895	560180	404814	423724	653464	421024	451727	623154	521028	435617	398815	496551	777249	468155
IISVDGAKVIINSTITPNMTFTK	sp|Q9QWW1|HOME2_MOUSE	0.912653	4.14258	4.21957	6.23293	2.15329	2.12466	1.04118e+06	4.54059e+06	58950.2	60368.9	5	2.91558e+06	282416	214862	751858	6.00174e+06	4075691	3.19728e+06	4.88766e+06	18659.9	46988	49191.7	101020	78891.6	80255.7	0	0	88241.3	133347
GETALHMAAR	sp|Q8C8R3|ANK2_MOUSE;sp|G5E8K5|ANK3_MOUSE	0.912045	-0.552591	0.218674	-0.201004	0.269396	-0.261291	872885	728284	1.28028e+06	837161	5	676045	465981	1.3649e+06	984612	880418	870110	727168	435439	1.02448e+06	880430	1.57744e+06	1.46812e+06	1.45091e+06	935198	806997	357376	1.33665e+06	749587
AIGVLTSGGDAQGMNAAVR	sp|Q9WUA3|PFKAP_MOUSE;sp|P12382|PFKAL_MOUSE	0.911083	-0.399297	0.912962	0.314125	1.84843	0.759913	1.52051e+06	2.57482e+06	2.00535e+06	2.07103e+06	5	1.20305e+06	1.13774e+06	2.0236e+06	1.71766e+06	2.70598e+06	3.08644e+06	2.49516e+06	2.0117e+06	2.00631e+06	1.89442e+06	2.66262e+06	1.8961e+06	1.5673e+06	1.66737e+06	2.1544e+06	1.78611e+06	2.72085e+06	2.0264e+06
TVFDEAIR	sp|Q05144|RAC2_MOUSE;sp|P63001|RAC1_MOUSE;sp|P60764|RAC3_MOUSE	0.909551	-0.405494	0.909567	0.182347	0.876178	0.321646	1.84031e+06	2.29994e+06	2.43757e+06	2.02687e+06	5	1.62332e+06	1.61054e+06	2.55952e+06	1.56788e+06	2.33066e+06	2514875	2.36576e+06	1.98847e+06	2253081	1.97921e+06	2.49344e+06	3.32097e+06	2141166	2.08174e+06	2.03397e+06	1.61969e+06	2.17971e+06	2.21922e+06
IVYGHLDDPANQEIER	sp|Q99KI0|ACON_MOUSE	0.908946	-0.493757	0.751864	0.455153	0.90971	0.642627	864827	1.35014e+06	1.21777e+06	984838	5	858968	462356	1.15609e+06	981891	1.01238e+06	1.43642e+06	1.95821e+06	993567	884488	1.25087e+06	1.35772e+06	1.63441e+06	961352	556217	1152082	872645	1.23869e+06	1.10456e+06
SLKPDFVLIR	sp|O88935|SYN1_MOUSE	0.908546	-0.310737	0.453176	0.264095	1.66407	1.15446	2.41969e+06	5.38623e+06	3.00124e+06	4.48523e+06	5	2.39917e+06	2.09925e+06	3.09316e+06	2087160	6712091	5.11295e+06	6870050	2849824	3.45789e+06	3561764	2996864	2.5764e+06	2413263	3.85756e+06	5.62209e+06	3.97307e+06	4.87539e+06	4.09802e+06
LVIEEAER	sp|P80315|TCPD_MOUSE	0.907862	-0.531889	0.590543	0.281561	1.1568	0.659428	1.29587e+06	2.04677e+06	1.8736e+06	1.68388e+06	5	1.04217e+06	942303	1.89081e+06	1.3082e+06	2.06472e+06	2.7882e+06	1.7404e+06	1.59376e+06	1.47247e+06	1519420	1.71481e+06	2.7905e+06	1.87078e+06	1.30126e+06	1.6514e+06	1.56359e+06	2258988	1.64416e+06
IVLDNSVFSEHR	sp|Q68FD5|CLH1_MOUSE	0.907658	#DIV/0!	0.390316	#NUM!	0.756191	#NUM!	8357.89	0	0	4200.57	2	0	22864.8	0	10566.8	0	0	0	0	0	0	0	0	0	0	0	0	21002.8	0
NTIYAALQDFAQVTLREPLR	sp|Q5SQX6|CYFP2_MOUSE	0.907338	-1.1262	0.221535	0.267971	0.298868	0.456778	688770	945318	1.50346e+06	785074	5	461940	85778.1	1246430	960931	718749	908556	1.6537e+06	500271	895249	1.63058e+06	2.85018e+06	1.04952e+06	1.09179e+06	826625	293355	517480	1180676	1.10724e+06
QTLQSEQPLQVAR	sp|P46471|PRS7_MOUSE	0.907027	-1.18719	0.0127329	-0.00902681	1.55423	1.14336	89336	197339	203426	198578	4	84971.5	21726.6	98106.3	152539	232760	239401	191319	125875	110242	68812.2	362143	277897	198033	135077	202982	265381	184051	205397
MLVTFDEELRPLPVSVR	sp|Q8VDM4|PSMD2_MOUSE	0.906956	-1.46728	0.133128	0.149016	1.0446	0.991145	496220	986367	1.37205e+06	889570	5	555966	310650	714507	403756	848977	1600794	975950	519748	1.0184e+06	808568	3.08714e+06	1.20437e+06	741781	680193	731918	621969	1.54438e+06	869390
NSSVGLIQLNRPK	sp|Q8BH95|ECHM_MOUSE	0.906455	-0.621632	0.0180481	0.015344	0.609879	0.415223	738041	984182	1.13556e+06	973770	5	601066	583802	819976	947322	699923	1.47533e+06	845482	915993	973875	564064	1389892	1.67478e+06	1.07519e+06	812114	930454	670565	1.2902e+06	1.16552e+06
DQLQTFSEEHPVLLTEAPLNPR	sp|P61164|ACTZ_MOUSE	0.905988	-0.427295	0.240372	0.10726	0.956423	0.387552	5.98751e+06	7.83269e+06	8.05147e+06	7.27148e+06	5	5.06434e+06	4113786	7.37243e+06	7.3995e+06	6.39471e+06	8714356	7664321	8557388	7.47213e+06	5137593	9291397	9697439	8658781	5136589	7224527	6.28171e+06	9172544	8542012
NAVDAFR	sp|P84091|AP2M1_MOUSE	0.905632	-0.307059	0.345722	0.095086	0.26533	0.133942	4.96172e+06	5.44443e+06	6.13856e+06	5.09717e+06	5	4.05471e+06	4.12286e+06	6733745	4.93556e+06	5.03073e+06	6540558	5.5777e+06	4628745	5.81738e+06	5.0906e+06	6.89148e+06	6915509	5977811	4.72489e+06	4598820	5.01014e+06	5.4396e+06	5.71239e+06
VFLLPDKK	sp|P46097|SYT2_MOUSE;sp|P46096|SYT1_MOUSE	0.905414	-0.655611	0.11088	0.0714274	1.62729	0.926029	1.25442e+06	2.38344e+06	1.97606e+06	2.26831e+06	5	1.21762e+06	582534	1.23504e+06	1.98247e+06	2151554	3075506	2329998	1976713	1.40822e+06	1748829	3.05157e+06	1.60752e+06	2.06418e+06	2.06828e+06	3405411	1920908	1.98146e+06	1.96551e+06
VPIIVPIMMLAIK	sp|Q9JME5|AP3B2_MOUSE	0.90468	-0.643439	0.604214	0.435389	0.807216	0.53856	242355	352026	378570	260321	5	158608	223663	391132	196017	398559	427400	354010	228135	353349	321198	586553	379604	252146	195993	197638	133143	425678	349154
YGLAAAVFTK	sp|P47738|ALDH2_MOUSE	0.904271	-0.60653	0.286461	0.244648	0.756254	0.612462	933255	1.42682e+06	1.42097e+06	1.20427e+06	5	610465	517276	1.11774e+06	1.48754e+06	814826	1.87249e+06	1.38252e+06	1.63746e+06	1.25739e+06	992073	1.92647e+06	1.71729e+06	1.21161e+06	831493	583816	1.23553e+06	1841051	1.52945e+06
LKGAILTTMLATR	sp|P28652|KCC2B_MOUSE;sp|P11798|KCC2A_MOUSE;sp|Q6PHZ2|KCC2D_MOUSE	0.903829	-0.874829	0.316719	-0.162326	2.57184	1.84868	1.60825e+06	5.79246e+06	2.9492e+06	6482280	5	1.76104e+06	736361	2.59325e+06	1.34235e+06	7851849	4888651	5976163	4.45316e+06	2474055	2439585	5.35734e+06	2.43808e+06	2.03692e+06	8406567	5346404	5337332	6349655	6971442
LDRDPASGTALQEISFWLNLER	sp|Q9JHU4|DYHC1_MOUSE	0.903512	-2.78017	0.174399	0.443785	0.798422	2.61001	31475.1	192158	216213	141276	5	0	0	0	125900	0	58956.7	369213	340464	0	71940.8	150249	433406	425470	14899	35604.5	48825.2	360060	246989
NVFYELEDVRDIQDR	sp|Q9QWI6|SRCN1_MOUSE	0.903404	-0.539554	0.0196355	0.015364	0.519815	0.424142	4004779	5.37351e+06	5.82104e+06	5.31659e+06	5	4.17679e+06	2203524	5650435	3.98837e+06	5995552	7.23009e+06	5.67668e+06	2.59172e+06	6.1301e+06	5.47264e+06	8479214	4828884	4194361	6356693	5745461	4.0955e+06	5.83317e+06	4.55212e+06
LLEREVSILK	sp|Q924X7|STK33_MOUSE	0.901449	-1.27554	0.0884752	-0.237683	0.671657	1.60496	3.36443e+06	1.02342e+07	8.14492e+06	1.20671e+07	5	5.72478e+06	2744536	3.0635e+06	1.92492e+06	24418522	7390282	6.80702e+06	2.32101e+06	10515898	14070779	10774546	1.68167e+06	3681696	33228272	10741640	9641324	2.5075e+06	4216922
STVDLLTSITFFR	sp|Q9Z1N9|UN13B_MOUSE;sp|Q4KUS2|UN13A_MOUSE;sp|Q8K0T7|UN13C_MOUSE	0.90134	-0.672105	0.103603	-0.100351	0.422882	-0.4152	1.12334e+06	842413	1.78993e+06	903096	5	817695	788351	1.96393e+06	923399	896521	635686	1.05027e+06	787175	1345967	2.01021e+06	1.90473e+06	1.11382e+06	2574926	1067236	409700	604200	1.42099e+06	1.01335e+06
AHQANQLYPFAISLIESVR	sp|Q9JHU4|DYHC1_MOUSE	0.90123	-0.887509	0.507876	0.441364	1.28502	1.11845	594150	1.28998e+06	1.09917e+06	949991	5	224194	167515	983755	1.00114e+06	800127	1.49443e+06	1.30331e+06	1.56205e+06	770738	900834	1.81088e+06	1.0529e+06	960476	363390	574203	927650	1.74095e+06	1.14377e+06
VEAQVYILSK	sp|Q8BFR5|EFTU_MOUSE	0.90083	-0.53752	0.0831037	0.0589073	2.0673	0.73536	2.58087e+06	4.29667e+06	3.74607e+06	4.12476e+06	5	2.04872e+06	1.98322e+06	2971011	3.32054e+06	3.63673e+06	5.07938e+06	4211913	4.25865e+06	2.77583e+06	3040269	5244255	4.82162e+06	2.8484e+06	2.49424e+06	3033711	4054896	5482692	5558274
INEAIVAVQAIIADPK	sp|Q9CQE8|RTRAF_MOUSE	0.900284	-0.421417	0.526045	-0.215975	0.0603873	-0.0390881	1.79487e+06	1.7469e+06	2.40377e+06	2.029e+06	5	2.02642e+06	1.26954e+06	2.23412e+06	1.64941e+06	1.5267e+06	2293119	1.52917e+06	1.63859e+06	2.29508e+06	1.53043e+06	3.14913e+06	2.58507e+06	2.45914e+06	1613407	2367738	2.47184e+06	1.95148e+06	1.74054e+06
EQGFLSFWR	sp|P48962|ADT1_MOUSE	0.900196	-0.410583	0.476247	0.209836	0.731337	0.352311	17603106	2.24722e+07	2.33984e+07	19430253	5	15144064	12300472	24036836	18931052	21282146	23516342	27419374	17670904	20984044	20993030	26964302	29966280	18084586	18261060	17855146	14003839	26432386	20598834
FSSSGSGTDFTLR	sp|P03976|KV2A5_MOUSE;tr|A0A075B5K6|A0A075B5K6_MOUSE	0.89995	-0.322764	0.746866	0.376952	0.756179	0.224059	5.05495e+06	5.90426e+06	6322354	4.54665e+06	5	3.89193e+06	4.95878e+06	5.63044e+06	5738662	5.72184e+06	6918588	5.70916e+06	5.26745e+06	5.36378e+06	6742435	7.92958e+06	6754631	4821342	2.06912e+06	5.0227e+06	3.76747e+06	6447567	5.42639e+06
LLQDFFNGR	sp|P17879|HS71B_MOUSE;sp|Q61696|HS71A_MOUSE	0.898469	-0.638395	0.147405	-0.119806	1.20949	0.929365	236132	449698	367562	488637	4	181366	161534	360125	241503	632805	512927	404980	248082	391308	227421	558703	383908	276472	366849	334852	586820	665930	488734
NNLYLQMSSLK	sp|P18525|HVM54_MOUSE;sp|P18528|HVM57_MOUSE	0.897331	-0.57387	0.169728	0.0963802	0.899093	0.276708	1.78634e+06	2.16402e+06	2.65898e+06	2.02417e+06	5	1.84276e+06	1766193	1.97618e+06	1.56021e+06	2.12729e+06	2.71247e+06	2.00596e+06	1.81035e+06	2.74831e+06	3.51058e+06	3.6884e+06	1.91751e+06	1.4301e+06	2.09673e+06	2.88618e+06	1.81389e+06	1.88455e+06	1.43951e+06
IIGFGSALLEEVDPNPANFVGAGIIHTK	sp|P17427|AP2A2_MOUSE	0.897083	-1.26787	2.38899	1.29828	2.31027	1.33638	330326	834129	795447	339167	5	263691	549673	249857	258082	748304	1.10388e+06	723688	760643	177292	580692	626936	1.51813e+06	1.07418e+06	212249	302569	207278	344022	629715
SSQSLLDSDGK	tr|A0A0B4J1H7|A0A0B4J1H7_MOUSE	0.89623	-0.216873	0.800779	0.228719	1.09708	0.232049	8689309	1.02056e+07	1.00988e+07	8709387	5	7.88772e+06	7.47982e+06	9720900	9668799	9977343	10853768	10873057	9118273	9691084	11603280	9871236	10952855	8.37563e+06	7267960	9825866	6600824	10676206	9176079
LQLEYVDVVFANRPDPNTPMEETVR	sp|P62482|KCAB2_MOUSE	0.896034	-0.852647	0.289227	0.249804	0.983429	0.932936	1.08486e+06	2.07117e+06	1.95905e+06	1.74187e+06	5	929482	847705	1.63989e+06	922358	1.8596e+06	3.47732e+06	1.59766e+06	1350083	1.41892e+06	1.68716e+06	3.51745e+06	2075402	1.09633e+06	1.19967e+06	1.74102e+06	2.33209e+06	1998417	1.43817e+06
AAYDAFNSWK	sp|Q8BWF0|SSDH_MOUSE	0.895766	-0.606141	0.173826	0.109602	0.682439	0.510106	1.0231e+06	1.45705e+06	1.55734e+06	1.35046e+06	5	544719	762321	1.29337e+06	1.49198e+06	855427	1.8398e+06	1.64364e+06	1.48933e+06	1435782	1.00014e+06	2.01582e+06	2.07541e+06	1.25953e+06	1.03014e+06	1.16735e+06	1.22394e+06	1666514	1.66433e+06
LRDAC[+57.021464]EPESGPDPSTVR	sp|O88737|BSN_MOUSE	0.895671	1.02821	0.110715	-0.235194	0.517489	-0.907223	688833	367293	337747	432328	4	1.14465e+06	604387	855710	150586	877526	6453.8	445729	139463	83747.7	450860	499417	281839	372874	831108	468447	67815.2	377118	417150
IDIIPNPQER	sp|P11499|HS90B_MOUSE	0.895464	-0.477304	0.415801	-0.404388	0.240252	0.355276	2.06147e+06	2.63709e+06	2.86985e+06	3.49027e+06	2	2.39278e+06	1.66139e+06	2126990	2.06472e+06	4500007	3489880	21432	2.53706e+06	2.03859e+06	2.52532e+06	4364897	2.82375e+06	2596721	2.26402e+06	4.13154e+06	3.85792e+06	3624188	3573676
QGVAEAAGK	sp|O55042|SYUA_MOUSE	0.895277	1.77803	0.402775	0.68594	0.0686971	0.166054	1.28535e+06	1.44214e+06	374783	896435	5	1.73265e+06	2.72998e+06	283903	394840	2.85548e+06	1.03921e+06	1.71387e+06	160000	460659	583320	571344	221191	37400.3	959756	1.90652e+06	1.02646e+06	212046	377386
LVYLYLMNYAK	sp|Q9DBG3|AP2B1_MOUSE;sp|O35643|AP1B1_MOUSE	0.89487	-0.644296	0.17443	-0.0785262	0.714825	0.420919	3.16651e+06	4.23926e+06	4.94918e+06	4.4764e+06	5	3.06139e+06	1.76982e+06	4533666	3.30116e+06	3.88519e+06	5.36534e+06	4.5163e+06	3190208	4692316	4185204	8070756	4.10125e+06	3.69637e+06	4.69034e+06	4.74389e+06	3.82816e+06	5359798	3.7598e+06
DTSEDVEELVEPVAAHGPK	sp|Q3TXS7|PSMD1_MOUSE	0.894645	-1.38245	0.1166	-0.112156	1.02583	1.30359	184646	455785	481392	492632	3	335733	136105	112181	154564	648744	697082	274473	202841	476590	388075	1.03113e+06	171895	339273	500787	606506	521794	409399	424673
ALNGFTPLHIAC[+57.021464]K	sp|Q02357|ANK1_MOUSE;sp|Q8C8R3|ANK2_MOUSE;sp|G5E8K5|ANK3_MOUSE	0.894579	-0.569782	0.0316138	-0.0383995	0.00196447	-0.003193	774637	772924	1.14979e+06	793773	5	704068	351440	1.31431e+06	728726	1.0485e+06	1.20931e+06	503944	329941	1.23361e+06	986012	1136599	1.52556e+06	867185	972999	692269	435082	1.11481e+06	753709
QDAALDGITVAVDR	sp|Q8R570|SNP47_MOUSE	0.89453	-0.402093	0.779212	-0.501873	0.403354	0.257513	890488	1.0645e+06	1.17671e+06	1.50739e+06	5	1.19818e+06	737446	1113749	512574	1.33204e+06	1.10348e+06	945546	876952	1.1547e+06	1.04938e+06	1.47352e+06	1101016	1.10494e+06	1.51743e+06	1.49245e+06	2.38561e+06	1.03271e+06	1.10875e+06
FFQPTEMASQDFFQR	sp|P17427|AP2A2_MOUSE	0.893029	-0.552807	0.556904	0.372879	0.313383	0.286521	1.82547e+06	2.22652e+06	2.67785e+06	1.7194e+06	5	1.28901e+06	1833528	2.65159e+06	1.52774e+06	2.22651e+06	3474281	1.83619e+06	1.36908e+06	2.77769e+06	2.39351e+06	3940552	2.62183e+06	1.65565e+06	1.83964e+06	1.62342e+06	1.63489e+06	2200636	1.29843e+06
HTNYTMEHIR	sp|Q9JI91|ACTN2_MOUSE;sp|P57780|ACTN4_MOUSE	0.892776	-0.452449	0.321919	-0.182045	0.846554	-0.71873	705705	428809	965659	486480	5	712342	291717	1.05742e+06	761336	513142	488152	400074	313867	895498	1.06477e+06	808407	970891	1.08873e+06	510520	322791	445293	680280	473514
AHFPGLQSK	sp|Q9QWI6|SRCN1_MOUSE	0.892714	-0.433565	0.0523862	-0.0384034	0.0736991	0.0765098	1.44027e+07	15187092	19451764	1.55968e+07	5	14127495	9143898	22342814	11996456	19770104	16244839	16845570	7887855	18322564	23254870	18150480	15748846	21782060	20108392	14607393	12326528	17553748	13387882
IIIPQDVGLTILK	sp|Q8K0U4|HS12A_MOUSE	0.892662	-0.393835	0.924266	0.264954	1.54193	0.59085	2.24888e+06	3.38712e+06	2.95476e+06	2.81884e+06	5	2.01028e+06	1.37774e+06	3.07916e+06	2.52835e+06	3.46027e+06	3.75906e+06	3353682	2.97545e+06	2485697	2.57901e+06	3.54908e+06	3.44974e+06	2710288	2414655	2.51803e+06	2.3246e+06	3.59419e+06	3.24275e+06
ASQDISNYLNWYQQKPDGTVK	sp|P04946|KV5AM_MOUSE;sp|P01645|KV5AC_MOUSE;sp|P01644|KV5AB_MOUSE;sp|P01646|KV5AD_MOUSE;tr|A0A140T8M1|A0A140T8M1_MOUSE	0.890975	-0.29301	0.685727	0.203994	0.856156	0.245516	49767630	59000361	60974980	5.12208e+07	5	43692020	45201892	55495980	54680628	63207964	69477448	52726100	50589932	60983844	68177512	71923512	62061660	41728372	49407080	60378308	42880924	58435908	45001804
GGPNIITLADIVKDPVSR	sp|Q60737|CSK21_MOUSE	0.890334	-0.415489	0.043899	-0.0311476	0.591048	0.375859	3.89768e+06	5.05768e+06	5.19854e+06	5.16806e+06	5	4458859	2.40078e+06	4458709	4272379	6.06613e+06	6657366	4.12596e+06	3.38126e+06	4591771	5423132	7136524	3930290	4910960	5998757	6601293	3.92341e+06	4.56467e+06	4.75218e+06
SHEAQVQEMR	sp|O08638|MYH11_MOUSE	0.890023	2.42788	0.147432	0.319415	0.544386	-1.39159	450158	171575	83656.7	137499	5	18084	946524	119475	716550	0	113774	235394	337132	0	42547.9	11676.2	11188.2	352871	21156.7	117626	24115.5	268891	255707
FDDAVVQSDMK	sp|P63017|HSP7C_MOUSE	0.88889	-0.443936	0.56178	0.198877	2.96835	1.18642	4.62393e+06	1.05235e+07	6.28998e+06	9168355	5	4.32165e+06	2.68337e+06	6486285	5.00442e+06	12017922	10406530	10679973	8989481	5237993	5.96399e+06	8455774	5219991	6572138	7.63383e+06	7.20273e+06	8611619	11876655	10516941
IVFLEESSQQEK	sp|Q9R111|GUAD_MOUSE	0.888689	-0.32623	0.928423	0.293383	0.0497077	-0.0258961	4.54772e+06	4.46682e+06	5.70162e+06	3.64486e+06	5	4253193	3826029	5835811	4.27584e+06	4842455	5135629	4.40802e+06	3481153	5126830	4.83718e+06	5.53166e+06	7570031	5442408	3.97677e+06	3.83492e+06	2.73694e+06	4429590	3.24609e+06
DDTLHETEDVK	sp|Q9D855|QCR7_MOUSE	0.887191	-0.34437	1.14481	-0.469405	0.217684	0.122579	1.72887e+06	1.88218e+06	2.19496e+06	2.60595e+06	5	2.07733e+06	1.17489e+06	2040391	1622854	1.45091e+06	1886198	2.35828e+06	1.83334e+06	1981899	1.80194e+06	2.83366e+06	2203360	2.15395e+06	2.75134e+06	3.57597e+06	2314156	2.12201e+06	2266284
DIVMTQSQK	tr|A0A075B5N7|A0A075B5N7_MOUSE;tr|A0A140T8P1|A0A140T8P1_MOUSE;tr|A0A140T8M5|A0A140T8M5_MOUSE	0.886464	-0.316127	0.493826	0.17035	0.509974	0.180491	10890932	1.23424e+07	1.3559e+07	1.09678e+07	5	12061606	11140022	10626929	9735171	12523793	15563497	11489876	9792276	14220864	16016913	16280754	12020664	9255994	10397390	13059462	9744375	11784575	9852972
DIPGLTDTTVPR	sp|P62754|RS6_MOUSE	0.88515	-0.466565	0.288181	-0.105474	0.535739	0.209014	7.54368e+06	8.71972e+06	1.0424e+07	9.3811e+06	5	8145258	5078613	8456081	8494762	9147102	9858682	8807207	7065903	9012062	11204677	10275377	14865362	6.76239e+06	10589745	11516895	8812840	8.15628e+06	7829718
LAVNMVPFPR	sp|P68372|TBB4B_MOUSE;sp|Q9CWF2|TBB2B_MOUSE;sp|Q922F4|TBB6_MOUSE;sp|Q9ERD7|TBB3_MOUSE;sp|P99024|TBB5_MOUSE;sp|Q9D6F9|TBB4A_MOUSE;sp|A2AQ07|TBB1_MOUSE;sp|Q7TMM9|TBB2A_MOUSE	0.885016	-0.512322	0.154419	0.0853431	1.63787	0.65781	98087379	154751052	1.39906e+08	1.45862e+08	5	77978624	60002940	128037384	126330568	146035872	173429152	158869344	140669840	98627520	106916576	181624160	174232608	138130880	91867240	155869616	122341704	203881952	155350512
DVFLMLK	sp|P28740|KIF2A_MOUSE	0.88457	-0.508015	0.458869	0.323168	0.325897	-0.348498	1.36427e+06	1.0715e+06	1.94011e+06	856461	5	1.03993e+06	817418	2204306	1.39541e+06	1.06367e+06	1.68653e+06	961374	574410	1.59095e+06	1.73958e+06	2.40674e+06	2.34478e+06	1.61851e+06	790285	692345	992616	998492	808566
TVLLLADQMISR	sp|Q9DC28|KC1D_MOUSE;sp|Q9JMK2|KC1E_MOUSE	0.883575	-0.483119	0.088173	0.0643778	0.297579	0.257293	1.34466e+06	1.60718e+06	1.87951e+06	1.53704e+06	5	1.22949e+06	839500	1.90124e+06	1.4084e+06	1.81766e+06	2.33703e+06	1.27177e+06	1.00227e+06	1.58003e+06	2.20716e+06	2.5362e+06	1.34439e+06	1.72979e+06	1.72385e+06	1.73499e+06	1405241	1.67114e+06	1.14999e+06
MSYLLLPLDSSK	sp|Q6ZPE2|MTMR5_MOUSE	0.883093	-0.588845	0.165095	0.0997755	1.3345	0.681992	1.7252e+06	2.76782e+06	2.59477e+06	2.58287e+06	5	1.70361e+06	1.30455e+06	2.04796e+06	1.84467e+06	2.37287e+06	3908787	2238329	2551302	2.08248e+06	2.19849e+06	4.3186e+06	2200478	2173794	1.66448e+06	2.87616e+06	2.7855e+06	2.56561e+06	3.02261e+06
LVLEVAQHLGESTVR	sp|P56480|ATPB_MOUSE	0.882947	-0.706935	0.506669	0.566177	0.848425	0.836369	1.73314e+06	3.09462e+06	2.82907e+06	2.09012e+06	5	1.87184e+06	1820572	1.69763e+06	1.54254e+06	3260141	2.5701e+06	5.19066e+06	1.35757e+06	4.78088e+06	2.61537e+06	2.13444e+06	3.15576e+06	1.45888e+06	4.17607e+06	1.70581e+06	1.51822e+06	1.59638e+06	1.4541e+06
VSVNDFIIR	sp|Q8BKZ9|ODPX_MOUSE	0.882073	-0.699467	0.330492	-0.247263	0.582822	0.39166	1.39659e+06	1.83218e+06	2.26792e+06	2.17472e+06	5	992934	1.21122e+06	1.55436e+06	1.82783e+06	1.04195e+06	2.49287e+06	1.93998e+06	1.85393e+06	1.88349e+06	1394383	2.1087e+06	3.89712e+06	2.05592e+06	1.44622e+06	1681724	1.89899e+06	3073267	2.77339e+06
GLTPTGMLPSGVLSGGK	sp|P63328|PP2BA_MOUSE	0.881198	-0.233079	0.457691	0.244588	0.125736	0.0967366	7.93824e+06	8.48877e+06	9.33014e+06	7165001	4	9416566	6.8847e+06	9317561	6134123	11247084	10343314	7.2217e+06	5142979	9776839	10137915	9401750	8397011	8937166	7.44511e+06	8308140	6.25069e+06	7.54949e+06	6.27157e+06
AQNTPSPGQAQADSSSLEQEK	sp|Q6ZPE2|MTMR5_MOUSE	0.880838	-0.445196	0.0729147	-0.0676463	1.05976	0.560251	959534	1.41486e+06	1.3064e+06	1.48278e+06	5	1.08269e+06	738616	1.09898e+06	917847	1.33637e+06	2.01985e+06	1.16591e+06	1.1373e+06	1.03399e+06	1.11112e+06	1.9556e+06	1.15714e+06	1.27416e+06	749720	1.32738e+06	2114415	1.25833e+06	1.96404e+06
FTGSGSGTDFTLK	tr|A0A0B4J1H7|A0A0B4J1H7_MOUSE;tr|A0A0B4J1H8|A0A0B4J1H8_MOUSE	0.880507	-0.222306	0.784991	0.227204	0.85004	0.234943	1.09025e+07	12830664	1.27188e+07	1.09611e+07	5	9479608	10295027	12299488	11535696	11338663	15576387	12560097	11847509	13020261	14732576	13249451	12778564	9812984	9750433	12566033	8701968	12532814	11254215
GTDELYAVK	sp|P68404|KPCB_MOUSE	0.880443	-0.959754	0.0625179	-0.126711	2.01659	2.47032	43128.4	239003	83883.8	260944	3	0	20904.1	89836	61773.5	197628	129570	352989	275825	35349.8	84506.9	75867.8	113551	110144	206376	0	93109.2	507523	497711
GISQEQMQEFR	sp|P57780|ACTN4_MOUSE	0.879544	-0.391921	0.0577033	0.0352264	1.09095	-0.485181	2.21115e+06	1.57967e+06	2.90134e+06	1.54156e+06	5	2.33894e+06	1.4754e+06	2891970	2138305	1.79721e+06	1.52096e+06	1.52336e+06	1.47713e+06	3404589	3.26754e+06	1.88075e+06	2774294	3179541	1.94631e+06	1.06685e+06	1.1017e+06	1.99561e+06	1.59735e+06
NFIELVR	sp|Q91V14|S12A5_MOUSE	0.879203	-0.425218	0.754286	0.358473	0.769706	0.424333	674992	905807	906362	706520	3	405520	451446	944182	898819	820850	1.0069e+06	908100	887373	832497	884956	921257	1073267	819835	668946	406528	531453	990930	934743
EVAQLQAENR	sp|Q8BLY2|SYTC2_MOUSE	0.87832	-0.318769	0.408171	-0.154239	0.838541	0.269662	479905	578538	598569	643817	3	554474	476199	430164	458783	486640	649626	490407	687478	496725	589626	822508	545360	538626	501159	593806	726615	626914	770589
AEAAAAAAAGGGEGLQR	sp|Q80TL1|ADCY2_MOUSE	0.877701	-0.668007	0.264112	-0.181187	1.34541	0.992836	174614	347498	277440	393999	5	263770	43256.8	148772	242657	327914	478529	324255	259295	280340	344560	306560	138445	317297	257253	380161	485211	305280	542090
ASQNVGTNVAWYQQKPGQSPK	tr|A0A140T8M5|A0A140T8M5_MOUSE	0.877543	-0.213841	1.10729	0.369606	0.532427	0.176017	4788127	5.40944e+06	5.55313e+06	4.18687e+06	5	4285740	4409347	5270401	5187020	6.38605e+06	6049492	4463349	4738852	5.77727e+06	6.08182e+06	6131612	5521969	4253007	3.61916e+06	4510935	3.13271e+06	5270677	4400868
SMTDVLTMLR	sp|A2AQ25|SKT_MOUSE	0.877477	-0.680884	0.143024	0.111235	0.840355	0.80147	2.29723e+06	4.00378e+06	3.68273e+06	3.70668e+06	5	2847559	1.0357e+06	3.93359e+06	1.37206e+06	5.38931e+06	4.56791e+06	4222817	1.83509e+06	3.86976e+06	4350681	5.05921e+06	2.47215e+06	2.66186e+06	4042054	3777371	3.06137e+06	4889243	2.76337e+06
AEVVLGNIIK	sp|P62482|KCAB2_MOUSE	0.876894	-0.448336	0.166246	0.106962	0.972276	0.633649	1.61966e+06	2.51287e+06	2.20997e+06	2.33331e+06	5	1.13222e+06	1.35338e+06	2473113	1.51992e+06	2.76812e+06	3.43144e+06	2.01384e+06	1.8381e+06	1.89712e+06	1.83393e+06	2.87159e+06	2497115	1950094	1614265	2.29944e+06	3.07748e+06	2512306	2163056
LVLC[+57.021464]EVFK	sp|P15105|GLNA_MOUSE	0.876579	-0.485545	0.632363	0.182192	0.831547	0.332054	3.05174e+06	3.84155e+06	4.27279e+06	3.3858e+06	5	2.59338e+06	2.28838e+06	3738257	3586954	3.87749e+06	4.69704e+06	3.50942e+06	3.28224e+06	3.49503e+06	3.52326e+06	3.75363e+06	6508741	4.08329e+06	3977520	3.50321e+06	3.17844e+06	3457478	2.81233e+06
ILAGDKNYITEDELR	sp|Q7TPR4|ACTN1_MOUSE	0.876192	-0.404738	0.634439	-0.260561	0.314807	-0.210711	1.57292e+06	1.35918e+06	2.08231e+06	1.62822e+06	5	1771709	944944	2117142	1.45789e+06	1.30689e+06	1.76904e+06	1.11088e+06	1.2499e+06	1.63361e+06	2.06863e+06	2500756	2475935	1.73261e+06	1.9491e+06	1.53438e+06	1.9612e+06	1.47838e+06	1.21804e+06
GVRPDPLQQWELVPIEVFEAR	sp|Q6ZPE2|MTMR5_MOUSE	0.875684	-0.724706	0.817242	0.4146	1.08167	0.786598	1.21718e+06	2.09963e+06	2.01146e+06	1.5752e+06	5	803473	726496	2.0659e+06	1.27284e+06	1.69946e+06	2.90192e+06	1.63198e+06	2.16517e+06	1.52484e+06	1.28167e+06	3.0993e+06	1.68601e+06	2465503	1.29819e+06	1.02904e+06	1.7176e+06	1.86561e+06	1.96556e+06
KNQMQIASTLLNYGAETNTVTK	sp|Q8C8R3|ANK2_MOUSE	0.875351	-0.616223	0.03044	0.0478815	0.401034	-0.446509	396491	290952	607764	281454	5	308206	181080	609618	487060	411245	391731	225036	135795	599621	426701	756725	824160	431613	397319	106379	185565	536049	181957
LPVAQSQK	sp|Q8CAQ8|MIC60_MOUSE	0.874806	-0.376714	0.338589	-0.286782	0.110952	-0.102857	1.56848e+06	1.46054e+06	2.03648e+06	1.78174e+06	5	2211818	1.20972e+06	1709450	1.14292e+06	1.64971e+06	1.98416e+06	1.45713e+06	751173	2.40306e+06	1.7581e+06	2.34176e+06	2007563	1.67191e+06	1.60766e+06	2.20354e+06	2.71386e+06	1.08538e+06	1.29827e+06
SVWEYVDR	sp|Q6ZPE2|MTMR5_MOUSE	0.874696	-0.575532	0.398017	0.283721	1.02041	0.751198	878595	1.47884e+06	1.30931e+06	1.21482e+06	5	527605	596381	1317053	1.07334e+06	1.18575e+06	2.18168e+06	1.20595e+06	1.34199e+06	998489	1.11233e+06	1.95401e+06	1.30503e+06	1.17667e+06	692521	871277	1.41019e+06	1.4422e+06	1.65793e+06
LLISHLSGIR	sp|Q9EP89|LACTB_MOUSE	0.874499	-0.9592	0.238912	0.365715	1.2216	1.71226	200857	658155	390513	510784	5	58468	36014.7	281673	427272	340446	564298	572870	1.15501e+06	392787	224436	407248	622733	305360	72246.3	130984	792689	601163	956836
LATPTYGDLNHLVSATMSGVTTSLR	sp|Q9ERD7|TBB3_MOUSE	0.87446	-0.550023	0.526091	0.296111	1.59596	0.790103	8.66236e+06	14978945	1.26826e+07	1.21995e+07	5	7369416	5.38422e+06	10634045	11261770	14054955	19306500	15050587	11503738	9907001	10249659	18992562	14390432	9873568	8676457	12874031	8585547	18305002	12556576
LSDYFPKPYPNPEAAR	sp|Q9D0M3|CY1_MOUSE	0.873526	-0.478873	0.773124	-0.263945	0.644177	0.257208	3.16753e+06	3.78572e+06	4.41444e+06	4.54573e+06	5	3.65474e+06	2.8436e+06	3.45336e+06	2718421	4336776	4.02574e+06	4174684	2.60567e+06	4385907	3180310	6.72862e+06	4310312	3.46705e+06	5.40327e+06	4829506	4764566	3.62232e+06	4.10898e+06
SNLDITVGSR	sp|E9Q3L2|PI4KA_MOUSE	0.873501	-0.138523	0.234046	-0.0622624	1.13101	0.216866	3.74277e+06	4.34987e+06	4.11996e+06	4.54171e+06	5	3.72658e+06	3.76083e+06	4.13275e+06	3.35094e+06	4.28853e+06	4103185	5.01804e+06	3.98975e+06	4238468	3535721	4.3647e+06	4.1209e+06	4.34003e+06	4.02328e+06	4.3449e+06	4155067	4.97539e+06	5.20992e+06
IHPMAYQLQLQAASNFK	sp|P67871|CSK2B_MOUSE	0.873147	-0.515667	0.488474	0.287414	1.16827	0.757039	1.32895e+06	2.24595e+06	1.89994e+06	1.84026e+06	5	1.57782e+06	781925	1.72313e+06	1232925	2532968	3036300	2.0449e+06	1.36963e+06	1.90549e+06	2.13865e+06	2.67694e+06	1.21979e+06	1.55882e+06	1.95943e+06	2285088	1.23704e+06	2168398	1.55136e+06
WLPAPATFPVYDPASGAK	sp|Q8BWF0|SSDH_MOUSE	0.872471	-0.493426	0.0468674	-0.036692	0.715661	0.466742	2.10925e+06	2.91495e+06	2.96936e+06	2.99003e+06	5	1.56592e+06	1.84319e+06	2180496	2847377	1.56416e+06	3.78587e+06	3.14654e+06	3.16322e+06	2.4488e+06	1.89163e+06	3.42796e+06	4.17285e+06	2905566	2.10447e+06	2.53886e+06	2.79607e+06	3.89669e+06	3.61408e+06
VPVLSWIHPESQATITR	sp|Q9Z2C4|MTMR1_MOUSE	0.872224	-0.504517	0.340097	0.213277	1.20685	0.769525	2.45527e+06	4.18552e+06	3.48316e+06	3610327	5	2.07535e+06	1.82037e+06	3.0151e+06	2910252	3487596	6.23207e+06	3.18762e+06	3.83478e+06	2.39499e+06	2.66208e+06	5.14917e+06	3.60339e+06	3.60619e+06	2361741	3675890	4184766	3.44969e+06	4.37955e+06
SPDFTNENPLETR	sp|Q8VDN2|AT1A1_MOUSE	0.871764	-0.364874	1.11686	0.329086	1.23934	0.52848	2.46362e+06	3.55355e+06	3.17258e+06	2.82877e+06	5	3.00167e+06	1.8101e+06	2.3844e+06	2.65833e+06	4.30679e+06	3.11229e+06	4.11378e+06	2681345	2755782	3.46647e+06	3.3699e+06	4.04812e+06	2.22262e+06	2.92397e+06	2.95471e+06	2.66011e+06	2.83803e+06	2.76706e+06
LQEIYNR	sp|Q60875|ARHG2_MOUSE	0.870833	-0.536209	0.271729	-0.185063	1.07181	0.694913	663205	1.07359e+06	961751	1.22053e+06	4	803215	302770	678638	868196	1.12041e+06	1.48206e+06	918782	773096	682320	1.06135e+06	1.23197e+06	663706	1.16941e+06	1.01277e+06	1.42129e+06	1722489	818827	1.12725e+06
ISVLEALR	sp|Q925I1|ATAD3_MOUSE	0.870265	-0.65729	0.104886	0.0637602	1.28097	0.750049	1.1411e+06	1.91915e+06	1.79964e+06	1.83618e+06	5	1.10421e+06	915550	1.09005e+06	1.45458e+06	1845792	2.78716e+06	1.6219e+06	1.42176e+06	1.50533e+06	1.63149e+06	3.11299e+06	1.31811e+06	1.43031e+06	1.50803e+06	1.89502e+06	2.1862e+06	1.85323e+06	1.73842e+06
TAVAPIER	sp|Q3V132|ADT4_MOUSE;sp|P48962|ADT1_MOUSE;sp|P51881|ADT2_MOUSE	0.869925	-0.289507	0.434697	0.146074	0.999731	0.320819	3.39375e+07	4.23893e+07	4.14792e+07	3.83075e+07	5	32948986	28582834	41799168	32419078	41663076	46116128	48453320	33324654	34160984	40056472	53132632	43222504	36823360	31231308	35254964	35986488	45898688	43165908
SSSVLKPDSSR	sp|Q80TR1|AGRL1_MOUSE	0.869787	#DIV/0!	0.390316	#NUM!	0.725029	#NUM!	7871.57	0	0	2603.41	1	22444	0	9042.32	0	0	0	0	0	0	0	0	0	0	0	0	0	0	13017.1
LDHKFDLMYAK	sp|Q3UX10|TBAL3_MOUSE;sp|Q9JJZ2|TBA8_MOUSE;sp|P68368|TBA4A_MOUSE;sp|P05214|TBA3_MOUSE;sp|P05213|TBA1B_MOUSE;sp|P68369|TBA1A_MOUSE;sp|P68373|TBA1C_MOUSE	0.869099	-0.817503	0.156157	-0.280441	0.862714	0.938619	722403	1.38462e+06	1.27313e+06	1.68172e+06	5	418343	167459	1.17833e+06	1.12548e+06	831589	1.38835e+06	2.18929e+06	1.12927e+06	734482	964957	1.95453e+06	1.25322e+06	1458460	1.07946e+06	916904	543796	3933323	1.93511e+06
AFHNEAQVNPER	sp|P11983|TCPA_MOUSE	0.869019	-0.449878	0.158072	-0.109709	0.888004	0.697213	567439	920028	775079	992720	5	710714	239743	709991	609309	1.0069e+06	1.35521e+06	662351	655647	636211	627707	798325	974292	838862	739191	1.05942e+06	1.26416e+06	1.02996e+06	870868
TALIHDGLAR	sp|P63323|RS12_MOUSE	0.868676	-0.514086	0.031264	0.0213061	1.14127	0.596073	1.27925e+06	1.93372e+06	1.82689e+06	1.90537e+06	5	1459872	944375	1.48796e+06	1.22481e+06	1.93788e+06	2.70304e+06	1.52541e+06	1.56855e+06	1.45985e+06	1.47467e+06	2.86697e+06	1.50157e+06	1.83139e+06	1470516	2007505	2.49717e+06	1.60827e+06	1.94337e+06
FAISENPLITLR	sp|Q9R1V6|ADA22_MOUSE	0.868484	-0.46865	0.226452	0.120429	0.969127	0.634877	833151	1.29372e+06	1.15293e+06	1.19011e+06	5	598037	529912	1.16644e+06	1.03821e+06	1166316	1.8265e+06	1.21054e+06	971532	895333	1.14531e+06	1.51114e+06	934417	1.27843e+06	1.03777e+06	1.11965e+06	1.21314e+06	1.48389e+06	1096106
SPATTLPK	sp|P27546|MAP4_MOUSE	0.868379	0.469026	0.0108949	-0.00885982	1.03287	0.538348	2.44909e+06	3.55684e+06	1.76935e+06	3.57875e+06	5	2385428	1540282	3.33575e+06	2.53491e+06	2.80949e+06	2.87125e+06	4346667	4199937	1.52699e+06	2.09003e+06	1.22362e+06	1.59541e+06	2.41071e+06	2.30887e+06	5004638	2.63666e+06	3.58299e+06	4360580
ITAEQEEAQR	sp|Q8K596|NAC2_MOUSE	0.867991	-0.376433	0.152225	-0.0866405	1.33718	0.583952	615191	922140	798597	979216	5	834448	458273	623206	544837	985216	1051393	1.00319e+06	648765	685517	1.03881e+06	891204	727479	649975	630994	1069224	1.28011e+06	931967	983781
VVSNTIEPLTLFHK	sp|Q9QYR6|MAP1A_MOUSE	0.867788	-0.445685	0.0528818	-0.0348277	0.371568	0.296092	3.34847e+06	4.11129e+06	4.56048e+06	4.21175e+06	5	2.65395e+06	2.07586e+06	4665128	3998925	4.06967e+06	6000244	3147722	3.22754e+06	3.99064e+06	3.36048e+06	5.38916e+06	5.69519e+06	4.36692e+06	3363173	4.41482e+06	5104446	4364969	3.81135e+06
SSFDQMVSGTSFQR	tr|E9Q7L0|E9Q7L0_MOUSE	0.86776	-0.502619	0.0577599	0.046211	0.811098	0.456924	1.22803e+06	1.6856e+06	1.73985e+06	1.63247e+06	4	993384	1.00496e+06	1.39453e+06	1.51923e+06	1.0349e+06	2.12551e+06	2003883	1.57811e+06	1.80927e+06	1277413	2.17832e+06	2.35102e+06	1.08321e+06	1.25351e+06	1.36402e+06	1.23222e+06	2.2189e+06	2.09369e+06
VVNIIPVIAK	sp|Q9Z1S5|SEPT3_MOUSE	0.867617	-0.566426	0.143281	0.0435577	0.116983	-0.0418448	5.84412e+06	5.67704e+06	8.65426e+06	5.50821e+06	5	6471932	5.32801e+06	6.81351e+06	4763011	6.09227e+06	5986153	5526281	5.10347e+06	9490964	4.99205e+06	7713991	13566444	7507872	5896416	5.14566e+06	4376305	6.48771e+06	5634931
IGAGDYQPTEQDILR	sp|P18872|GNAO_MOUSE	0.867574	-0.228023	0.235235	-0.114248	1.80459	0.512838	1.98342e+07	28300476	23230358	3.06327e+07	5	18098828	16175035	21159110	23903740	25506554	25283870	29112028	33299452	22606656	19259202	24789914	26360336	23135682	25384380	23776134	27094484	37491384	39417332
ADIDLTKR	tr|A0A1Y7VKY1|A0A1Y7VKY1_MOUSE;sp|P62270|RS18_MOUSE;tr|F6YVP7|F6YVP7_MOUSE	0.866103	-0.652855	0.763998	-1.76415	1.66482	-2.65003	744298	118579	1.17024e+06	402782	5	1.20867e+06	423591	930934	413992	45469.8	19719.6	240718	168410	1.25781e+06	1.38392e+06	1.10141e+06	1.52733e+06	580733	966493	272433	92560.6	531415	151008
TAEAQLAYELQGAR	sp|Q60634|FLOT2_MOUSE	0.865597	-0.590336	0.353027	-0.286278	0.923461	0.979854	365059	719993	549632	878025	5	415715	249845	247925	546752	406652	605488	623284	1244549	461529	473848	763337	345666	703779	642119	895253	720821	920638	1.21129e+06
SLELFFATSQNNR	sp|P70392|RGRF2_MOUSE	0.86509	-0.904334	1.02941	0.536362	3.41434	1.47694	500261	1.39251e+06	936328	960146	5	336894	385766	729248	549134	1.46615e+06	1.60769e+06	1.23757e+06	1.25862e+06	743140	828025	1.79004e+06	761297	559135	613470	626145	1.02632e+06	1623481	911315
MDIVHLLETNTEPLQER	sp|Q8C8R3|ANK2_MOUSE	0.864911	-0.444059	0.454674	-0.185635	0.66789	-0.343273	3.75242e+06	2.95785e+06	5.10489e+06	3.36401e+06	5	3223376	2.72473e+06	5.10318e+06	3.95838e+06	3.26977e+06	3.28411e+06	3044377	2.23313e+06	5026683	3139048	5592408	6.75978e+06	5006526	3.60265e+06	2973704	2429306	4.1911e+06	3.6233e+06
LMTEIIELAESGIR	sp|E9Q401|RYR2_MOUSE	0.864849	-0.684098	0.139629	0.143587	0.108608	-0.13839	1.29458e+06	1.17617e+06	2.08e+06	1.06474e+06	5	827815	784443	2232102	1333959	865605	1103686	912558	1.82282e+06	1.66563e+06	1.15772e+06	3046895	2331235	2.19852e+06	1.0008e+06	371947	1.02352e+06	1.31061e+06	1.61684e+06
VHAIPLR	sp|Q61011|GBB3_MOUSE;sp|P62874|GBB1_MOUSE;sp|P62880|GBB2_MOUSE	0.864096	-0.541685	0.218333	0.130969	0.85814	0.423885	2.04904e+06	2.74886e+06	2.98273e+06	2.51031e+06	5	1352301	1.50671e+06	2.83376e+06	2503391	2.6858e+06	2.24942e+06	3067181	2.99304e+06	2.4512e+06	1.8453e+06	2.86258e+06	3.81088e+06	3.94369e+06	1.76262e+06	2.1995e+06	1923235	3.68585e+06	2.98034e+06
LMDGSEILSLLESAR	sp|Q9WV92|E41L3_MOUSE	0.863825	-0.573745	0.574993	0.37791	0.574203	0.491936	413137	581007	614906	447115	5	437886	152021	566758	495882	546252	812529	321339	643909	467120	520130	908139	530337	648804	333047	410975	342243	633338	515973
YYLDSLDR	sp|P18872|GNAO_MOUSE	0.863577	-0.305186	0.419067	-0.167895	1.62435	0.517177	7.86685e+06	1.12587e+07	9.7201e+06	1.26482e+07	5	6.8003e+06	6.35025e+06	8.26824e+06	10048599	9352355	10748406	12266064	12667785	8610379	7.984e+06	11943763	10803702	9258652	10298215	11052145	10910889	15145329	15834316
AGFAGDQIPK	sp|P61164|ACTZ_MOUSE;sp|Q8R5C5|ACTY_MOUSE	0.863476	-0.343055	0.0926591	0.0268569	1.6778	0.462078	5.11764e+06	7.04967e+06	6.49142e+06	6.91965e+06	5	4726479	3.95431e+06	6.01373e+06	5.77604e+06	6648626	8025200	6.20222e+06	7322644	6497712	4201963	7905942	7.07517e+06	6.7763e+06	5905147	7034938	6499875	7833280	7.32502e+06
VNLQGDIVDR	sp|Q9QYC0|ADDA_MOUSE	0.863288	-0.514934	0.380701	0.150082	0.811979	0.374769	2.30359e+06	2.9869e+06	3.29166e+06	2.6918e+06	5	1.8617e+06	1.3762e+06	2.86448e+06	3.11197e+06	2.88023e+06	2994832	2851080	3.22148e+06	2.59764e+06	2.19466e+06	4522777	3.62047e+06	3.52277e+06	1.78923e+06	2.55828e+06	2.49802e+06	3.5342e+06	3.07924e+06
IGLNLFNK	sp|Q8R0S2|IQEC1_MOUSE;sp|Q5DU25|IQEC2_MOUSE	0.862832	-0.471952	0.146369	-0.065905	1.61608	0.7928	2.05355e+06	3.55765e+06	2.84825e+06	3.72393e+06	5	1.70326e+06	965287	3108525	2.43714e+06	3.91021e+06	3.61676e+06	3705031	2998575	2142377	3.00002e+06	3.45452e+06	2.70075e+06	2.94357e+06	3459976	3.48202e+06	2.73486e+06	4.83461e+06	4.1082e+06
SLEWIGDINPNNGGTIYNQK	tr|A0A075B5U4|A0A075B5U4_MOUSE	0.862291	-0.237382	0.427329	0.198624	0.413061	0.136276	1.90083e+06	2.08913e+06	2.2408e+06	1.82043e+06	5	1.73725e+06	1.80041e+06	1.9981e+06	2.06756e+06	1.9812e+06	2.27144e+06	2.47969e+06	1.6242e+06	1.89452e+06	2.391e+06	2565273	2.56946e+06	1783733	1.37061e+06	2.15561e+06	1.44024e+06	2421149	1.71455e+06
TSLGPNGLDK	sp|P80316|TCPE_MOUSE	0.861541	-0.342256	0.182639	-0.124774	0.728369	0.456436	1.32287e+06	1.81517e+06	1.67705e+06	1.97915e+06	5	1.78968e+06	972470	1.46298e+06	1.06633e+06	1.96624e+06	2510344	1.49307e+06	1.29102e+06	1.52792e+06	1.51672e+06	2.0133e+06	1.89471e+06	1.43259e+06	1.50085e+06	2.74031e+06	2.25908e+06	1.61771e+06	1.77777e+06
SIPHITSDR	sp|P97427|DPYL1_MOUSE	0.860701	-0.879508	0.414046	-0.156088	0.644596	-0.345387	2.8545e+06	2.24677e+06	5.25157e+06	2.50349e+06	5	2.67403e+06	3837042	2.71445e+06	2192494	2437728	2.96693e+06	1.88428e+06	1698149	4965306	2.92886e+06	4727315	9959543	3.67682e+06	2.82136e+06	2.63822e+06	2411287	2.41391e+06	2232668
VYLLPDGR	sp|Q6ZPE2|MTMR5_MOUSE	0.860298	-0.44788	0.340054	0.173791	1.15239	0.653797	1.89707e+06	2.98467e+06	2.58767e+06	2.64594e+06	5	1.27971e+06	1.17167e+06	2.8895e+06	2.24739e+06	2.71473e+06	3.80775e+06	2601275	2.8149e+06	2.32108e+06	2103177	3121078	2604673	2.78833e+06	1.85806e+06	2.03956e+06	2.9467e+06	2.81992e+06	3.56544e+06
YQLDPTASISAK	sp|Q60930|VDAC2_MOUSE	0.860164	-0.573111	0.283938	0.151588	0.39497	-0.237318	5.72352e+06	4.85538e+06	8515046	4.3711e+06	5	4.75073e+06	5.06006e+06	7.80546e+06	5.27783e+06	5.6807e+06	6.04193e+06	4601245	3.09765e+06	7646173	6.01802e+06	8532313	13705442	6.67329e+06	4237485	5.82439e+06	3970190	3.93359e+06	3889857
LQQQELR	sp|P28740|KIF2A_MOUSE	0.859121	-0.237272	0.710184	-0.447097	1.77585	-0.63362	5.123e+06	3.30207e+06	6.0388e+06	4.50169e+06	5	5.57348e+06	4.57969e+06	5912626	4.42621e+06	3562498	4.24293e+06	3153892	2.24895e+06	5723083	4.76398e+06	6027840	6683476	6995610	5.07707e+06	4.90736e+06	6437295	2.64463e+06	3.44208e+06
QLLMLQSLE	sp|P62743|AP2S1_MOUSE	0.858867	-0.46766	0.466221	0.242359	0.509465	0.347224	1.90119e+06	2.41852e+06	2.62909e+06	2.04453e+06	5	1.68687e+06	1.4299e+06	2.60432e+06	1.88367e+06	2.64118e+06	3405466	2.02312e+06	1.60433e+06	2.89453e+06	2041579	3.77164e+06	2.4708e+06	1.96688e+06	2006311	2.14258e+06	1696177	2.38314e+06	1.99443e+06
SEIQAEQDR	sp|Q8CAQ8|MIC60_MOUSE	0.858469	-0.41769	0.581084	-0.542526	0.335547	-0.2541	2.23991e+06	1.87819e+06	2.99204e+06	2.73562e+06	5	3053085	2505744	1.91835e+06	1.48247e+06	2.15718e+06	2.53847e+06	1.70676e+06	1.11034e+06	3.14452e+06	2647272	3.81291e+06	3.28056e+06	2.07495e+06	2.87128e+06	3812486	4.13486e+06	1.33354e+06	1.52593e+06
SSVSGVVATVFGATGFLGR	sp|Q9DC69|NDUA9_MOUSE	0.858137	-0.729586	1.83086	0.894723	0.681504	0.388633	195514	255958	324194	137667	5	146296	169171	227794	238795	159944	324625	298888	240373	333410	174793	486384	449675	176709	180221	126901	84032.3	147936	149245
LFEVGGSPANTR	sp|P48453|PP2BB_MOUSE;sp|P63328|PP2BA_MOUSE	0.857953	-0.290307	0.385626	0.153395	0.0620278	0.0457009	1.13785e+07	1.17447e+07	1.39147e+07	1.056e+07	5	10369456	8.3049e+06	15928439	10911133	13857344	13656605	11314015	8150806	12189830	14780809	14342541	14609294	13651268	10387643	10719516	8646271	12481914	10564815
DQPYYDIPDAPYR	sp|E9Q3L2|PI4KA_MOUSE	0.857803	-0.197749	0.143965	0.0448222	3.20764	0.521588	1.70122e+06	2.44216e+06	1.95114e+06	2.36745e+06	5	1.57139e+06	1651231	1.7075e+06	1.87476e+06	2.54196e+06	2.20488e+06	2.63267e+06	2.38914e+06	1.68751e+06	1.93375e+06	2.33961e+06	1.70746e+06	2.08738e+06	1.783e+06	2.48404e+06	2294523	2.61471e+06	2.661e+06
LLIYGASNR	tr|A0A140T8P2|A0A140T8P2_MOUSE;sp|P01632|KV1A1_MOUSE;sp|P01634|KV5A2_MOUSE;sp|P01657|KV3A5_MOUSE;tr|A0A075B5N2|A0A075B5N2_MOUSE	0.857166	-0.268667	0.409332	0.152597	0.800298	0.260951	7.20202e+06	8.62995e+06	8.67623e+06	7.76375e+06	5	6.67996e+06	5902674	8.31586e+06	7.90957e+06	7723960	10675623	8.25314e+06	7.86707e+06	8708899	9649666	10341846	8093610	6587127	9557637	7.52163e+06	5.80184e+06	8654496	7.28316e+06
NQVALNPQNTVFDAK	sp|P17879|HS71B_MOUSE;sp|Q61696|HS71A_MOUSE	0.856747	-0.485707	0.254227	-0.158666	1.29364	0.874285	1.52924e+06	2.80326e+06	2.14136e+06	3.12915e+06	5	1.97525e+06	1.13374e+06	1.64691e+06	1.36109e+06	4083257	2.98063e+06	2355033	1.79411e+06	2.05131e+06	1.68584e+06	3.26758e+06	1.70492e+06	1.99715e+06	3044906	3412300	3.99466e+06	2.75603e+06	2.43784e+06
LFEMAYK	sp|P38647|GRP75_MOUSE	0.854873	-0.623215	0.13629	0.08661	0.869565	0.631043	773429	1.1978e+06	1.19132e+06	1.12801e+06	5	1.14585e+06	223450	994470	729944	1096699	1.53215e+06	1.28607e+06	876274	1.29038e+06	1.70938e+06	994780	1.18307e+06	778977	710630	1.03935e+06	1202954	1.53886e+06	1.14823e+06
WALSQSNPSALR	sp|Q01853|TERA_MOUSE	0.854592	-0.586355	0.1197	-0.09657	0.593339	-0.199553	1.08846e+06	947850	1.63426e+06	1.01347e+06	5	1.03257e+06	926473	1321304	1.07348e+06	730648	1.00214e+06	1.06583e+06	992779	1.46013e+06	1.03662e+06	2.5055e+06	2.05112e+06	1.11794e+06	579486	864487	857986	1.58902e+06	1.17636e+06
ANGTPITQGVDTSNPTK	sp|P01844|LAC2_MOUSE;sp|P01845|LAC3_MOUSE	0.85454	-0.233998	1.51755	0.262277	1.10583	0.340747	3.70256e+06	4.68897e+06	4.35455e+06	3.90953e+06	5	3348836	2.81762e+06	4312017	4331780	4.26902e+06	5.48865e+06	4.36414e+06	4.63408e+06	4.01689e+06	4.58541e+06	4889133	4427008	3.85428e+06	3593401	3.9142e+06	3620569	4.24485e+06	4.17462e+06
VELDNMPLR	sp|Q99K48|NONO_MOUSE	0.854534	-1.34319	0.00267979	0.00634121	0.805282	1.74326	1.38106e+06	4.62366e+06	3.50391e+06	4.60338e+06	5	1.90156e+06	1.07499e+06	1.36694e+06	1.18075e+06	9255342	6512592	2215222	511472	2.34507e+06	4.11995e+06	7602253	1.60007e+06	1.85221e+06	3.65205e+06	10862252	3.79359e+06	3.25906e+06	1.44994e+06
ILSVNGVNLR	sp|P70175|DLG3_MOUSE	0.854533	-0.387992	0.441774	0.1787	0.884817	-0.405656	2.39554e+06	1.80837e+06	3.13473e+06	1.5977e+06	5	2261431	1.61737e+06	3.19605e+06	2.5073e+06	1.74782e+06	1.98598e+06	1.8708e+06	1.6289e+06	2.62987e+06	3.89332e+06	2.53482e+06	2.7893e+06	3.82634e+06	1.26527e+06	1.18943e+06	1.48595e+06	2.00742e+06	2.04041e+06
LLNDISTALR	sp|F6SEU4|SYGP1_MOUSE	0.854127	-0.354627	2.99789	-0.31488	1.95644	-0.711161	9.17113e+06	5.60199e+06	11726711	6968357	5	10863932	6962308	10759679	8098607	5669810	5676540	5851919	5.20968e+06	10878975	15402942	8747074	10773039	12831525	6886238	6.5643e+06	6.54305e+06	7393464	7454737
ALDTMNFDVIK	sp|P29341|PABP1_MOUSE;tr|Q62029|Q62029_MOUSE;tr|Q9D4E6|Q9D4E6_MOUSE	0.854071	-0.600333	0.0761094	-0.0358028	0.353094	-0.169213	2.18489e+06	1.94308e+06	3.31244e+06	1.99191e+06	5	2.63305e+06	1760986	2.46895e+06	1.87658e+06	1.87197e+06	2.49807e+06	1.8697e+06	1.53258e+06	3.62328e+06	1.71302e+06	4976721	3.8614e+06	2.38778e+06	1.62973e+06	2.2919e+06	2.14644e+06	2169692	1.72178e+06
VIQAEGSDSSTLAEIEVLR	sp|Q8R4U7|LUZP1_MOUSE	0.853697	0.643083	1.20658	0.482502	0.214635	0.174396	5.35121e+06	6.0388e+06	3.42661e+06	4.32218e+06	5	5.63381e+06	2358703	5.69833e+06	7.71401e+06	6.43916e+06	4.1449e+06	6706129	6.86502e+06	3.39684e+06	4.24695e+06	2244793	2.22159e+06	5.02289e+06	4643844	3.27054e+06	3145582	5135402	5.41556e+06
GPILMELQTYR	sp|P35486|ODPA_MOUSE	0.853486	-0.488417	0.292405	0.177587	1.40316	0.66674	2.58047e+06	4.09645e+06	3620156	3.622e+06	5	1857752	2.27662e+06	3.53836e+06	2.64916e+06	3.31607e+06	5348239	4.16887e+06	3.55264e+06	3371217	2.57302e+06	4.02842e+06	5251257	2876865	2.59553e+06	3291267	2.95434e+06	5.38731e+06	3881577
INTILEQVVILGK	sp|Q9Z2W9|GRIA3_MOUSE	0.852916	-2.59178	0.0358221	-0.104926	0.482039	1.71953	2492.56	8208.74	15026.2	8828	2	0	0	9970.25	0	0	17886.1	0	14948.9	21700.9	31181.7	0	0	22248.7	18700.4	0	14212.5	11227.1	0
SFRPDFVLIR	sp|Q64332|SYN2_MOUSE	0.851549	-0.339246	1.05658	0.506219	1.16696	0.615619	1.8916e+06	2.89834e+06	2.39305e+06	2.04062e+06	5	1.63656e+06	1.64576e+06	2598162	1.68591e+06	3.42358e+06	2.91013e+06	3459830	1.79981e+06	2653672	2.43822e+06	2264506	2.87419e+06	1.73468e+06	1.96582e+06	1.55846e+06	1.61275e+06	2.85393e+06	2.21213e+06
SIDNGIFVQLVQANSPASLVGLR	sp|O08992|SDCB1_MOUSE	0.850766	-0.980594	0.10008	0.0995101	0.502258	0.543961	224539	327372	443079	305552	5	204134	99566.1	206775	387682	320147	531459	203034	254847	195245	478104	825739	399052	317253	209450	470128	287246	295885	265053
LAAVTYNGVDNNK	sp|O55131|SEPT7_MOUSE	0.850148	-0.356953	0.131852	-0.0378695	0.173524	0.109093	2.14086e+06	2.30903e+06	2.74184e+06	2.37044e+06	5	2.92959e+06	1.39146e+06	2.29815e+06	1.94425e+06	2.32471e+06	2801545	2.25495e+06	1.85491e+06	3.25253e+06	2.21917e+06	2.82299e+06	3.06279e+06	2.35174e+06	2.26102e+06	2.4638e+06	2.46454e+06	2341696	2321146
SLDSAETYSQHAQSLDGTMGSSIPLYR	sp|Q3UTJ2|SRBS2_MOUSE	0.849545	#NUM!	0.133755	-0.783553	0.688947	#DIV/0!	0	17328.8	34168.7	29829.2	3	0	0	0	0	0	51674.3	0	17640.9	14368.9	78388.2	78086.1	0	0	0	149146	0	0	0
LISQIVSSITASLR	sp|Q9JJZ2|TBA8_MOUSE;sp|P68368|TBA4A_MOUSE;sp|P05213|TBA1B_MOUSE;sp|P68373|TBA1C_MOUSE	0.849383	-0.623936	0.145057	0.138116	1.51598	0.786464	43916947	75749778	6.76793e+07	6.88342e+07	5	31665022	27059150	57530852	59412764	55942952	73244584	90460296	83351280	47260800	46955068	59682104	102759456	81738944	42341548	51000296	43042532	117456744	90329896
LPGGNNSNNSGSK	sp|O35927|CTND2_MOUSE	0.84935	-0.441335	0.526383	-0.183919	0.714798	0.461998	396854	546646	538872	620971	5	400491	225093	611498	350334	674329	590110	546472	375671	478920	486632	585277	458052	685481	637904	505587	651196	697531	612636
AVANQTSATFLR	sp|P62192|PRS4_MOUSE	0.849205	-1.08802	0.130943	0.16315	0.57635	0.758213	339688	574547	722115	513112	5	327982	173220	350336	507214	367887	1095190	516191	318918	370107	467490	1.47886e+06	649870	644253	366916	322670	560218	716472	599284
AFSEDEALAQQDSK	sp|P59281|RHG39_MOUSE	0.849203	1.06602	0.640245	-0.344509	0.720125	0.613618	475695	727857	227209	924173	5	129769	418658	423970	930383	720762	625137	809620	755907	200090	160657	324762	187526	263010	1.06084e+06	610722	622073	1.20903e+06	1118200
LGIHEDSTNR	sp|P11499|HS90B_MOUSE	0.849177	-0.618396	0.19915	0.132581	1.78506	1.34367	382927	971857	587857	886526	5	259587	187706	602696	481720	815666	851337	1.4213e+06	799120	342799	456001	698617	748044	693825	804404	706127	762827	1.24173e+06	917536
LISASLFLR	tr|E9PW37|E9PW37_MOUSE;sp|Q3UHC7|DAB2P_MOUSE;sp|F6SEU4|SYGP1_MOUSE	0.848741	-0.414167	0.09698	0.0680571	0.43801	-0.310046	7.49445e+06	6.04514e+06	9.98657e+06	5766593	5	6101387	5.25532e+06	11762720	6.85837e+06	5626934	5.70397e+06	6607162	6.2425e+06	8564406	11365617	8.07506e+06	10683079	11244694	4566497	4367520	3.98432e+06	8498319	7.41631e+06
KTSTQEYAAK	sp|Q923T9|KCC2G_MOUSE	0.848333	-0.666668	0.230461	0.190613	1.46355	1.11693	189284	410527	300470	359718	5	241953	32483.3	251954	230745	382926	259333	556763	443086	281421	299932	436580	166440	317976	199053	271218	334881	437954	555481
IQLVAVNYIPEVR	sp|Q8CBY8|DCTN4_MOUSE	0.848185	-0.460099	0.764883	0.345342	1.39127	0.598938	1.30061e+06	1.96991e+06	1.78917e+06	1.55056e+06	5	1.1216e+06	739153	1.59239e+06	1.74931e+06	1791858	2280145	1.79365e+06	2.01399e+06	1.62255e+06	1.13066e+06	1.91965e+06	2.16561e+06	2.1074e+06	1.1418e+06	1.191e+06	1251662	2.26426e+06	1.90408e+06
GLGPSIDTPPR	sp|Q812A2|SRGP3_MOUSE	0.847724	-0.570508	0.14926	-0.0950569	1.51353	0.919215	1.41564e+06	2.6771e+06	2.10229e+06	2.85943e+06	5	1.59908e+06	992751	1.78975e+06	1.28099e+06	3.15458e+06	3.49367e+06	2.4246e+06	1635546	2.18072e+06	2.25148e+06	3.1465e+06	1.02985e+06	1.9029e+06	2.48185e+06	2.88278e+06	3.87012e+06	2.50074e+06	2.56164e+06
DVVMVHEPK	sp|P28740|KIF2A_MOUSE	0.847526	-0.480135	0.0665666	-0.0303287	0.768801	-0.542236	4.74535e+06	3.25866e+06	6.61917e+06	3.32789e+06	5	3.85229e+06	3.13273e+06	7120881	4875508	3.13855e+06	4251530	3.31747e+06	2.32709e+06	5185824	5117320	6035837	8553673	8203193	3.106e+06	3.06015e+06	3.45675e+06	3.30064e+06	3.71589e+06
QMYMSLPQGEK	sp|P15105|GLNA_MOUSE	0.847302	-0.664019	0.126655	0.172265	0.256957	0.331107	2.91622e+06	3.66855e+06	4.62073e+06	3.25565e+06	5	3.84015e+06	3370722	2.56757e+06	1.88646e+06	4.66182e+06	6.33141e+06	2.18827e+06	1.49268e+06	5113173	5251970	7.07893e+06	3.59861e+06	2.06097e+06	4.27094e+06	5.14092e+06	2.66733e+06	2.78736e+06	1.41168e+06
NILYLQMSSLR	sp|P18527|HVM56_MOUSE	0.847197	-0.543646	0.497685	0.24821	0.851866	0.334648	4.63862e+06	5.84962e+06	6.76149e+06	4.92503e+06	5	5156339	4486416	4724413	4.18731e+06	5839391	7.76979e+06	5.11677e+06	4672545	7318289	8.25237e+06	9661211	5.27595e+06	3.29964e+06	4912673	6.59424e+06	4156737	5.51041e+06	3.4511e+06
YHTSQSGDEMTSLSEYVSR	sp|P11499|HS90B_MOUSE	0.846691	-0.88536	0.832246	0.514138	1.91926	1.21264	435284	1.00882e+06	804068	706387	5	414662	303881	632243	390351	970846	1.23276e+06	1.22037e+06	611304	484539	514671	1467191	987696	566244	523899	684013	535979	1166022	622021
FTAGDFSTTVIQNVNK	sp|P57746|VATD_MOUSE	0.846376	-0.49125	0.0488319	0.0234365	4.37332	1.70001	490728	1.59439e+06	689798	1.5687e+06	5	502103	255131	647114	558564	1.7789e+06	1.55165e+06	1.50976e+06	1.53727e+06	844446	571288	931030	494275	607950	1.3127e+06	1.2069e+06	1456725	2.01344e+06	1.85375e+06
NLAIVWAPNLLR	sp|Q80YF9|RHG33_MOUSE;sp|Q811P8|RHG32_MOUSE;sp|Q640N3|RHG30_MOUSE	0.845917	-0.518491	0.00700657	0.00320687	0.372337	0.201512	2.3829e+06	2.74011e+06	3.4134e+06	2.73402e+06	5	2.01869e+06	1.98888e+06	3.48171e+06	2.04232e+06	2.57069e+06	3.14503e+06	2977689	2.26701e+06	2.84051e+06	2.75044e+06	5277860	3.13567e+06	3062546	2.8252e+06	2.57955e+06	2.08779e+06	3.37004e+06	2807530
NLALVWAPNLLR	sp|A6X8Z5|RHG31_MOUSE	0.845917	-0.518491	0.00700657	0.00320687	0.372337	0.201512	2.3829e+06	2.74011e+06	3.4134e+06	2.73402e+06	5	2.01869e+06	1.98888e+06	3.48171e+06	2.04232e+06	2.57069e+06	3.14503e+06	2977689	2.26701e+06	2.84051e+06	2.75044e+06	5277860	3.13567e+06	3062546	2.8252e+06	2.57955e+06	2.08779e+06	3.37004e+06	2807530
IFGEDFIEQFK	sp|Q8K0U4|HS12A_MOUSE	0.845794	-0.447128	0.20296	0.0906017	1.52005	0.668393	784720	1.24716e+06	1.06983e+06	1.17124e+06	5	537121	500688	1.04211e+06	1.05896e+06	1.12991e+06	1.37057e+06	1.31244e+06	1.1757e+06	780336	1.04737e+06	1.37861e+06	1.08772e+06	1055114	824560	1.06504e+06	1.07897e+06	1.5429e+06	1.34476e+06
DREEALHQFR	sp|P16381|DDX3L_MOUSE;sp|Q62095|DDX3Y_MOUSE;sp|Q62167|DDX3X_MOUSE	0.845587	-0.573772	0.109251	-0.0668031	0.155111	0.111432	571877	617799	851188	647078	5	447142	383813	813430	643124	500195	775686	581658	613655	751338	609690	766417	777430	1.35106e+06	456877	515344	643443	746250	873477
LAHEVGWK	sp|P19253|RL13A_MOUSE	0.845277	-0.552607	0.173364	0.0898164	0.85109	0.441278	430068	583950	630796	548704	3	308076	322572	499800	589825	479162	692402	680266	483968	555933	362367	786940	888174	560566	361839	505857	654964	627970	592888
NTLYLQMSR	tr|A0A075B5Q4|A0A075B5Q4_MOUSE	0.844797	-0.380201	1.08085	0.407491	0.662972	0.247355	1.2876e+06	1.52842e+06	1.67584e+06	1.15232e+06	5	1.23957e+06	1.06732e+06	1.72311e+06	1.1204e+06	1.44019e+06	1.79589e+06	1.47385e+06	1.40374e+06	1.75496e+06	2.0172e+06	1.96902e+06	1573494	1064528	1.00422e+06	1298108	753615	1.63418e+06	1.0715e+06
LQEVIETLLSLEK	sp|Q9D8W5|PSD12_MOUSE	0.84462	-1.0704	0.0552293	-0.0467124	0.955967	0.657509	950637	1.49949e+06	1.99636e+06	1.54884e+06	5	951026	536498	1.1284e+06	1.18662e+06	1.39762e+06	2.24516e+06	1202758	1.15244e+06	1353992	920025	4011325	2246538	1.4499e+06	1.05546e+06	1.57662e+06	1.99229e+06	1.97487e+06	1144966
ASNGDAWVEAHGK	sp|P38647|GRP75_MOUSE	0.843595	-0.454848	0.353007	0.142887	1.1007	0.49344	1.02717e+06	1.44605e+06	1.40788e+06	1.30969e+06	5	1.01381e+06	609196	1.35441e+06	1.13126e+06	1.23383e+06	1.7806e+06	1472620	1.29713e+06	1.33102e+06	1.79905e+06	930083	1.75116e+06	1228062	1.1034e+06	1014281	1.3258e+06	1.47839e+06	1626573
NDEVSSLDAFLDLIR	sp|P43006|EAA2_MOUSE	0.843312	-0.586999	0.382197	0.30717	0.0126881	-0.0169863	2.81307e+06	2.78015e+06	4.22557e+06	2.24699e+06	5	2.33934e+06	1.77084e+06	4678118	2.464e+06	1.69529e+06	4.39535e+06	2.93504e+06	2.0949e+06	2.4235e+06	4.1677e+06	4929946	5.83017e+06	3.77655e+06	2.64043e+06	1.31325e+06	1.90047e+06	2509048	2.87173e+06
DTLQSELVGQLYK	sp|Q8K1M6|DNM1L_MOUSE	0.842641	-0.363593	0.109094	0.0565275	0.254079	-0.159809	2.58005e+06	2.30951e+06	3.31955e+06	2.22077e+06	5	3358594	2.62849e+06	2.50435e+06	1.82875e+06	2.58279e+06	3027979	1.89074e+06	1.73654e+06	3.00076e+06	3.50927e+06	4.04634e+06	3767377	2.27402e+06	2.04406e+06	2.53107e+06	2.02573e+06	2.53694e+06	1966052
VIMVTGDHPITAK	sp|Q9Z1W8|AT12A_MOUSE;sp|Q64436|ATP4A_MOUSE;sp|Q9WV27|AT1A4_MOUSE;sp|Q8VDN2|AT1A1_MOUSE;sp|Q6PIC6|AT1A3_MOUSE;sp|Q6PIE5|AT1A2_MOUSE	0.842142	-0.398654	1.20786	0.500727	1.46552	0.693662	1.90243e+06	3.07696e+06	2.50793e+06	2.17464e+06	5	1.58201e+06	1.13867e+06	2.54926e+06	2339783	3.09603e+06	2.52697e+06	3834106	2.85074e+06	2.41536e+06	2.42325e+06	2408506	3.25716e+06	2.03538e+06	1.72938e+06	1.86232e+06	1.56299e+06	2.99589e+06	2.72265e+06
IEYNVEHSVDYVER	sp|P61264|STX1B_MOUSE	0.841897	-1.09285	0.289422	0.315288	1.4288	1.789	286020	988413	610067	794378	5	438848	195397	232847	276988	1.16234e+06	1.54161e+06	939683	310019	885216	925854	842165	176526	220572	938553	1.20637e+06	918634	436284	472052
FSGSGSGTQYSLK	tr|A0A140T8P6|A0A140T8P6_MOUSE;sp|P01635|KV5A3_MOUSE	0.84073	-0.193541	0.647088	0.182163	0.505574	0.154786	23012992	25619362	2.63169e+07	2.25804e+07	5	22106196	19529884	26471274	23944614	22358208	30876904	25300748	23941588	25461208	29713268	28085858	26652798	21671412	19869178	25265674	18515548	25187896	24063776
EFQEQLESAR	sp|Q99MR8|MCCA_MOUSE	0.840483	-0.587835	0.399253	-0.216519	0.874725	0.68135	217292	348459	326588	404883	3	204381	54717.1	260592	349479	242174	453815	337854	359992	337969	238257	373337	420164	263213	291428	344996	552118	407137	428739
DLVNFINMFADTR	sp|Q8K4P8|HECW1_MOUSE	0.839985	3.80882	0.338564	-2.03438	0.622944	-2.69908	169920	26166.2	12124.8	107189	3	463870	207333	0	8475.72	13352.7	13285.6	14486.3	63540.1	0	11215.3	36198.3	0	13210.5	23187.5	21077.9	469452	10974.1	11254
YESLTDPSK	sp|P11499|HS90B_MOUSE;sp|P07901|HS90A_MOUSE	0.839449	-0.472397	0.360678	0.142994	2.83515	1.16598	1.32528e+06	2.97373e+06	1.8387e+06	2.69312e+06	5	1.40525e+06	1.09833e+06	1.4952e+06	1.30232e+06	3.16575e+06	3.15703e+06	3432152	2.13998e+06	1.28869e+06	1.56682e+06	2.80853e+06	1.5336e+06	1.99589e+06	2.12769e+06	2.67598e+06	3353089	2.48239e+06	2.82645e+06
FVFDRPLPVSR	sp|Q9R1P4|PSA1_MOUSE	0.839233	-1.01066	0.335326	-0.560706	0.606822	-0.675282	360670	225855	726689	333134	5	610412	394010	180921	257336	350002	240596	133638	179183	767394	351133	1.40183e+06	630674	482416	749147	382669	296041	99501.7	138311
MEPLNNLQVAVK	sp|Q9DBG3|AP2B1_MOUSE;sp|O35643|AP1B1_MOUSE	0.838969	-0.544652	0.535857	0.283881	0.245877	0.206303	4.34054e+06	5.00781e+06	6.33141e+06	4.1133e+06	5	3.16198e+06	3.5775e+06	6.37311e+06	4.24959e+06	5239387	7.13682e+06	4583172	3071845	5994528	5.70734e+06	9886509	5.41498e+06	4.65372e+06	4.0502e+06	4207397	3.64682e+06	4927155	3.73496e+06
NLASPEGTLATLGLK	sp|Q8BPN8|DMXL2_MOUSE	0.838739	-0.498237	0.485297	0.24018	1.9428	0.994349	2.35062e+06	4.68285e+06	3.32022e+06	3.96469e+06	5	2.17859e+06	1638111	2.73592e+06	2.84984e+06	3818382	6388271	4.48661e+06	4.03816e+06	2.8095e+06	3386390	5104231	2.37138e+06	2929571	2552680	3.99451e+06	3.94272e+06	4929456	4404093
LLIYYTSR	sp|P01647|KV5AE_MOUSE;sp|P04946|KV5AM_MOUSE;sp|P01645|KV5AC_MOUSE;sp|P01648|KV5AF_MOUSE;sp|P01644|KV5AB_MOUSE;sp|P01646|KV5AD_MOUSE;tr|A0A140T8M1|A0A140T8M1_MOUSE	0.838378	-0.41174	0.290356	0.148181	0.770666	0.210796	79428338	91924504	105662656	8.29515e+07	5	75205248	79330584	81600888	81576632	100758128	108131280	86026232	72782376	103539672	121546384	147412128	92303584	63511512	84232336	112681288	69071800	92609904	56162236
MEIGLPDEK	sp|P46460|NSF_MOUSE	0.838315	-0.329908	0.184392	0.162521	2.33957	0.93609	1.32609e+06	2.53725e+06	1.6668e+06	2.26694e+06	4	994628	983504	1.90597e+06	1.42024e+06	2.39071e+06	2245861	3.01621e+06	2.49621e+06	1.57297e+06	1.81562e+06	1.61639e+06	1.84605e+06	1.48299e+06	1.93286e+06	1.42996e+06	1.21533e+06	3860557	2.89597e+06
GGEPPGDTFAPFHGYSK	sp|F6SEU4|SYGP1_MOUSE	0.837685	-0.491638	0.315468	-0.358404	0.0447193	0.0527627	1.50985e+06	1.56609e+06	2.12291e+06	2.00774e+06	3	2.08726e+06	930975	1.46985e+06	1.55131e+06	1.7046e+06	2.49059e+06	1.34886e+06	720311	1.66887e+06	2.79397e+06	2.72418e+06	1.43722e+06	1.9903e+06	1376516	3.49973e+06	2553563	1.30324e+06	1.30563e+06
KLFADAEEEQR	sp|P46460|NSF_MOUSE	0.837611	-0.499774	0.0139773	-0.00995239	2.31187	1.15607	437911	975881	619203	982637	5	353876	232674	775163	389932	968171	989495	1.07019e+06	875673	615826	512912	718764	579792	668723	1.03812e+06	578241	749195	1.20508e+06	1.34254e+06
ESEIIDFFLGASLKDEVLK	sp|P25444|RS2_MOUSE	0.837378	-3.7847	0.0724677	-0.354908	0.472194	2.4722	7183.19	39858.8	98997.8	50975.5	5	0	0	28732.8	0	0	0	128725	30709.8	15529.4	0	43253.8	219614	216592	0	0	0	219291	35586.7
VLIIFNAPSLQDR	sp|Q5DU25|IQEC2_MOUSE	0.836486	-0.559024	0.115443	0.0790629	0.202599	0.157016	2.57492e+06	2.87098e+06	3.79356e+06	2.71788e+06	5	2365143	1792318	3.39902e+06	2.74321e+06	3.69879e+06	3.6253e+06	2.35243e+06	1.80741e+06	1.9897e+06	4.64784e+06	2819674	4.26622e+06	5244391	2.08337e+06	2.933e+06	2.26748e+06	3.42059e+06	2.88496e+06
APVDGWYK	sp|P63318|KPCG_MOUSE	0.836467	-0.613627	0.0424072	-0.0380693	2.91551	1.95209	3025293	1.17059e+07	4.629e+06	1.20189e+07	5	2.27966e+06	2.58069e+06	4.63714e+06	2.60368e+06	14728678	8161820	12985603	10947634	3.52049e+06	3.63263e+06	7299915	5.31848e+06	3373513	11132451	8000120	8006233	18362624	14593258
VMVSISLK	sp|Q9CVB6|ARPC2_MOUSE	0.835817	-0.322658	0.264152	-0.16611	2.34442	-1.0542	1.5849e+06	763229	1.98213e+06	856365	5	1.94525e+06	1.21258e+06	1.85274e+06	1.32903e+06	850312	713034	757477	732095	2518258	1.75673e+06	1.74023e+06	1.7103e+06	2.18512e+06	1.26642e+06	771676	622426	1019326	601983
ETVTQRPGATVPTDFATFPSSAFLR	sp|O08788|DCTN1_MOUSE	0.83522	-0.424826	0.00603087	-0.0037834	1.24193	0.480689	2.46223e+06	3.43582e+06	3.30532e+06	3.44484e+06	5	2.94712e+06	1.70151e+06	2.90025e+06	2.30002e+06	2709058	4.10668e+06	3300881	3.62665e+06	2571516	2537105	4.70952e+06	3.33292e+06	3.37554e+06	1.96809e+06	3.94562e+06	3.99172e+06	3.8729e+06	3.44586e+06
ALHTAQVSDNVSETDISNETQNSR	sp|Q8K3I4|MYRIP_MOUSE	0.83493	-0.488377	0.198448	-0.23347	1.05977	1.02534	236890	482174	332324	566872	5	323089	76194.5	243680	304595	394522	235658	723044	575471	251990	318636	318465	421741	350788	337658	382435	382533	782120	949614
IREEFPDR	sp|Q9D6F9|TBB4A_MOUSE	0.834367	-0.423434	0.0574934	0.0285328	1.69297	0.650407	3.21877e+06	5.05222e+06	4.31674e+06	4953278	5	2868083	1.81053e+06	3.9306e+06	4265875	4911455	5572483	4719358	5.00557e+06	3052911	3.98375e+06	4.77119e+06	4.27412e+06	5.50175e+06	3242394	4.59065e+06	4.94536e+06	5689611	6298374
WAQESVIEDPELVR	sp|E9Q401|RYR2_MOUSE	0.834049	-0.43029	0.373938	0.267373	0.0272508	-0.0222328	2.89314e+06	2.8489e+06	3.89852e+06	2.36695e+06	5	2.10038e+06	2.34883e+06	4.17999e+06	2.94338e+06	2.44596e+06	2.77283e+06	2.43817e+06	3.73864e+06	3.33864e+06	2.95012e+06	5340234	4.03433e+06	3.82929e+06	2005847	1.13492e+06	2.00917e+06	3.045e+06	3.63983e+06
QVQLKQSGAELVKPGASVK	tr|A0A0B4J1M0|A0A0B4J1M0_MOUSE	0.833798	-0.325505	0.620731	0.202068	0.714066	0.279917	2482801	3.01443e+06	3.1112e+06	2.62046e+06	5	2.23142e+06	2.17129e+06	3.05662e+06	2.47187e+06	2609468	3.90215e+06	2670016	2.87609e+06	3.0367e+06	3200897	4.17891e+06	2764425	2.37509e+06	2.98395e+06	2849195	2207466	2.53351e+06	2.52816e+06
QVQLQQSGAELVKPGASVK	tr|A0A075B5V8|A0A075B5V8_MOUSE;tr|A0A075B5Y3|A0A075B5Y3_MOUSE;tr|A0A075B680|A0A075B680_MOUSE	0.833798	-0.325505	0.620731	0.202068	0.714066	0.279917	2482801	3.01443e+06	3.1112e+06	2.62046e+06	5	2.23142e+06	2.17129e+06	3.05662e+06	2.47187e+06	2609468	3.90215e+06	2670016	2.87609e+06	3.0367e+06	3200897	4.17891e+06	2764425	2.37509e+06	2.98395e+06	2849195	2207466	2.53351e+06	2.52816e+06
GIVVYTGDR	sp|Q8VDN2|AT1A1_MOUSE	0.833137	-0.270805	1.53615	0.429685	1.73766	0.443856	1.84349e+06	2.50758e+06	2.22414e+06	1.86169e+06	5	1.73735e+06	1756129	1.95371e+06	1.92678e+06	2.44586e+06	2.76114e+06	2.85218e+06	1.97114e+06	1.90729e+06	2.26205e+06	1.94806e+06	2.98996e+06	2.01333e+06	1404388	1.89144e+06	1.72037e+06	2127792	2.16446e+06
GGDLFDAITSTSK	sp|Q9JLM8|DCLK1_MOUSE	0.832802	-0.420907	0.285897	0.120421	0.836581	0.485462	2.35829e+06	3.30169e+06	3.15721e+06	3.03729e+06	5	1.96643e+06	1.33418e+06	3.30882e+06	2.82374e+06	3668622	3894406	3348333	2.29539e+06	2.57533e+06	3151469	4130950	2806814	3.12147e+06	2602866	2.90767e+06	2.68879e+06	3.71767e+06	3.26944e+06
LVINGKPITIFQER	sp|P16858|G3P_MOUSE;tr|A0A1D5RLD8|A0A1D5RLD8_MOUSE;tr|S4R1W1|S4R1W1_MOUSE	0.83248	-0.458145	1.10798	0.439248	1.13207	0.594646	5.48536e+06	8.28345e+06	7.53564e+06	6109199	5	2.98143e+06	3.65061e+06	7593169	7.71621e+06	7.93101e+06	7.96648e+06	9155943	8.08036e+06	6618552	6.96495e+06	6624845	9316001	8153859	4.99689e+06	4.29544e+06	5022296	9230663	7000702
GQILTLTTDNANVLLQIDNAR	sp|P02535|K1C10_MOUSE	0.832362	-1.25562	0.0885829	-0.154564	0.116676	-0.339407	4.97294e+06	3.93044e+06	1.18738e+07	4.37491e+06	5	1.58167e+06	14487902	2.26869e+06	1.55349e+06	2.23723e+06	3.36524e+06	3.3578e+06	6.76149e+06	11133000	2652168	10165165	16955300	18463538	8.11674e+06	1.0669e+06	7157462	3981719	1.55175e+06
GIYAYGFEKPSAIQQR	sp|Q91VC3|IF4A3_MOUSE;sp|P10630|IF4A2_MOUSE;sp|P60843|IF4A1_MOUSE;tr|E9PV04|E9PV04_MOUSE;tr|A0A0N4SVP8|A0A0N4SVP8_MOUSE	0.832289	-0.356011	0.60508	0.36937	0.349769	0.206278	1.48538e+06	1.7137e+06	1.90112e+06	1.32661e+06	5	1.1065e+06	1.39543e+06	1.86503e+06	1.57457e+06	1.34153e+06	2.35824e+06	1.73579e+06	1419231	1.64333e+06	1.62676e+06	2.63932e+06	1785288	1.81088e+06	610240	1.22146e+06	1.46957e+06	1.8296e+06	1.50218e+06
MVIPGGIDVHTR	sp|O08553|DPYL2_MOUSE	0.831701	-0.908282	0.19002	-0.0765933	0.443537	-0.264015	6.97503e+06	5.80858e+06	1.30908e+07	6.12529e+06	5	5884398	9877098	6.87473e+06	5.2639e+06	6773461	6.74863e+06	5.33576e+06	4376456	12926960	8433423	12958834	24859756	6275023	6.75405e+06	6.56316e+06	4.91567e+06	6750218	5643353
EVQLVESGGGLVKPGGSLK	tr|A0A075B5R1|A0A075B5R1_MOUSE;sp|P18528|HVM57_MOUSE;sp|P18526|HVM55_MOUSE;tr|A0A075B5P9|A0A075B5P9_MOUSE	0.831444	-0.257281	0.238726	0.0809775	1.16604	0.139372	9.44456e+06	1.04025e+07	1.12884e+07	9.83468e+06	5	8840300	9536713	9795268	9605977	10378253	11468855	9756044	10006775	10952814	13353076	13031546	11280323	7824110	9453890	12787100	8019861	9965097	8947459
RNEFLGELQK	sp|Q9R1T4|SEPT6_MOUSE;sp|Q8C1B7|SEP11_MOUSE	0.830869	-0.269097	0.466532	-0.211387	0.901507	-0.220187	2.91062e+06	2.49864e+06	3.50746e+06	2.89293e+06	5	3.08338e+06	2313417	2.93216e+06	3.31354e+06	2546711	2.56372e+06	2.64322e+06	2.24091e+06	3511542	2.51383e+06	3923771	4.12363e+06	3.46452e+06	1.88502e+06	3933587	2.85884e+06	3.14784e+06	2639337
ATFAFTLGSAHTPGRPPR	sp|Q6ZPE2|MTMR5_MOUSE	0.82986	-0.709503	0.291619	0.158002	1.0142	0.748502	712214	1.19655e+06	1.16464e+06	1.07243e+06	5	403687	275458	1.04231e+06	1.1274e+06	1.14001e+06	1537073	1.03244e+06	1.07669e+06	942568	908816	1.8658e+06	1.10589e+06	1.00013e+06	684754	993539	1.30267e+06	964878	1.41631e+06
KNDEVSSLDAFLDLIR	sp|P43006|EAA2_MOUSE	0.829627	-0.629366	1.19461	0.367356	0.790896	0.546551	1.10961e+06	1.62068e+06	1.71644e+06	1.25636e+06	5	756124	479276	1.67475e+06	1.52829e+06	1333949	1.89893e+06	1.79165e+06	1.45821e+06	1.06264e+06	1.50626e+06	2.49083e+06	1.95499e+06	1.56747e+06	1.10597e+06	1106905	1.05743e+06	1.54483e+06	1.46666e+06
AREEQTPLHIASR	sp|Q8C8R3|ANK2_MOUSE	0.829071	-0.489145	0.471156	-0.298406	0.348407	-0.354621	1.76655e+06	1.38157e+06	2.47955e+06	1.69904e+06	5	1.55305e+06	783816	2.73078e+06	1.99854e+06	1.28953e+06	1733793	1.77235e+06	730613	1.97744e+06	1.88868e+06	2863423	2818743	2849448	1.25189e+06	1.50405e+06	1.53467e+06	2404719	1.79986e+06
SSPKPWIYLTSNLASGVPAR	tr|A0A0B4J1I7|A0A0B4J1I7_MOUSE	0.828524	-0.256897	0.600701	0.196216	0.875773	0.27686	12366338	1.49825e+07	14776608	1.30773e+07	5	12704586	9508071	13763601	13489094	13505892	18255408	14867854	13300828	14931177	16771706	16665572	14633684	10880901	11302855	16235244	11131957	14628098	12088242
SHLQEYLNK	sp|E9Q3L2|PI4KA_MOUSE	0.828334	-0.334603	0.449056	0.234211	1.53495	0.526957	1.38146e+06	1.99053e+06	1.74207e+06	1.69225e+06	4	1.00448e+06	1.09745e+06	1.77621e+06	1.64771e+06	2.0143e+06	1.87768e+06	2.23663e+06	1833503	1.67232e+06	1.30969e+06	1775846	1.88914e+06	2.06334e+06	1.3014e+06	1.39615e+06	1.14195e+06	2248969	2.37276e+06
ALTASPPAAR	sp|D3YZU1|SHAN1_MOUSE	0.828169	0.803569	0.0464419	0.0626204	0.461919	0.550349	2.20558e+06	3.22993e+06	1.26364e+06	3.09274e+06	5	3802861	1269174	1.79135e+06	1958916	5265084	3.82436e+06	2355847	1474442	1.15327e+06	2.09514e+06	1.58954e+06	409606	1.07065e+06	2.6982e+06	5.00244e+06	4.17606e+06	1.60285e+06	1984133
ASQSISNYLHWYQQK	tr|A0A0B4J1J1|A0A0B4J1J1_MOUSE	0.82811	-0.503872	1.09126	0.456515	0.718492	0.468174	1.37794e+06	1.90618e+06	1.95393e+06	1.38912e+06	5	1.03402e+06	600069	1.74095e+06	2.13671e+06	1976572	2.14706e+06	1.77533e+06	1.72576e+06	1.55965e+06	1970995	2.38375e+06	2232434	1.62285e+06	1.01881e+06	1.07446e+06	1.09921e+06	2.09342e+06	1659697
QIQQLESNNR	sp|P70336|ROCK2_MOUSE	0.82627	-0.337492	0.416155	-0.174017	1.03028	0.559875	651449	960328	823144	1.08344e+06	5	849536	338627	735276	682357	923102	797179	1278388	842644	944624	816502	757060	730878	866653	943248	1.00944e+06	910708	1.27158e+06	1.28221e+06
VQDDEVGDGTTSVTVLAAELLR	sp|P80314|TCPB_MOUSE	0.826265	-0.369981	0.712306	-0.484994	0.69125	0.347778	701222	892374	906214	1.24895e+06	5	733454	870888	583895	616649	856540	1.23297e+06	761899	718082	851328	703444	934296	1.27295e+06	769053	602764	1.81485e+06	1.46344e+06	1200391	1.1633e+06
LAEISDVWEEMK	sp|Q62261|SPTB2_MOUSE	0.826207	-0.339143	1.697	-0.346186	0.516822	-0.284161	16025440	1.31604e+07	2.02723e+07	16729430	5	20860264	9749728	18389220	15102548	11997850	14795369	14460553	11387799	19540478	17402564	24449142	17609124	22359968	15066817	18874120	15482593	18530538	15693082
LATTVSAPDLK	sp|P27546|MAP4_MOUSE	0.826019	0.425538	0.112312	0.145356	0.588435	0.661382	8.936e+06	1.41331e+07	6.6534e+06	1.27786e+07	5	8602876	5.84582e+06	10125888	11169408	7.51675e+06	7.45605e+06	18061680	23498104	6.24751e+06	7.36525e+06	4.30014e+06	5872146	9481929	7.02311e+06	14627404	7236296	15100831	19905218
QRPEQGLEWIGR	tr|A0A075B5R9|A0A075B5R9_MOUSE;tr|A0A075B5R4|A0A075B5R4_MOUSE	0.825924	-0.473939	0.126293	-0.0887902	0.424313	0.215112	12084864	14028034	1.67846e+07	1.49185e+07	5	15389195	11245477	11061911	10642873	15691581	17916128	12155796	10348631	17234852	20701656	22993222	13255409	9737999	16464655	21620578	13939404	11783531	10784359
GYFIQPTVFGDVK	sp|P47738|ALDH2_MOUSE	0.825283	-0.374274	0.222644	0.158432	0.714539	0.460249	3.73933e+06	5.1445e+06	4.84688e+06	4.60946e+06	5	2.46079e+06	3.23397e+06	4.04788e+06	5.21469e+06	3.05557e+06	6601297	5165332	5755789	4480988	3628051	5.81781e+06	5583425	4.7241e+06	3.09855e+06	3709946	4.13863e+06	6470524	5.62965e+06
MTLVASEDYGDTLAAIQGLLK	sp|P16546|SPTN1_MOUSE	0.824896	-0.741016	0.048668	-0.0670825	0.0800396	-0.120194	1.17432e+06	1.08045e+06	1.9627e+06	1.13187e+06	5	610869	964607	1.55758e+06	1.56421e+06	458633	673908	2.04448e+06	1144769	1.5581e+06	842023	3168741	1891058	2.35356e+06	1.23793e+06	709682	1.28563e+06	1.68356e+06	742567
LKPDDATIPLLAAK	sp|E9Q6P5|TTC7B_MOUSE	0.824633	-0.410377	0.207996	0.143289	0.668513	0.398645	1.4263e+06	1.88025e+06	1.89561e+06	1.70248e+06	5	845547	1.00065e+06	2230037	1.62899e+06	1.80926e+06	1.7109e+06	2.08912e+06	1.91173e+06	1.86886e+06	1675787	1.843e+06	1.98602e+06	2104371	1.59267e+06	1.05645e+06	1.0902e+06	2426613	2.34648e+06
ASQSISDYLHWYQQK	tr|A0A075B5M7|A0A075B5M7_MOUSE	0.8239	-0.495648	1.22953	0.423528	0.862689	0.492253	1.3776e+06	1.93779e+06	1942356	1.44482e+06	5	1.14441e+06	615598	1618097	2.1323e+06	1.86576e+06	2.0439e+06	1.89838e+06	1.94312e+06	1571834	1.95242e+06	2.38211e+06	2.29139e+06	1.51403e+06	1.01212e+06	1.17437e+06	1.29612e+06	2.07264e+06	1.66882e+06
SLIEPVSMIVPR	sp|Q8C0P5|COR2A_MOUSE	0.823426	-0.48659	0.826239	0.289544	1.09667	0.525739	1.80904e+06	2.60442e+06	2.5347e+06	2.13084e+06	4	2012402	1.01378e+06	2.31136e+06	1.89862e+06	2.68802e+06	3291080	2.16549e+06	2273102	2.27386e+06	2.45434e+06	3.35612e+06	1.47646e+06	3.11272e+06	1.53461e+06	2.38851e+06	2.01957e+06	2434925	2.27656e+06
VTDFGDKVEDPTFLNQLQSGVNR	sp|Q9JHU4|DYHC1_MOUSE	0.822975	-0.331343	0.0727702	0.0478882	1.79946	0.650812	1.28365e+06	2.0154e+06	1.61507e+06	1.9496e+06	5	1225154	1.04227e+06	1.33535e+06	1.53183e+06	1.57988e+06	2479820	1.84474e+06	2.15716e+06	1.48817e+06	1.36737e+06	2258513	1.45397e+06	1507338	1.23333e+06	1.68378e+06	1.87582e+06	2636924	2.31815e+06
LMLVEEELRR	sp|F6SEU4|SYGP1_MOUSE	0.821906	-0.568211	2.07532	-0.826637	1.46824	-1.66988	1.71874e+06	540165	2.54836e+06	958008	5	2.84911e+06	1100234	1.91802e+06	1.00761e+06	651933	509599	563443	435686	3.34963e+06	3202361	1.90261e+06	1.92817e+06	2.359e+06	992280	1.04974e+06	1.19631e+06	931728	619986
ASEDIYNR	tr|A0A140T8N3|A0A140T8N3_MOUSE	0.821816	-0.253798	0.838086	0.223989	1.18524	0.226144	3.42324e+06	4.00418e+06	4.08168e+06	3.42836e+06	5	3.3327e+06	3.68658e+06	3469138	3.20455e+06	3.69907e+06	4688675	3951633	3677360	4.08706e+06	5.16194e+06	4314503	3.85451e+06	2.99037e+06	2.82645e+06	4.04666e+06	3.12471e+06	4.00229e+06	3.14169e+06
NVVHQLSVTLEDLYNGATR	sp|P63037|DNJA1_MOUSE	0.821657	-0.714237	0.236626	0.245893	1.78408	1.37011	1.51563e+06	3.91776e+06	2.48656e+06	3.30382e+06	5	684884	709123	2.90573e+06	1.76277e+06	2.81029e+06	3.48549e+06	4.223e+06	5152254	1777995	1.57343e+06	2.80124e+06	3.05864e+06	3.22149e+06	2.25739e+06	1261228	2.46168e+06	5852251	4686555
DIVMTQSPSSLSVSAGEK	tr|A0A075B5N3|A0A075B5N3_MOUSE	0.820693	-0.318714	0.41506	0.178148	0.765785	0.191477	4.03546e+06	4.60822e+06	5.0331e+06	4.07291e+06	5	3.8165e+06	3.72446e+06	4240865	4359996	4.82711e+06	5.43547e+06	4260100	3.91019e+06	5205401	5498984	6.4255e+06	4.86119e+06	3174398	3.49843e+06	5.14829e+06	2.86578e+06	4.99526e+06	3.85682e+06
SLVQGELVTASK	sp|Q9QYC0|ADDA_MOUSE	0.82021	-0.410515	0.0504052	-0.0222887	0.199995	0.0995126	1.62962e+06	1.74599e+06	2.16602e+06	1.77318e+06	5	1.9027e+06	1085209	1.79518e+06	1.73539e+06	1.62108e+06	2.12777e+06	1.74217e+06	1.49295e+06	1.82564e+06	1.61119e+06	3108579	2.10737e+06	2.17734e+06	1.32697e+06	1672569	1.86909e+06	1.90457e+06	2.09268e+06
EGVVHGVTTVAEK	sp|O55042|SYUA_MOUSE	0.820105	1.42408	0.505161	0.785082	0.0925217	0.212166	2.56176e+06	2.96761e+06	954655	1.72216e+06	5	2.9084e+06	5.59788e+06	1120923	619844	6043220	2138377	3.03405e+06	654808	1.11292e+06	1.11694e+06	1.18526e+06	833930	524222	1.91072e+06	3175959	2.23335e+06	379614	911176
DPHFVLDVPLGVISR	sp|Q9Z2C4|MTMR1_MOUSE	0.819986	-0.401244	0.465445	0.248802	1.06642	0.655374	987632	1.55554e+06	1.30431e+06	1.30914e+06	5	754366	694056	1.35241e+06	1.1497e+06	1.3817e+06	2.19719e+06	1139310	1.50398e+06	1.13709e+06	1.01658e+06	1.73961e+06	1338978	1.28931e+06	898934	1.18015e+06	1.49744e+06	1.41039e+06	1.55877e+06
GIQYLIER	sp|Q8R0S2|IQEC1_MOUSE;sp|Q5DU25|IQEC2_MOUSE	0.819839	-0.456564	0.182172	-0.0853836	1.72251	0.85249	2.12102e+06	3.82974e+06	2.91061e+06	4.06324e+06	5	1.78217e+06	998333	3.12652e+06	2.57706e+06	4021239	3.58344e+06	4.4735e+06	3240785	2.20173e+06	2.95978e+06	3.27416e+06	2.57609e+06	3.54128e+06	3558565	3.68709e+06	3.10671e+06	5203461	4760388
IITEGFEAAK	sp|P80317|TCPZ_MOUSE	0.819146	-0.493376	0.178411	0.094046	1.48456	0.712509	534942	876583	753056	821263	3	557068	398779	635520	548399	1.02381e+06	1.10809e+06	747560	626873	838228	724362	898187	974018	330486	654989	943545	967795	712185	827801
AASQVLNSMWQYR	sp|O35927|CTND2_MOUSE	0.819024	-0.487073	0.0233736	-0.0193041	0.520883	0.395958	948639	1.24824e+06	1.32961e+06	1.26505e+06	5	864427	385137	1.50582e+06	1039172	1221550	1.39918e+06	1476052	896161	1.21811e+06	1.2078e+06	1.75721e+06	1237357	1227572	1563684	916790	813788	1.83886e+06	1.19212e+06
ATLNPVWNETFVFNLKPGDVER	sp|P63318|KPCG_MOUSE	0.818864	-0.751783	0.399899	-0.307068	3.17338	1.84795	9.2191e+06	33187607	1.55238e+07	4.10594e+07	5	6587365	6.65619e+06	15316494	8316358	33394042	25675730	40858308	32822348	12786205	9208483	26490914	17566504	11566827	48674632	20624254	27830378	60627184	47540540
DIILPFR	sp|P84091|AP2M1_MOUSE	0.818077	-0.301107	0.736721	0.250585	0.265441	0.157539	1.20855e+07	1.348e+07	1.48904e+07	1.13307e+07	5	9176566	9894353	16785532	12485575	13166443	16918268	13286475	10548695	15456637	12904558	15964019	16850116	13276816	10266703	10086294	10171572	14155496	11973242
MALVLEALPQIAAK	sp|Q60634|FLOT2_MOUSE	0.817796	-0.813996	0.0546227	-0.0596295	1.29058	1.00634	1.85521e+06	3.72678e+06	3.2616e+06	3.88404e+06	5	2.08561e+06	1.16849e+06	1.4219e+06	2.74485e+06	2369875	3.51533e+06	3.39216e+06	5629746	2396938	2706986	5968559	1842879	3.39265e+06	2.05268e+06	3.04079e+06	3330666	4797167	6198902
GPSSQEDESGGLEDSPDR	sp|Q9Z2H5|E41L1_MOUSE	0.817533	-1.44428	0.440739	-0.504682	1.57574	1.93212	20879.1	79678	56817.7	113048	4	29585.6	14581.5	39349.3	0	91207.3	123601	38406.1	65497.7	31312.7	68963.6	50532.9	12498.1	120781	104964	42322	207446	114974	95533.7
LTLSALVDGK	sp|Q60930|VDAC2_MOUSE	0.816829	-0.579346	0.569567	0.284508	0.328384	-0.215696	3.5171e+06	3.02868e+06	5.25514e+06	2.48661e+06	5	2.75113e+06	3398928	4.75566e+06	3.16267e+06	3.91948e+06	3.53667e+06	2.83637e+06	1.82218e+06	4439922	3.95436e+06	5357656	8668167	3855612	2.29668e+06	3.16956e+06	2504914	2.22608e+06	2.23582e+06
DFLIPIGK	sp|Q9D051|ODPB_MOUSE	0.816556	-0.377793	0.180214	0.122914	1.28998	0.732405	2.90371e+06	4.82424e+06	3.77294e+06	4.43025e+06	5	2249374	2564831	3.56062e+06	3.24002e+06	3364142	6.64198e+06	5.32336e+06	3967485	3237187	2990830	4.83123e+06	4746348	3.05912e+06	2.90908e+06	4.52064e+06	3.82426e+06	5832419	5064870
LEQISPFPFDLIMR	tr|E9Q7L0|E9Q7L0_MOUSE	0.814399	-0.680343	0.0989385	0.11164	0.747885	0.591052	1.65599e+06	2.4945e+06	2.65377e+06	2.30875e+06	5	1.12108e+06	1.2424e+06	1.98e+06	2280491	1.33991e+06	3.63667e+06	2.65823e+06	2343178	2.44054e+06	1.4106e+06	3.39309e+06	4172452	1.85214e+06	1565670	1.85517e+06	1.32465e+06	3.97783e+06	2820408
FLSDPQVHTVLVER	sp|Q9JHU4|DYHC1_MOUSE	0.814298	-0.313372	0.0537959	0.0216002	2.1692	0.741495	1.42599e+06	2.38412e+06	1.77195e+06	2.34869e+06	5	1.60884e+06	780292	1.47462e+06	1.8402e+06	2.26177e+06	2.39628e+06	2.32052e+06	2.55793e+06	1.80127e+06	1.70121e+06	2.01575e+06	1.58117e+06	1.76033e+06	1.68219e+06	2.50628e+06	2128028	2791474	2.63549e+06
TLTIVDTGIGMTK	sp|P07901|HS90A_MOUSE	0.813731	-1.1877	0.618967	0.331262	2.29122	1.8297	260949	927577	594412	737276	3	190920	189084	386976	276816	1.1261e+06	951540	1.13096e+06	501701	279060	435350	1295485	541308	420858	674126	708564	583276	962538	757879
TLTLVDTGIGMTK	sp|P11499|HS90B_MOUSE	0.813731	-1.1877	0.618967	0.331262	2.29122	1.8297	260949	927577	594412	737276	3	190920	189084	386976	276816	1.1261e+06	951540	1.13096e+06	501701	279060	435350	1295485	541308	420858	674126	708564	583276	962538	757879
LIASVADDEAAVPNNK	sp|P16125|LDHB_MOUSE	0.813453	-0.425148	0.514857	0.253457	0.518988	0.332642	4.22641e+06	5.32239e+06	5.67484e+06	4.46487e+06	5	3.25569e+06	2.88093e+06	5739993	5029019	5.01819e+06	5.62938e+06	6974710	3.66729e+06	5961402	4468272	4.39124e+06	7627657	5925627	3.57811e+06	4384263	3.79926e+06	6.03591e+06	4.52678e+06
YLTVATVFR	sp|Q922F4|TBB6_MOUSE;sp|Q9ERD7|TBB3_MOUSE	0.81344	-0.394212	0.912146	0.313088	1.74834	0.724133	1.39431e+07	2.30328e+07	1.83244e+07	1.85395e+07	5	12025106	10110842	15468779	18167820	22782726	28499014	22953374	17895976	14533221	15386167	23048922	23249878	15403864	14211215	18402942	16747899	23067858	20267454
ESQLFDPSDLQDTSNR	sp|Q3UH68|LIMC1_MOUSE	0.812782	2.067	1.1317	-1.79543	0.891635	-3.14471	120746	13652.8	28816.8	47391.3	4	19886.5	17385.8	190507	255205	0	10516.1	13844.4	30250.8	15708.5	0	0	23624.7	104751	92330.8	40145.7	12427.4	34979.4	57073.2
IISLDGSKAIINSTITPNMTFTK	sp|Q9Z2Y3|HOME1_MOUSE	0.812501	4.06616	4.20926	5.84371	2.14209	2.20108	987463	4.54059e+06	58950.2	79064.3	5	2.91558e+06	282416	0	751858	6.00174e+06	4075691	3.19728e+06	4.88766e+06	18659.9	46988	49191.7	101020	78891.6	80255.7	0	93649.7	88241.3	133175
SVAGGLPGAGFYGPK	sp|E9Q401|RYR2_MOUSE	0.812328	-0.461368	0.185133	0.0806371	0.165227	-0.0850427	2.79268e+06	2632815	3.84509e+06	2.4897e+06	5	3.12047e+06	2.71014e+06	3272268	2067832	2.66781e+06	3.09728e+06	1.90226e+06	2.86392e+06	3.67857e+06	3748802	5901687	2.9703e+06	2926091	2.68447e+06	1.89497e+06	2.49371e+06	2395348	2979973
AQFEGIVTDLIK	sp|P38647|GRP75_MOUSE	0.812287	-0.390281	0.0692394	0.0266357	0.971213	0.375375	9.9877e+06	1.29558e+07	1.30904e+07	1.27188e+07	5	12478611	7.14279e+06	10648681	9680735	12278371	15991707	12811358	10741830	13634480	16674073	8992688	15709633	10440992	10087151	13378394	12969331	13666815	13492381
LVPEAAEITASVK	sp|Q9D394|RUFY3_MOUSE	0.812167	-0.374416	1.30285	-0.324978	1.3844	0.566348	1.0978e+06	1.62559e+06	1.4231e+06	2.03629e+06	5	1098512	572933	1.472e+06	1247758	1.63457e+06	1.74703e+06	1.4237e+06	1.69706e+06	1.24118e+06	1.38758e+06	1.80934e+06	1.27185e+06	1.40553e+06	1.9087e+06	1.5469e+06	2.18217e+06	2.17337e+06	2.37032e+06
AEMLEIVQAIYK	sp|Q91X97|NCALD_MOUSE	0.811575	-0.593721	0.589765	-0.307883	0.715605	0.648318	616896	966886	930980	1.1969e+06	5	1.08941e+06	283365	569307	525500	1.06704e+06	1.26053e+06	1.05561e+06	484360	1.2572e+06	905470	1.11257e+06	677992	701672	1.27644e+06	1.55039e+06	1.12732e+06	1.04434e+06	986003
QVLLSAAEAAEVILR	sp|P80314|TCPB_MOUSE	0.810887	-0.506607	0.310371	0.187032	0.748653	0.47852	1.45946e+06	2.03349e+06	2.07346e+06	1.78624e+06	5	971348	1.27834e+06	2.14775e+06	1.44041e+06	1.82738e+06	2876777	1.73709e+06	1.6927e+06	1.99071e+06	1.26966e+06	2346862	2.94663e+06	1.81346e+06	1477227	1.58985e+06	1.39243e+06	2.49635e+06	1.97533e+06
QLEITGR	sp|P61264|STX1B_MOUSE;sp|O35526|STX1A_MOUSE;sp|Q00262|STX2_MOUSE	0.809487	-0.417379	0.24037	0.194195	0.963846	0.72501	1.48218e+06	2.44991e+06	1.97945e+06	2.14137e+06	5	2158603	1.34758e+06	1338611	1083913	2.76313e+06	3016160	2.93447e+06	1.08587e+06	2.27227e+06	2.20107e+06	2436856	1.641e+06	1.34604e+06	1935725	2.98165e+06	2697977	1.54662e+06	1.54487e+06
ELEAENYHDIKR	sp|Q62261|SPTB2_MOUSE	0.80936	-0.62775	0.501355	-0.234489	0.499635	-0.31871	1.29096e+06	1.03507e+06	1.99473e+06	1.21775e+06	5	1.43702e+06	829027	1.59764e+06	1300152	911936	1.49568e+06	1.01649e+06	716189	1.39786e+06	1.58666e+06	3.41139e+06	1.57502e+06	2.00274e+06	1.10473e+06	1.35772e+06	1.00552e+06	1.40976e+06	1.21104e+06
GVAPLWMR	sp|Q8VEM8|MPCP_MOUSE	0.808507	-0.609553	0.360754	0.237048	0.535687	0.404393	3.48735e+06	4.61561e+06	5.32094e+06	3.91625e+06	5	2.37233e+06	2117931	5.18533e+06	4273796	4.30924e+06	3.75918e+06	6479482	3.91455e+06	4.70439e+06	3.60104e+06	6403300	8035967	3.86002e+06	3.02553e+06	3.82053e+06	2.56006e+06	5779667	4.39549e+06
ASQEISGYLSWLQQKPDGTIK	tr|A0A075B5K2|A0A075B5K2_MOUSE	0.808297	-0.234679	0.482786	0.194025	0.649754	0.233329	4.35011e+06	5.11374e+06	5.11853e+06	4.47025e+06	5	4317154	3.90623e+06	4641002	4536032	4.70072e+06	6672900	4.88107e+06	4200284	5042353	5520211	6.06675e+06	5.32752e+06	3.63581e+06	4237182	4957044	3.70634e+06	5549308	3901356
SISC[+57.021464]PSC[+57.021464]NGLAEGNK	sp|Q9WTS5|TEN2_MOUSE	0.807524	-0.583862	0.283212	0.216998	2.00006	1.09316	654070	1.3954e+06	980356	1.20054e+06	5	499289	224917	862338	1029734	1234795	1.60332e+06	1463933	1279559	892346	997274	1283272	604211	1.12468e+06	692478	734214	1.0606e+06	1.54477e+06	1.97062e+06
ATDLLLDDSLVSLFGNRR	sp|P99029|PRDX5_MOUSE	0.806326	-0.985891	0.018893	-0.0205523	0.799983	0.908089	616766	1.1574e+06	1.22153e+06	1.174e+06	5	1.09586e+06	317145	611714	442341	1.21442e+06	1.84846e+06	1.13155e+06	435152	1.10673e+06	1.21041e+06	2.35595e+06	936541	498013	1.43225e+06	1.47686e+06	1.2515e+06	731695	977704
IDILDSALLRPGR	sp|P62196|PRS8_MOUSE	0.805968	-1.61479	0.216021	0.207227	1.03924	1.071	189874	398905	581523	345532	5	172491	0	326513	260492	394927	584772	405112	210808	287453	307038	1.39871e+06	570668	343747	160502	290413	340474	558965	377303
RLSVEVWDWDR	sp|P63318|KPCG_MOUSE	0.80571	-1.11109	0.191804	-0.206381	2.96038	2.20305	786992	3.62372e+06	1.69997e+06	4.18101e+06	5	416387	216376	1680378	834825	3362738	2932205	4625727	3574204	971332	1.06752e+06	3.20197e+06	2.21458e+06	1.04444e+06	4.33638e+06	2047343	2224383	7352807	4.94415e+06
LSEQELEFR	sp|Q8CAQ8|MIC60_MOUSE	0.805633	-0.365214	0.52113	-0.398233	0.433146	-0.243842	1.68994e+06	1.42714e+06	2.17677e+06	1.88082e+06	5	1.98634e+06	1663439	1.84139e+06	1.2686e+06	1.55779e+06	1967697	1.25688e+06	926206	2.52925e+06	1.8128e+06	2.89853e+06	2.09009e+06	1.55317e+06	1.95661e+06	2.55553e+06	2.57124e+06	1211174	1.10956e+06
LSQGSGSSITAAGMR	sp|F6SEU4|SYGP1_MOUSE	0.805472	-0.371703	0.260783	-0.39269	0.0742786	-0.0942059	3.74786e+06	3.51095e+06	4.84928e+06	4.60932e+06	5	5.24429e+06	2.76048e+06	4.23324e+06	2.75344e+06	4.16981e+06	5947238	2.1954e+06	1.73137e+06	4.83004e+06	6.12106e+06	5.04154e+06	3705978	4547799	2.73689e+06	9337184	5873852	2.67983e+06	2418824
YLAEVATGEK	sp|P61982|1433G_MOUSE	0.80528	-0.185165	0.0704285	0.0331482	0.981088	-0.396703	9.68331e+06	7.35537e+06	11009407	7188292	5	10484597	8226391	11707092	8315150	8.31537e+06	8545952	7.76488e+06	4795268	10350236	10309776	10839149	11704800	11843074	6956671	8464271	6909847	7127746	6482925
LPPEPGLPDSYGFDYPTDVGPR	sp|Q9CW46|RAVR1_MOUSE	0.804924	-2.77082	0.278403	0.324505	3.11403	3.55426	3269467	38407397	2.23139e+07	3.06711e+07	5	0	13077868	0	0	27324460	35474012	48558368	42272748	30052468	0	54503072	27013974	0	34581312	0	19689970	55051924	44032208
TLLHHAVSTGSK	sp|Q80UP3|DGKZ_MOUSE	0.804923	-1.37173	0.400246	0.682683	0.819325	1.79081	105638	365518	273372	227720	5	99047	35368.1	140670	147469	389915	797796	156048	118311	120662	332295	604394	127669	181841	56163.6	293607	414344	194378	180105
DLLDLLVEAK	sp|P16381|DDX3L_MOUSE;sp|Q62095|DDX3Y_MOUSE;sp|Q62167|DDX3X_MOUSE	0.804789	-0.431886	0.0726164	0.0323598	0.0224877	-0.0188433	3.0219e+06	2.98268e+06	4.07653e+06	2.91653e+06	5	2.28805e+06	1826821	4.26801e+06	3.70471e+06	2.65855e+06	3121213	2.83953e+06	3.31145e+06	3.75877e+06	2.71653e+06	4589441	4.66585e+06	4.65205e+06	2274641	2.48284e+06	2.77076e+06	3.35907e+06	3.69533e+06
DVKPDEDLAGK	sp|Q9QWI6|SRCN1_MOUSE	0.804776	-0.350925	0.422416	-0.279566	0.0269687	0.0272712	1.3508e+07	1.37658e+07	1.72278e+07	16709338	5	16924916	9810955	17207334	10088933	19537416	15051403	13235714	7238688	17344120	20526788	15941478	12998591	19328260	23651012	17452872	14818106	15438761	12185939
VIHIINAEMENYEAGVYTEK	sp|Q61301|CTNA2_MOUSE	0.803919	-0.793591	0.0163817	0.0151765	0.398476	0.456232	668117	916626	1.1581e+06	907034	5	705201	353853	1154887	458527	1214506	1.21956e+06	898556	333888	1.23196e+06	1.35304e+06	1.87722e+06	494318	833976	1.16166e+06	870705	734930	910615	857264
LGFSEVELVQMVVDGVK	sp|Q04447|KCRB_MOUSE	0.803499	-0.555125	0.02575	-0.0436613	0.225531	0.334806	610220	769615	896594	793262	5	411076	364573	782126	883104	349061	403940	1.43114e+06	894312	790390	988831	820553	1.31229e+06	570908	550364	546946	476130	1.54554e+06	847331
TDLQGDTPR	sp|Q80UP3|DGKZ_MOUSE	0.803053	-0.567066	0.107462	0.138429	0.928399	1.05775	1.28811e+06	2.68143e+06	1.90834e+06	2.4361e+06	5	1.43623e+06	1199747	1.18404e+06	1.33241e+06	3.27079e+06	4563124	1.35505e+06	1.53674e+06	1.41123e+06	2.1894e+06	3.1331e+06	1.47394e+06	1334026	2.0892e+06	3.72616e+06	3.27737e+06	1.26916e+06	1.81859e+06
EKPEEFQTR	sp|Q61301|CTNA2_MOUSE	0.803042	-0.407331	0.820986	-0.339004	0.0321964	-0.0234614	1.48459e+06	1.46064e+06	1.96891e+06	1.84754e+06	4	1.84596e+06	1.10187e+06	1829541	1.16098e+06	1.80362e+06	1.6014e+06	1.34502e+06	1.09253e+06	1.58093e+06	1.90121e+06	2.26673e+06	1.45682e+06	2.63884e+06	2.31452e+06	2.18298e+06	1.78685e+06	1.49259e+06	1.46077e+06
VLEGMAFAGFVSER	sp|Q6ZPE2|MTMR5_MOUSE	0.803007	-0.803526	0.212971	0.199124	0.637941	0.632266	795987	1.23378e+06	1.38929e+06	1.07472e+06	4	688863	631912	1.12757e+06	735605	1.12364e+06	2.13264e+06	781949	896882	1.01819e+06	1.16621e+06	2.64147e+06	1234455	886101	726772	956882	1.03946e+06	1.34403e+06	1.30645e+06
LLVSASQDGK	sp|Q61011|GBB3_MOUSE;sp|P29387|GBB4_MOUSE;sp|P62874|GBB1_MOUSE;sp|P62880|GBB2_MOUSE	0.802662	-0.301891	0.436718	0.199407	1.08076	0.375066	5.05032e+06	6549757	6225831	5.70424e+06	5	3.38546e+06	5175607	6.37508e+06	5.26513e+06	6.15508e+06	6.35759e+06	7.6488e+06	6.03755e+06	7292365	4.71834e+06	5793856	6574036	6.75056e+06	4163936	5089665	4479120	7.76189e+06	7.02658e+06
DQEGQDVLLFIDNIFR	sp|P56480|ATPB_MOUSE	0.802641	-2.12413	0.345987	0.698175	0.752144	1.55337	56567.8	166028	246602	102332	5	27208	0	136842	62221.2	123689	47065.8	351439	141919	194888	125203	61400.5	646942	204575	71693.3	0	57507.7	288343	94113.9
LVVENVDVLTQMR	sp|P28660|NCKP1_MOUSE	0.802267	-0.433153	0.352495	0.24328	0.164696	0.139656	13182933	1.45229e+07	1.77994e+07	1.22693e+07	5	15077433	9361956	17145092	11147251	20004138	16247880	14178675	7.6608e+06	20397058	21059600	21006898	9683960	16849250	15372166	12444827	7811621	15061273	10656374
DLLFQPVAELK	sp|Q9WUA3|PFKAP_MOUSE	0.801965	-0.222916	0.298002	0.119313	2.42118	0.748083	4.50632e+06	7.56864e+06	5.25929e+06	6967884	5	4778720	3271421	5.26366e+06	4.71149e+06	7.74703e+06	8945811	6.68125e+06	6.90046e+06	6193129	5.02031e+06	5095321	4666557	5321110	4814930	7391050	6537802	7416747	8678891
QNQVSTQPVPQEPSR	sp|O35927|CTND2_MOUSE	0.801917	-0.409363	0.718594	-0.500296	0.55917	0.505988	834943	1.1857e+06	1.10889e+06	1.67717e+06	5	1.042e+06	533262	1.16751e+06	597003	1.79074e+06	1.23522e+06	1.1269e+06	589937	1.25241e+06	1.04918e+06	1.10432e+06	806253	1.33227e+06	2.40284e+06	1815105	1.81338e+06	1.22076e+06	1133788
IENPNSLQDQSHALLK	sp|Q8C8R3|ANK2_MOUSE	0.801657	-0.479385	0.147782	-0.0932762	0.3951	-0.344091	2.14184e+06	1.68735e+06	2.98604e+06	1.80005e+06	5	1733447	1169081	3.34889e+06	2.31594e+06	1999589	1.68551e+06	1926991	1.13731e+06	2.47461e+06	2.20578e+06	3.32873e+06	3905893	3015198	1.53777e+06	1.51347e+06	1.58187e+06	2.62048e+06	1.74665e+06
SSVLENFVGR	sp|Q8BZ98|DYN3_MOUSE;sp|P39054|DYN2_MOUSE;sp|P39053|DYN1_MOUSE	0.801648	-0.625405	0.280767	0.224519	1.3295	0.768041	2.15587e+06	3.67135e+06	3.32574e+06	3.14223e+06	5	1.32921e+06	1.00651e+06	3.25668e+06	3.03107e+06	3.52564e+06	3.49629e+06	4.24458e+06	3.41887e+06	2.64261e+06	2.44506e+06	2.92578e+06	5.08368e+06	3.53154e+06	1.3615e+06	2.61625e+06	2.39385e+06	5199227	4.14034e+06
DFLAGGVAAAISK	sp|P51881|ADT2_MOUSE	0.801564	-0.305986	0.708406	0.143888	2.19762	0.415759	1.64266e+07	2.19131e+07	2.03076e+07	1.9833e+07	5	16366512	14031337	18113326	17195266	21193126	22932744	24075132	19451424	16602987	19413300	28009964	20474834	17036998	17522266	17808940	19687794	22818632	21327556
VSNAQLLLQIDNAR	sp|Q64291|K1C12_MOUSE	0.801261	-1.92297	0.407421	-1.19894	0.246991	-0.477447	578744	415681	2.19462e+06	954281	4	231186	1.20516e+06	271795	606830	179368	844724	318788	319846	1.69033e+06	437209	2.87064e+06	5.28928e+06	685628	495866	368528	2.98204e+06	476014	448951
ASESVDNYGISFMNWFQQKPGQPPK	sp|P01655|KV3A2_MOUSE;tr|A0A075B5P0|A0A075B5P0_MOUSE;sp|P01654|KV3A1_MOUSE	0.800703	-0.447535	0.615708	0.255479	0.950275	0.353704	2.12658e+06	2.71742e+06	2900034	2.27641e+06	5	2.26258e+06	2.34501e+06	2202068	1.69666e+06	2.88944e+06	3.41777e+06	2.44366e+06	2.11881e+06	3.1959e+06	3154468	4.09442e+06	2459281	1596098	2.38755e+06	2.99317e+06	2.08869e+06	2.21622e+06	1696408
EVKLVESGGGLVKPGGSLK	sp|P18527|HVM56_MOUSE	0.800289	-0.249241	0.204174	0.0743544	1.02711	0.124603	8.75403e+06	9.54371e+06	1.04049e+07	9.0643e+06	5	8269486	8692952	9003308	9050377	9422754	10578448	9057317	9116318	10046978	12319785	12052731	10379250	7.22565e+06	8721209	11932854	7.33078e+06	9173465	8.16319e+06
IITEGASILR	sp|P63328|PP2BA_MOUSE	0.800221	-0.258046	0.0656375	0.0442798	0.0107189	0.00981158	17203495	1.73209e+07	2.05729e+07	16797348	5	18820188	13032621	22154932	14806239	24218722	20154440	14663450	10246958	19855334	24451166	20582390	18942918	19032850	18751128	18676400	15575080	16463924	14520208
ISVYYNEATGGK	sp|P99024|TBB5_MOUSE	0.800197	-0.370547	0.166804	0.106577	1.60276	0.712989	2.17108e+07	35588327	2.80687e+07	3.30541e+07	5	17468480	12711099	27043662	29620078	28981040	40801492	35959012	36611764	22656124	25334976	30039504	32294624	30018276	20866168	29923446	26165512	47272668	41042468
HEQILVLDPPSDLK	sp|Q9WV55|VAPA_MOUSE	0.79994	-0.442874	0.298924	-0.172302	0.599149	0.406244	2.33435e+06	3.09356e+06	3.17311e+06	3.48599e+06	5	2.83593e+06	1505548	2.5525e+06	2.44342e+06	3202757	4413553	2.89195e+06	1.86596e+06	2.66029e+06	3.47889e+06	4589955	2.18119e+06	2.9552e+06	2978058	3.98508e+06	4288266	3.20231e+06	2.97623e+06
VAVLEEELELSNQEALNLR	sp|P60469|LIPA3_MOUSE	0.799867	-0.777019	0.077236	-0.0829334	0.23826	-0.340849	291377	230065	499300	243677	3	379720	32781.2	494365	258643	253978	132483	250228	283570	486463	506750	281731	409964	811594	193171	103481	210544	383537	327653
KEFSPFGTITSAK	sp|P29341|PABP1_MOUSE;tr|Q9D4E6|Q9D4E6_MOUSE	0.799727	-0.362087	0.0130962	-0.0107857	0.693279	-0.299916	1.3656e+06	1.10928e+06	1.75518e+06	1.1176e+06	5	1.27684e+06	1.20593e+06	1.69935e+06	1280280	1.26937e+06	1413100	940278	814366	1.8227e+06	1.07436e+06	2.21114e+06	2.06605e+06	1601675	673350	859128	1.40922e+06	1.1549e+06	1491411
FLASVSTVLTSK	sp|P01942|HBA_MOUSE	0.799674	-0.824857	1.21467	-1.54765	0.321094	-0.515475	701984	491082	1.24347e+06	1.43563e+06	4	783473	1.2427e+06	442831	338930	1.05867e+06	343816	280428	281412	1.00082e+06	781411	2.17052e+06	1.43019e+06	834390	2.05907e+06	1.12561e+06	2.4214e+06	957646	614414
LQTLATNLLASEASDKGNLPK	sp|Q920I9|WDR7_MOUSE	0.799311	#NUM!	0.132604	-0.187721	1.38123	#DIV/0!	0	44994.2	41990.8	51246.8	5	0	0	0	0	71612.2	73388.6	34976.1	0	0	31965.5	127592	0	50396.6	42175.7	77508.5	38357.2	63008.1	35184.4
ELPLTFGAGTK	sp|P01673|KV3AL_MOUSE;sp|P01671|KV3AJ_MOUSE	0.799247	-0.394549	0.874965	0.259614	0.693032	0.33441	750095	945767	986024	790009	3	624346	470514	965573	939949	857237	1.09507e+06	824941	1.00582e+06	902159	1.15091e+06	1.18946e+06	677100	1.01049e+06	614519	742629	726096	886794	980010
FQSISTEFLALMK	sp|Q9JHU4|DYHC1_MOUSE	0.799031	-0.518239	0.424351	0.231963	1.5862	0.833957	1.02072e+06	1.81949e+06	1.46187e+06	1.54925e+06	5	1.05243e+06	526397	1.23459e+06	1.26945e+06	1.2691e+06	2.27799e+06	1.95249e+06	1.77839e+06	1.44636e+06	1.11402e+06	2.26538e+06	1.2634e+06	1.22021e+06	1.25945e+06	1.38884e+06	1.16188e+06	2.22354e+06	1712570
IAPLAEGALPYNLAELQR	sp|Q8BH59|CMC1_MOUSE	0.798251	-0.520149	0.0104273	-0.00485377	0.714631	0.376799	889611	1.15512e+06	1.27579e+06	1.15902e+06	5	741355	539443	1.16342e+06	1.11423e+06	1.11692e+06	1434651	1.1202e+06	948716	1100144	971488	1.96898e+06	1306725	1.03164e+06	983117	1.31718e+06	1.29309e+06	952335	1.24936e+06
HIVLSGGSTMYPGLPSR	sp|P61161|ARP2_MOUSE	0.797456	-0.361565	0.325277	-0.144355	1.52924	-0.813672	5.3358e+06	3.03571e+06	6.85553e+06	3.35517e+06	5	5007798	3.42639e+06	7152261	5.75675e+06	3385013	3.34079e+06	3.03354e+06	2.38348e+06	7603403	7.34279e+06	7366742	4452166	7512573	4.2855e+06	3.25205e+06	2.42165e+06	3.83548e+06	2.98118e+06
GLEWVAR	tr|A0A075B5T6|A0A075B5T6_MOUSE;tr|A0A0B4J1J6|A0A0B4J1J6_MOUSE	0.797213	-0.237366	0.761782	0.206869	0.653007	0.194007	4.25373e+06	4.866e+06	5.01446e+06	4.21597e+06	5	3.93031e+06	3.3583e+06	4951134	4.77517e+06	4225642	5406311	5.08318e+06	4748849	4.73406e+06	5702048	5522639	5165384	3948170	3.49471e+06	4717728	3.47439e+06	5090000	4303049
ALQLGTLFSPAEALK	sp|P42125|ECI1_MOUSE	0.797103	-0.596233	0.21661	-0.1128	0.2904	0.282658	185737	225937	280791	244311	3	100492	100597	247145	294713	177876	309034	204899	211938	221453	203087	308948	407024	263441	182084	231188	231191	279496	297596
QIGNVAALPGIVHR	sp|Q99LF4|RTCB_MOUSE	0.796479	-0.32875	0.142673	-0.0652737	0.489866	0.226649	1.14985e+06	1.34546e+06	1.44413e+06	1.40773e+06	5	928788	952065	1.43287e+06	1.28568e+06	1.11218e+06	1.66601e+06	1.4596e+06	1.14403e+06	1.29363e+06	1.05012e+06	1.82804e+06	1.62416e+06	1.42469e+06	1.065e+06	1.3171e+06	1.41452e+06	1.5688e+06	1.67323e+06
LVLVSPTSEQYDSLLR	sp|O08582|GTPB1_MOUSE	0.796477	-0.52805	0.725889	0.269393	1.1051	0.740517	746514	1.24726e+06	1.07646e+06	1.03481e+06	5	402461	337190	1.21852e+06	1027885	1.04808e+06	1.42813e+06	1.18446e+06	1.32836e+06	888608	1.04531e+06	1264799	1.20259e+06	980972	756182	1.00517e+06	927233	1430415	1.05505e+06
NTDEMVELR	sp|P61979|HNRPK_MOUSE	0.796433	-0.452921	0.446275	0.297491	0.849911	0.420821	763757	1.02243e+06	1.04544e+06	831919	5	535688	547263	1020046	952030	886136	1256410	1.0039e+06	943284	1.04413e+06	659501	1432470	1.03375e+06	1057336	400349	622579	787615	1.30927e+06	1.03978e+06
TLINELVK	sp|Q9JHU4|DYHC1_MOUSE	0.794596	-0.415042	0.216951	0.130356	1.32131	0.687378	1.56414e+06	2.51882e+06	2.08553e+06	2.30121e+06	5	1352448	810850	1.85199e+06	2.24128e+06	1.85992e+06	2608731	2.70687e+06	2.89977e+06	1.80404e+06	1.71925e+06	2.62035e+06	1973540	2310464	1.52863e+06	1.96347e+06	1947702	3.0983e+06	2.96796e+06
EVKLQQSGPELVKPGASVK	tr|A0A075B5V7|A0A075B5V7_MOUSE	0.794229	-0.202573	1.15043	0.322309	0.94762	0.264826	2.26504e+07	2.72142e+07	2.60649e+07	21765632	5	22737954	21390634	23829600	22643326	30781282	31795106	24292550	21987960	26755400	30513692	27049656	26919770	19085950	19139292	25434420	19179678	23959260	21115510
TDVNYTQLVDLHAR	sp|O70325|GPX4_MOUSE	0.79357	-0.468227	0.50219	0.343894	1.52734	0.85553	482429	872918	667396	687782	5	317438	216463	712410	683403	941860	819337	984402	746072	535152	672555	737396	671861	720014	682249	377373	363417	931384	1.08449e+06
GTQGVVTNFEIFR	sp|Q8JZQ9|EIF3B_MOUSE	0.793285	-0.362142	0.382194	0.299994	0.174093	-0.132276	2.19066e+06	1.99874e+06	2.81573e+06	1.62349e+06	5	1.42239e+06	1.84467e+06	3.03272e+06	2.46286e+06	1.41267e+06	1.79548e+06	2.46727e+06	2319543	3.10956e+06	1.94505e+06	2.95254e+06	2.93531e+06	3136194	1.3015e+06	964970	1.00694e+06	2509482	2.33456e+06
VLQPTIFPVVPR	sp|P41216|ACSL1_MOUSE	0.793186	-0.652999	0.512406	0.360065	0.637207	0.540633	259953	378131	408759	294613	5	187024	84273	408284	360231	350054	487545	407642	267282	325716	392928	622517	430437	272199	184652	242898	219308	499936	326271
HNSYTC[+57.021464]EATHKTSTSPIVK	sp|P01837|IGKC_MOUSE	0.793017	0.80363	0.0221749	0.0366605	0.416716	-0.648277	1.79531e+06	1.14549e+06	1.02855e+06	1.11674e+06	5	2.21394e+06	3.05702e+06	1227670	682622	2469010	536374	692148	884411	1.19002e+06	503782	996128	1.31437e+06	1.13843e+06	1.71121e+06	643778	1.25536e+06	1.13358e+06	839790
YIEDAIGESAK	sp|Q3TXX4|VGLU1_MOUSE	0.792105	-0.263263	0.968602	0.278208	1.06214	0.415606	2.23252e+06	2.97786e+06	2.67945e+06	2.45559e+06	5	2.85942e+06	1.84506e+06	2.15553e+06	2.07006e+06	3.1327e+06	3.42979e+06	3.22407e+06	2124898	2.43435e+06	3.02425e+06	3155519	2.63718e+06	2.14594e+06	2.21559e+06	2.50642e+06	2.72151e+06	2.63607e+06	2.19837e+06
HIYFITGETK	sp|P07901|HS90A_MOUSE	0.791952	-1.26901	0.499972	0.236827	2.78156	2.0012	191403	766247	461272	650245	5	235169	42521.5	251814	236107	784538	828881	947592	503979	199669	270126	1.02791e+06	406994	401663	821275	603914	507260	763716	555059
FQMPDQGMTSADDFFQGTK	sp|O08553|DPYL2_MOUSE	0.791626	-0.76858	0.383146	0.22574	0.385168	-0.333752	2.87701e+06	2.28282e+06	4901246	1.95217e+06	5	3107378	4387575	2229836	1.78324e+06	2.52786e+06	3.08495e+06	2.11272e+06	1.40574e+06	5.42165e+06	3.17013e+06	5628106	8156748	2129604	2.27128e+06	2.04548e+06	1.66789e+06	2.41395e+06	1.36223e+06
AVENLIPPVQHSLLDQK	sp|Q920I9|WDR7_MOUSE	0.791473	-0.406568	0.24095	0.194179	1.90966	0.867684	1.46445e+06	2.67223e+06	1.94118e+06	2.33572e+06	5	1.1245e+06	807692	2.0903e+06	1.83532e+06	2.38047e+06	2897330	3.01192e+06	2399217	1.60967e+06	1.74567e+06	2404913	2.00924e+06	1.93639e+06	1.31987e+06	1.95158e+06	1.42136e+06	3.65603e+06	3.32976e+06
SAGPQSQLLASVIAEK	sp|Q9QYB8|ADDB_MOUSE	0.79142	-0.463997	0.728518	-0.480445	0.0453924	0.0358727	2.78292e+06	2.85298e+06	3.83864e+06	3.98041e+06	5	3.51097e+06	2.62675e+06	2.52436e+06	2.46959e+06	3.25785e+06	3998708	2.28188e+06	1.8735e+06	3833002	2.58819e+06	5897466	3092193	3.78236e+06	3.11905e+06	5.00205e+06	5682138	3.22187e+06	2.87694e+06
SDNYATHYAESVK	tr|A0A075B5T2|A0A075B5T2_MOUSE	0.791358	-0.943251	0.9692	0.666976	1.72368	1.44678	121686	331716	233985	208923	5	141399	87308.8	94419.1	163617	153979	440664	399277	332944	194602	408611	347799	114899	104013	233335	199373	170462	316472	124974
GLEWVAEIR	sp|P01796|HVM27_MOUSE;tr|A0A075B5T3|A0A075B5T3_MOUSE;tr|J3QK03|J3QK03_MOUSE;sp|P01800|HVM31_MOUSE;sp|P01799|HVM30_MOUSE;sp|P01803|HVM34_MOUSE;sp|P01802|HVM33_MOUSE;sp|P01797|HVM28_MOUSE;sp|P01804|HVM35_MOUSE;sp|P01801|HVM32_MOUSE	0.791046	-0.213708	1.12714	0.250569	1.12316	0.242999	1.54713e+07	1.83095e+07	17941533	1.53904e+07	5	13797417	14478490	17540742	16068588	19758026	20371774	16485980	16622337	17515940	17684556	18285020	21981120	14241029	14409541	17083702	13210135	18133254	14115122
QALSEIETR	sp|O35526|STX1A_MOUSE	0.790744	-0.683292	0.238968	0.198304	1.44512	1.10023	479739	1.02851e+06	770364	896422	5	874161	368740	308902	367152	1.18054e+06	1.36338e+06	916479	653630	868421	958909	1.08704e+06	480571	456878	942458	1.32964e+06	1.1291e+06	481728	599185
LFEGNALLR	sp|Q6ZWN5|RS9_MOUSE	0.790672	-0.534228	0.192387	-0.0554769	0.174243	0.0929724	2.90001e+06	3093054	4.1997e+06	3.21431e+06	5	2.50169e+06	2146199	3.65906e+06	3.29311e+06	2.77783e+06	3.81725e+06	3.05839e+06	2.71875e+06	3733315	3.27052e+06	4.06159e+06	6.83959e+06	3093508	2.97323e+06	3.24575e+06	3.54187e+06	3029614	3.28108e+06
LLVYFASTR	tr|A0A140T8P5|A0A140T8P5_MOUSE	0.790313	-0.309083	0.465755	0.141145	0.309556	0.0949954	10855127	11593949	1.34486e+07	1.05134e+07	5	9544692	10202660	12859742	10813414	10584649	13342854	12125256	10323037	12769776	15403927	16886912	13265563	8916986	10547822	12332984	8.32288e+06	11976607	9386613
LHYGLPVVVK	sp|Q02248|CTNB1_MOUSE	0.789921	-0.564787	0.0244286	-0.0131306	0.190064	0.156736	1.3965e+06	1.55676e+06	2.06565e+06	1.57099e+06	5	1.08425e+06	685615	2.02793e+06	1.78819e+06	1.4366e+06	1.74531e+06	1.75554e+06	1289596	1.50222e+06	1.51004e+06	2.66873e+06	1.78693e+06	2860346	1.62226e+06	1.49123e+06	1.04657e+06	1.96053e+06	1.73439e+06
RDLATDLSLIEVK	sp|P20357|MTAP2_MOUSE	0.789006	-0.475804	0.0105588	-0.0150925	1.1998	1.93278	141779	541298	197171	546991	4	118448	73738.3	230251	144678	735155	901467	398245	130326	174656	159422	264892	197823	189061	477219	779894	741286	382252	354304
NVLDTSWPTPPPALR	sp|Q9WTI7|MYO1C_MOUSE	0.788758	1.52443	0.473313	1.07461	0.392533	-0.915362	831381	440807	289002	209295	2	616831	44494.5	846916	1.81728e+06	408555	128437	1.10672e+06	119518	260745	699368	123829	285564	75506.2	391561	24658.8	423538	76585.7	130133
MVTGDNINTAR	sp|Q9R0K7|AT2B2_MOUSE;sp|G5E829|AT2B1_MOUSE;tr|Q0VF55|Q0VF55_MOUSE	0.78854	-0.417651	0.387434	0.25682	1.22482	0.639971	1.63631e+06	2.54987e+06	2.18571e+06	2.13406e+06	5	1310520	933733	2.068e+06	2.233e+06	1.99474e+06	2.5532e+06	3.18694e+06	2.46457e+06	1.65014e+06	1942273	2335802	2832431	2167889	1326798	1.65246e+06	1669011	3.27649e+06	2.74554e+06
QRPGKGLEWIGQIYPGDGDTNYNGK	tr|A0A075B5Y3|A0A075B5Y3_MOUSE	0.788438	-0.302914	0.473039	0.217408	0.532043	0.26486	6.36324e+06	7.64556e+06	7.84991e+06	6.57601e+06	5	6829249	6382926	6.80025e+06	5440536	7.83721e+06	10517947	6.69109e+06	5.53599e+06	8386799	8371678	9551345	8144103	4.79561e+06	6.37408e+06	7692052	6.04962e+06	7.22669e+06	5537627
STVPSGPPMTAILER	sp|Q6ZPE2|MTMR5_MOUSE	0.78815	-0.645426	0.497524	0.340347	1.15663	0.90971	1.26021e+06	2.36752e+06	1.97122e+06	1.86999e+06	3	1.16365e+06	1.00373e+06	1.69959e+06	1.17388e+06	1.94246e+06	3.78813e+06	1.69784e+06	2.04164e+06	1.76616e+06	1.89513e+06	3.44556e+06	1.48664e+06	1.26263e+06	1.3692e+06	1.64377e+06	2.22568e+06	1854048	2.25723e+06
HSGNITFDEIVNIAR	sp|P35979|RL12_MOUSE	0.787336	-0.485827	0.214621	-0.165743	0.117598	0.0830616	9.95575e+06	1.05458e+07	1.39419e+07	11829634	5	13263525	7.08572e+06	10344087	9129654	10607137	14314954	9020244	8240699	13761125	9504114	17648966	19292712	9502641	9026549	14086882	18068290	8770515	9195934
TSSVSSISQVSPER	sp|E9Q3L2|PI4KA_MOUSE	0.786736	-0.241574	0.36343	0.0971409	3.40785	0.7974	1.87402e+06	3.25699e+06	2.21562e+06	3.04491e+06	5	1.92447e+06	1.47427e+06	2293344	1.80401e+06	3458143	3.04403e+06	3.3766e+06	3.1492e+06	2.54445e+06	1.74332e+06	2.45619e+06	2.24394e+06	2.09022e+06	2521089	2.72708e+06	2891223	3.48959e+06	3.59557e+06
NQTLTDWLLDAPK	sp|Q8CHC4|SYNJ1_MOUSE	0.786643	-0.398268	0.272231	0.1998	0.659815	0.582107	1.2301e+06	1.84151e+06	1.62118e+06	1.60335e+06	5	1.34437e+06	489798	1.68997e+06	1.39628e+06	2118555	2.65787e+06	1.64017e+06	949436	1.42996e+06	1.60741e+06	1.97172e+06	1.62266e+06	1.47417e+06	1.3466e+06	2.13004e+06	1445771	1.78357e+06	1.31077e+06
IVQLLAGVADQTK	sp|Q8BH59|CMC1_MOUSE	0.78657	-0.498946	0.362696	0.241532	0.589067	0.365428	1.22393e+06	1.57675e+06	1.72964e+06	1.33369e+06	5	1.18576e+06	1.37692e+06	1.20483e+06	1.12822e+06	2.0435e+06	1.98556e+06	1.41483e+06	863104	1.40435e+06	1.77673e+06	2.74241e+06	1.68125e+06	1.04344e+06	1.37386e+06	1.68574e+06	1.59895e+06	985293	1.02459e+06
VNNSSLIGLGYTQTLKPGIK	sp|Q60932|VDAC1_MOUSE	0.786371	-0.592077	0.30172	0.413549	0.658263	0.688944	2.14546e+06	3.45871e+06	3.2341e+06	2.59671e+06	5	2.33346e+06	2351803	2253063	1643514	4732236	5.08367e+06	3062357	956560	3.25677e+06	3904232	4.6989e+06	3.23815e+06	1.07245e+06	2.53232e+06	5.51097e+06	2.40457e+06	1372371	1.16329e+06
IIQSFLWYLNPR	sp|Q80UP3|DGKZ_MOUSE	0.785153	-0.891275	0.409178	0.407129	1.0408	1.332	1.0408e+06	2.62024e+06	1.9305e+06	1.97598e+06	5	975465	603553	1.38615e+06	1.19805e+06	2.78544e+06	4.72827e+06	1.41965e+06	1.5476e+06	1.28957e+06	2152596	3.74956e+06	1.28635e+06	1.17441e+06	1.92915e+06	2.57249e+06	2089451	1.52339e+06	1765439
QQVQVVGLQER	sp|P28740|KIF2A_MOUSE	0.784994	-0.338467	0.215895	0.090655	0.999702	-0.498624	1.00459e+07	7.1103e+06	12702144	6.67725e+06	5	8854845	7702040	13582516	10044161	7.91197e+06	8864716	6.53712e+06	5127380	11287829	10175098	11671487	16637702	13738604	5.81032e+06	6465672	7.77035e+06	6382675	6.95725e+06
EAAASNTNTLNR	sp|Q8VHW2|CCG8_MOUSE	0.78499	-0.418437	0.666483	-0.383823	1.60222	0.859061	249538	452626	333502	590584	4	371216	144900	269922	212114	447545	580269	440075	342616	373771	363650	405344	259723	265022	502948	801402	768378	407732	472462
FILIQNR	sp|P62743|AP2S1_MOUSE	0.784337	-0.401694	0.470446	0.16202	0.45437	0.267561	9.18731e+06	1.10594e+07	12136974	9.88461e+06	5	6.14559e+06	6768037	13268925	10566699	10772063	12998524	11309349	9157737	12244439	8644360	14927365	13496943	11371763	9391720	8292935	8583436	12722914	10432032
FPAVNHPQSLER	sp|Q3UTQ8|CDKL5_MOUSE	0.783953	-0.741407	0.097687	0.157089	1.08818	-1.57408	811386	272510	1.35648e+06	244396	5	1.45037e+06	733556	754918	306697	266714	549320	215382	58624.5	882354	2.02807e+06	1895844	929510	1.04662e+06	383957	176787	259396	303949	97890.4
NTLYLQMSSLR	sp|P18529|HVM58_MOUSE;tr|A0A075B5Q2|A0A075B5Q2_MOUSE	0.783818	-0.470526	0.322181	0.186083	0.637878	0.271354	4.34141e+06	5.23982e+06	6.01552e+06	4.60574e+06	5	4855567	4513167	4348923	3.64798e+06	6109284	6.49507e+06	4.36286e+06	3.99206e+06	6761926	7.74739e+06	7.68125e+06	5.03844e+06	2.84858e+06	5445201	6240944	3.79564e+06	4467749	3.07919e+06
AGPAWMVTR	sp|Q7TSJ2|MAP6_MOUSE	0.783808	-0.399027	0.238679	-0.175516	1.0002	0.415927	2.66583e+07	3.55663e+07	3.51522e+07	4.01675e+07	5	33815212	19631374	23898216	29288460	28867548	36463256	44568592	32365930	30175408	31215824	31899364	51858164	30612002	22625914	62089172	43067904	37872008	35182464
SALDVASEQR	sp|Q6ZPE2|MTMR5_MOUSE	0.78334	-0.390043	0.13553	-0.0974852	1.15375	0.560392	3.65438e+06	5.38901e+06	4.78882e+06	5765738	5	3.98642e+06	2.60328e+06	4.06004e+06	3.9678e+06	5.10652e+06	7.43213e+06	4.20524e+06	4.81214e+06	4267937	4.06321e+06	7063495	3.86445e+06	4.68501e+06	4249306	5.75082e+06	8424841	4.37393e+06	6029791
AAHLPLLTIEPPSDSSVDLSDR	sp|Q5DU25|IQEC2_MOUSE	0.782574	-0.441952	0.516119	-0.351323	0.62515	0.470211	2.85954e+06	3.96135e+06	3.88451e+06	5.05362e+06	5	4163648	2.00967e+06	2.88633e+06	2.3785e+06	4.49461e+06	5.63189e+06	3238533	2480379	3.66745e+06	4.90142e+06	3451050	2.51657e+06	4.88608e+06	3.57987e+06	7275098	5.97261e+06	4195106	4.2454e+06
AVVGEEALTSEDLLYLEFLQK	tr|Q91YH6|Q91YH6_MOUSE	0.782486	-1.24219	0.4342	-0.799763	0.939406	0.724407	80186	132485	189686	230632	5	127665	59128.7	75422.7	58527.4	123383	145459	74782.8	186316	234407	98634.4	0	295566	319823	348534	87742.2	219424	3534.53	493924
FFQPTEMAAQDFFQR	sp|P17426|AP2A1_MOUSE	0.781793	-0.454877	0.438754	0.215752	0.47324	0.315111	2.42707e+06	3.01953e+06	3.3267e+06	2.60011e+06	5	1.83591e+06	1.76522e+06	3.49894e+06	2.60819e+06	2.68141e+06	4177160	2.83167e+06	2.38788e+06	3.20211e+06	2.94959e+06	4.86825e+06	3124495	2.48902e+06	2.40634e+06	2.41548e+06	2.16655e+06	3.46831e+06	2.54386e+06
NVEGQDMLYQSLK	sp|Q9DBG3|AP2B1_MOUSE;sp|O35643|AP1B1_MOUSE	0.781699	-0.571443	0.774511	0.766308	0.231077	0.305581	1.49176e+06	1.84369e+06	2.21676e+06	1.08394e+06	5	1186408	1133789	2.59026e+06	1.05657e+06	2.30826e+06	2.99382e+06	1.21678e+06	855889	1.85621e+06	1.98381e+06	3.37267e+06	2.17191e+06	1.69922e+06	609435	1.48829e+06	1055502	1.63167e+06	634799
IIPGGVAER	sp|Q8JZS0|LIN7A_MOUSE	0.781602	-0.318249	0.606741	-0.196147	0.0885446	0.056595	1.31733e+06	1.37004e+06	1.64247e+06	1.56956e+06	3	1.72539e+06	1.09348e+06	1.50293e+06	947532	1.56341e+06	1.53908e+06	1.33315e+06	1.04451e+06	1.88136e+06	1.46997e+06	1.99103e+06	1.39457e+06	1.47541e+06	1.70335e+06	1730861	1763077	1.23951e+06	1.411e+06
[truncated: 8,290 more rows]

## Sheet: Sig enriched WT vs KO ACSF
Peptide	Protein	log10pValue (ASCF WT vs KO)	Log2FC ACSF WT v KO
[truncated: 131 more rows]

[truncated: 3 more sheets: Sig enriched WT v KO KCL, WT ACSF v KCL sig depleted, WT ACSF v KCL sig enriched]
