# Supplementary material for: Activity dependent dissociation of the Homer1 interactome
Source: Sci Rep. 2022 Feb 25;12:3207. doi: 10.1038/s41598-022-07179-3 (PMC8881602; doi:10.1038/s41598-022-07179-3)
Supplement: Supplementary file 4 — Supplementary Table S3. [file 41598_2022_7179_MOESM4_ESM.xlsx]

## Sheet: XXX_2019_0111_RJ_HomerProsit_qu
Protein	log10pValue (ASCF WT vs KO)	Log2FC ACSF WT v KO	log10pValue (KCl WT vs KO)	Log2FC KCl WT v KO	log10pValue (WT aCSF vs KCl)	Log2FC WT aCSF vs KCl	NumPeptides	Avg WT acsf	Avg WT KCL	Avg KO acsf	Avg KO KCl	PeptideSequences	XXX_2019_0111_RJ_36_wtAcsf_1.mzML	XXX_2019_0111_RJ_41_wtAcsf_2.mzML	XXX_2019_0111_RJ_56_wtAcsf_4.mzML	XXX_2019_0111_RJ_62_wtAcsf_5.mzML	XXX_2019_0111_RJ_35_wtKcl_1.mzML	XXX_2019_0111_RJ_42_wtKcl_2.mzML	XXX_2019_0111_RJ_55_wtKcl_4.mzML	XXX_2019_0111_RJ_61_wtKcl_5.mzML	XXX_2019_0111_RJ_32_koAcsf_1.mzML	XXX_2019_0111_RJ_40_koAcsf_2.mzML	XXX_2019_0111_RJ_45_koAcsf_3.mzML	XXX_2019_0111_RJ_53_koAcsf_4.mzML	XXX_2019_0111_RJ_59_koAcsf_5.mzML	XXX_2019_0111_RJ_31_koKcl_1.mzML	XXX_2019_0111_RJ_39_koKcl_2.mzML	XXX_2019_0111_RJ_46_koKcl_3.mzML	XXX_2019_0111_RJ_54_koKcl_4.mzML	XXX_2019_0111_RJ_60_koKcl_5.mzML
sp|Q3UVX5|GRM5_MOUSE	5.68185	2.57389	2.13331	0.975768	3.16607	-0.975671	8	1.83459e+07	9.32893e+06	3.0812e+06	4.74347e+06	ALYDVAEAEER;DSLISSEEEEGLVR;IYSNAGEQSFDK;SAFTTSTVVR;SPSPISTLSHLAGSAGR;SSSLVNLWK;TDDDAPSLHSETAAR;VVPSDAQQAR	19541768	19686646	19454086	14700946	8603153	7685732	10529059	10497779	2.84469e+06	3.03521e+06	3.07972e+06	2876851	3.56954e+06	3172267	2911736	3.68528e+06	6.43624e+06	7.51184e+06
sp|Q9Z2Y3|HOME1_MOUSE	3.32184	5.18954	4.8962	5.40205	0.438508	0.281466	30	2.27725e+09	2.76783e+09	6.24028e+07	6.54579e+07	AEPTQNALPFPHSAGDR;AHVFQIDPNTK;AHVFQIDPNTKK;AIINSTITPNMTFTK;ANTVYGLGFSSEHHLSK;DLEGQLSDLEQR;HAVTVSYFYDSTR;HWEAELATLK;HWEAELATLKGNNAK;IFELTELR;IFELTELRDNLAK;IISLDGSKAIINSTITPNMTFTK;KNWVPTSK;LKQEIDNAR;LQEVEIR;LTAALLESTANVK;LTAALLESTANVKQWK;NKDLEGQLSDLEQR;NWVPTSK;QEIDNAR;QQLAAYQEEAER;RVTELEC[+57.021464]VSSQANAVHSHK;SQNEQEAFR;TELNQTVQELEETLK;TLLEILDGK;TLLEILDGKIFELTELR;TPDVTQNSEPR;TQALSHASSAISK;VKEEEIE…	3353779460	1354251650	2260461820	2140493700	3451759620	2733109500	2823705090	2062758780	52196708	66406648	48942440	63989924	80478072	88931800	72594344	68008736	43907788	53846996
sp|Q99JP6|HOME3_MOUSE	3.03845	3.52306	4.46493	3.75514	0.504452	0.331748	8	6.87067e+06	8.64699e+06	597658	640406	AAQLLDVR;AIINSTVTPNMTFTK;ANTVYGLGFASEQQLTQFAEK;EAPDTAEREETQQQVQDLETR;EATSQSVEQLEAR;EETQQQVQDLETR;SQSADTPGPTER;VAELEAQVAVEPVR	9245808	3.37299e+06	8361495	6.50237e+06	10759163	7166257	9769377	6893157	606974	566259	409366	774336	631357	643931	424426	476248	393624	1.2638e+06
sp|Q80Z38|SHAN2_MOUSE	3.02109	1.08398	1.37085	0.889941	0.381445	0.301378	31	93730490	115506081	4.42151e+07	62331280	AASVPALADLVK;ADLNKPLYIDTK;AKGPESGPAAPLK;ANVISELNSILQQMNR;APSPVVSPTELSK;AVYVPAKPAR;DKPEEIVPASKPSR;DNEGFGFVLR;EDLIDLGVTR;ELENHFLGGGEAGAQGEAGGPLSSTSK;FPEEGGFGDEDETEQPLLPTPGAAPR;FSLDSEDVYSR;GPESGPAAPLK;GPFLGLPR;GQMPENPYSEVGK;IFLSGITEEER;LLDPSSPLALALSAR;NLDPDDTAR;NMLINIVDTAQQK;NSPAFLSTDLGDEDVGLGPPAPR;QFLAPPMLK;QSNVEDSPEK;RAPTTALTLR;SPAPQAAFR;SPILSGPK;SVKPGEGLELPVGAK;TAENVAIESR;TC[+57.021464]SIPIPTIIVK…	114891080	78466000	99861384	81703496	173925376	99074960	126241648	62782340	36232820	49844488	40738400	34985904	59273796	81733864	53857108	49892192	61780932	64392304
sp|Q6VNS1|NTRK3_MOUSE	2.8562	-1.6002	0.0930745	-0.107926	2.50836	1.49262	1	156964	441697	475893	476007	IPVIENPQYFR	84054.3	74133	271845	197825	370305	391313	483785	521383	348147	507271	592770	501040	430238	236254	253083	386272	727935	776489
sp|Q4ACU6|SHAN3_MOUSE	2.7702	1.48601	1.2719	1.20926	0.584403	-0.495235	39	309767028	219763042	110586288	9.50452e+07	AALAVGSPGPVGGSFAR;AHSPQGEGEIPLHR;APSPVKPASLER;DGELENDISGPSAGR;DRFEDHEIEGAHLPALTK;EAEKPPREER;EDFVELGVTR;FDVGDWLESIHLGEHR;GDQPAASPGPTLR;GLPGPEDDKPTVISELSSR;GPLASPAFSPR;GPRPGSLDYSSGEGLGLTFGGPSPGPVK;GPVTFRDPLLK;ITPAEISSLFER;KSPIAAAR;LASLLEGR;LDEILAVAAEPTLRPDIADADSR;LFSSLGELSTISAQR;LGAGAAGLYDPSTPLGPLPYPER;LLGTGATTGR;LWGDPVESR;NAGALTTLLDLGASPDYK;QLQVEDAQER;RAPSPVKPASLER;RAPSTTLTLR;RPFQQKPLQLWSK;SASDINL…	417431392	211638192	319202368	290796160	369269280	229628656	195473312	84680920	109247384	146159584	65011672	103408600	129104200	112783496	134425440	96608048	73265720	58143420
sp|Q9QWW1|HOME2_MOUSE	2.73669	2.02165	4.7264	2.1694	0.240022	0.156594	27	255250736	284515784	62862344	6.32486e+07	AHVFQIDPSTK;AHVFQIDPSTKK;ANTVFGLGFSSELQLTK;ASHASPADTHLK;DNQNLEDK;DNQNLEDKVR;IALTQSAANVK;IDDLHDFR;IEELEEQC[+57.021464]SEINR;IEELESEVR;IISVDGAK;IISVDGAKVIINSTITPNMTFTK;KNWVPASK;KWEMELQTLR;LTTALQESAASVEQWK;LTTALQESAASVEQWKR;NWVPASK;QAVTVSYFYDVTR;QSEIIPQLMSEC[+57.021464]EYVSEK;RIEELESEVR;SFLEVLDGK;SFLEVLDGKIDDLHDFR;SKIEELEEQC[+57.021464]SEINR;SLKTDIEESK;TDIEESK;VIINSTITPNMTFTK;WEMELQTLR	350269024	136873744	273564960	260295216	329990048	248937024	315144512	243991552	69393056	81051216	45115032	48106640	70645776	88404976	71285344	66698100	48511448	41342900
sp|Q505D7|OPA3_MOUSE	2.41289	-0.930765	0.139256	0.173955	1.76565	0.771243	1	136116	232315	259476	205926	AAWNALQDEVGR	104455	93226.6	201395	145388	187975	255827	226983	258475	270402	197225	302304	255202	272247	157292	73295.2	91683.8	378937	328422
sp|Q9JIA1|LGI1_MOUSE	2.13937	-0.795127	0.161795	0.102463	0.995799	0.621535	5	6.33107e+06	9.74042e+06	1.09859e+07	9.07263e+06	DTDVEYLEIARPPLALR;GLDSLTNVDLR;NFLFASSFK;SLIHLSLANNNLQTLPK;WGGSSFQDIQR	5632775	4776109	7.92958e+06	6985802	10767627	13569280	8692848	5931916	10043472	9023677	14360564	11740328	9761246	7679887	10207758	10832490	9052610	7590393
sp|Q99M87|DNJA3_MOUSE	2.00122	-0.689074	0.317572	-0.116307	0.376076	-0.178768	5	7.65367e+06	6.76169e+06	1.23396e+07	7.32937e+06	DGADIHSDLFISIAQAILGGTAK;EIFVTFR;FSQLAEAYEVLSDEVK;GGPSVDPEELFR;VTIPVPAGVEDGQTVR	6750330	7.18899e+06	9896907	6778445	7847674	7833355	6.48807e+06	4877645	13946242	10801244	9602635	15259562	12088384	6.9665e+06	6260163	7967152	8473590	6979457
sp|Q9Z1Z2|STRAP_MOUSE	1.95625	-0.799978	0.572954	0.332935	1.31312	0.761824	1	459208	778648	799515	618184	FSPDGELYASGSEDGTLR	307223	352112	615010	562487	877751	1014743	681327	540771	661819	779741	1.0441e+06	779347	732573	412377	451574	606975	823556	796439
sp|Q03137|EPHA4_MOUSE	1.9458	-1.14926	0.662832	-0.345782	0.934583	0.685772	2	284343	457383	630674	581260	FTVIQLVGMLR;IDTIAADESFTQVDIGDR	102004	241408	432599	361359	377058	592781	523285	336409	473213	605688	868480	687280	518712	619401	343384	559236	653181	731099
tr|A0A0B4J1I1|A0A0B4J1I1_MOUSE	1.83523	-1.53271	0.084457	-0.231894	0.017571	0.0652334	4	27093008325	28346173125	78387845600	33289064740	LLIYSGSTLQSGIPSR;SISKYLAWYQEKPGK;TNKLLIYSGSTLQSGIPSR;YLAWYQEKPGK	7498968600	6218184700	79938208000	14716672000	9782550500	12487064600	13449445400	77665632000	73800401000	83332899000	79193686000	85881938000	69730304000	66881692000	67050041000	6002395600	14488031200	12023163900
sp|Q8BH66|ATLA1_MOUSE	1.82887	-0.742571	0.489547	0.212191	0.736139	0.300869	1	1.17151e+06	1.44316e+06	1.96011e+06	1.24578e+06	ILIPWLLSPER	1.16917e+06	983162	1.42498e+06	1.10871e+06	1.30352e+06	1.75843e+06	1.63299e+06	1.07771e+06	1.96885e+06	1.76948e+06	2.09137e+06	2.60971e+06	1.36116e+06	960216	1.32979e+06	1165029	1.62668e+06	1.14716e+06
sp|O08599|STXB1_MOUSE	1.78552	-0.683142	0.608951	0.320692	1.5409	0.877436	18	2.45475e+07	4.50964e+07	39414276	36108026	AAHVFFTDSC[+57.021464]PDALFNELVK;ADDPTMGEGPDK;AIVPILLDANVSTYDK;DIMEDTIEDKLDTK;DNALLAQLIQDK;EPLPSLEAVYLITPSEK;EVLLDEDDDLWIALR;HIAEVSQEVTR;HYQGTVDK;LAEQIATLC[+57.021464]ATLK;MTDIMTEGITIVEDINKR;REPLPSLEAVYLITPSEK;SQLLILDR;SSASFSTTAVSAR;SVHSLISDFKDPPTAK;VEQDLAMGTDAEGEK;VLVVDQLSMR;YETSGIGEAR	30259232	19676172	25274526	22980048	53546104	49902068	52208292	24729058	45936088	42903148	39876656	43655960	24699528	38564272	46943000	36919836	29709722	28403300
sp|P15105|GLNA_MOUSE	1.72546	-0.422567	0.0172644	-0.0152095	0.25206	0.181303	11	83847910	95075760	1.12382e+08	96083392	C[+57.021464]IEEAIDK;DIVEAHYR;KPAETNLR;LTGFHETSNINDFSAGVANR;LVLC[+57.021464]EVFK;QMYMSLPQGEK;RLTGFHETSNINDFSAGVANR;RPSANC[+57.021464]DPYAVTEAIVR;TC[+57.021464]LLNETGDEPFQYK;TC[+57.021464]LLNETGDEPFQYKN;VQAMYIWVDGTGEGLR	99280024	78611560	82093576	75406480	114138056	134390208	68741224	63033552	114784624	110104832	128360232	122130040	86531416	109912656	127399888	101126560	77021336	64956520
sp|P42932|TCPQ_MOUSE	1.68858	-0.528326	0.0829007	0.052767	1.1016	0.611353	9	1.86485e+07	28489091	26895846	2.74659e+07	AIAGTGANVIVTGGK;APGFAQMLK;DVDEVSSLLR;FAEAFEAIPR;GSTDNLMDDIER;LATNAAVTVLR;LFVTNDAATILR;LVPGGGATEIELAK;NVGLDIEAEVPAVK	18161940	14985865	21648268	19797794	32191430	39222152	22579440	19963342	26316384	21588646	28518172	34265652	23790376	22805902	34360496	27075532	28258152	24829516
sp|P80314|TCPB_MOUSE	1.67405	-0.60099	0.212105	0.128723	1.19606	0.673203	12	1.21688e+07	1.94045e+07	1.84571e+07	1.77481e+07	DAALMVTNDGATILK;EALLSSAVDHGSDEAR;EAVAMESFAK;FWQDLMNIAGTTLSSK;GATQQILDEAER;LALVTGGEIASTFDHPELVK;LAVEAVLR;LIHFSGVALGEAC[+57.021464]TIVLR;LSSFIGAIAIGDLVK;MLPTIIADNAGYDSADLVAQLR;QVLLSAAEAAEVILR;VQDDEVGDGTTSVTVLAAELLR	10797178	10126098	15522909	12228960	19566450	27620210	16216059	14215110	17278044	14815729	20254646	23878010	16059012	13157718	21981554	16213833	20297820	17089588
sp|Q9EQH3|VPS35_MOUSE	1.67073	-0.526834	0.426671	0.190947	0.429523	0.265532	3	1.53106e+06	1840452	2.20589e+06	1.61229e+06	IPVDTYNNILTVLK;NIIIALIDR;SDDPDQQYLILNTAR	1.50129e+06	1.08681e+06	2.12832e+06	1.40781e+06	2.03671e+06	2.32595e+06	1.78017e+06	1.21897e+06	1941179	2.28686e+06	2.30255e+06	2.52597e+06	1.9729e+06	1.33124e+06	1.76599e+06	1.44189e+06	1.934e+06	1.58834e+06
sp|P80315|TCPD_MOUSE	1.65876	-0.497642	0.239999	0.143482	1.08338	0.641602	8	1.34849e+07	2.10372e+07	19039359	1.90457e+07	ALIAGGGAPEIELALR;AQDIEAGDGTTSVVIIAGSLLDSC[+57.021464]TK;AYILNLVK;GLEILTDMSRPVQLSDR;IDDVVNTR;LVIEEAER;SGAPTAGPGSR;VIDPATATSVDLR	12566514	11614506	16273769	13484734	23375506	29803444	16445702	14524269	17425174	16085787	20436048	24186732	17063054	15374726	22869196	19116484	20503844	17364112
sp|Q61137|ASTN1_MOUSE	1.63336	-1.11509	0.289562	0.222828	1.95454	1.20928	2	509721	1.17859e+06	1.1041e+06	1.00991e+06	SITVSALPFLR;VETETVLSFVDDIISGAK	291152	163584	798461	785688	939342	1.31229e+06	1.26289e+06	1.19984e+06	927014	958240	1.42665e+06	1.39878e+06	809801	522361	702393	822178	1.5217e+06	1.48094e+06
sp|Q9R1P0|PSA4_MOUSE	1.62577	-1.02322	0.146508	-0.100362	0.105404	-0.0833937	1	432792	408484	879632	437913	LLDEVFFSEK	304563	671770	393959	360877	444387	445085	396765	347701	702912	539145	1211304	1.0724e+06	872398	646484	328854	503605	434083	276539
sp|P39054|DYN2_MOUSE	1.61879	-0.439766	0.309494	0.12324	1.79188	0.533352	2	3.54634e+06	5.13257e+06	4.8102e+06	4712336	LQSQLLSLEK;TLNQQLTNHIR	3362670	2.78157e+06	4279407	3.7617e+06	5.1106e+06	5232356	5.96984e+06	4.2175e+06	4991568	4670933	3.97664e+06	5821475	4590371	4087177	4.49783e+06	3587937	5.75472e+06	5634018
sp|Q80TL0|PPM1E_MOUSE	1.58497	-1.87137	1.20458	0.897312	1.92458	2.32351	1	43888.5	219684	160580	117945	FLELFLGEFR	34032.9	0	94093.6	47427.6	170201	224714	344886	138935	54485.8	123608	166812	238305	219687	91128.1	100910	72728.8	138407	186552
sp|Q8CI94|PYGB_MOUSE	1.58496	-0.570554	0.569473	0.29245	0.44691	0.295074	1	1.1964e+06	1.46793e+06	1.77677e+06	1.19858e+06	LLSLVDDEAFIR	1.07818e+06	1.34178e+06	1.43229e+06	933363	1499811	2.09631e+06	1.3792e+06	896378	1.81765e+06	1745127	1.65013e+06	2.32345e+06	1.34751e+06	1.2863e+06	1.15909e+06	1.11795e+06	1.35276e+06	1.07681e+06
sp|Q8K596|NAC2_MOUSE	1.57997	-0.465879	0.0746889	0.0324341	1.77588	0.606372	2	1.43282e+06	2.18136e+06	1.97895e+06	2.13287e+06	DNFFIELGQPQWLK;ITAEQEEAQR	1509451	957005	1.81642e+06	1.44841e+06	1863043	2.35264e+06	2481382	2.02839e+06	1662027	1952905	2077902	2.28671e+06	1.91523e+06	1.49735e+06	2.10716e+06	2.15401e+06	2.43247e+06	2473357
sp|Q8VDN2|AT1A1_MOUSE	1.55233	-0.39025	0.874615	0.243134	1.67351	0.545561	8	16622603	24262152	2.17859e+07	2.04993e+07	AVFQANQENLPILK;DMTSEELDDILR;GIVVYTGDR;LNIPVNQVNPR;MSINAEDVVVGDLVEVK;SPDFTNENPLETR;TSATWFALSR;YGTDLSR	19330510	14350152	15850360	16959390	25370616	24713166	28829464	18135362	19702492	23912618	22897502	25107668	17309328	18385602	23827666	19915704	19660046	20707386
sp|Q8C0C7|SYFA_MOUSE	1.54704	-1.1506	0.735854	0.562906	0.940075	1.01032	1	210189	423397	466634	286613	SLQALGEVIEAELR	126837	71766.5	440237	201916	325637	635893	466254	265803	405822	308245	602264	559387	457452	175725	177370	334189	447081	298701
sp|Q8R570|SNP47_MOUSE	1.53434	-0.612241	0.543455	-0.157425	1.56622	0.460469	7	12762441	1.7561e+07	1.95091e+07	19585663	DLQQQSEQLDSVLK;EGVVITVPAIISER;ELLLSQPGTAANIPSHVTR;ELPTGGQEGEQLQLQK;GLALDTEAELER;IELLEDALVLR;QDAALDGITVAVDR	12094974	9933577	16940796	12080417	18674840	18579830	17446836	15542401	15916706	16242992	25795936	21403180	18186548	16522763	15799278	22910582	20858760	21836932
sp|Q3TXX4|VGLU1_MOUSE	1.4853	-0.298074	1.04653	0.343871	1.23555	0.468048	3	4.1134e+06	5.6898e+06	5.05743e+06	4.48314e+06	QEGAETLELSADGRPVTTHTR;WAPPLER;YIEDAIGESAK	4630522	3444916	4369150	4.009e+06	5504598	7.0686e+06	6099257	4086764	4340487	5658936	5530740	4957403	4799583	3.90757e+06	4.09467e+06	4473941	5303881	4635613
tr|A0A140T8N8|A0A140T8N8_MOUSE	1.47796	-0.580915	0.486361	0.236862	0.846948	0.38185	1	1.07084e+06	1.39531e+06	1.60176e+06	1.18405e+06	LLIYSTSNLNSGVPSR	835157	795985	1.52544e+06	1.12677e+06	1.6315e+06	1440229	1.2054e+06	1.30413e+06	1.46762e+06	1.79886e+06	1.96822e+06	1.42813e+06	1.34595e+06	1.09897e+06	965055	927015	1.81281e+06	1116396
sp|E9Q6P5|TTC7B_MOUSE	1.46879	-0.373436	0.343925	0.131497	1.48463	0.362389	19	33710296	43336380	43669476	3.95611e+07	AGDIALLYLQEIER;ALLAFQR;EALNIYAR;GHFDEAR;GMQEGLQR;GPDEALLTC[+57.021464]K;LC[+57.021464]VGSLHWLEEAEK;LIANDDMAELLLGESK;LKPDDATIPLLAAK;LTYVEGDYK;MIAEAYATK;QALQLQGDDANSLHLLALLLSAQK;QLAEILLR;QLNTITLPDFSDPETGSVHATSVAASR;SC[+57.021464]YNLTNPSDSGR;SEFLQESNLVMAK;VGLDDLPLTAVPPYR;VMLTNIQNR;WYEEALSISPTHVK	29439590	28590290	42227288	34584016	44126048	43264912	46658520	39296040	45772648	35772664	45674340	49275448	41852280	39719812	35382932	27119758	50572848	45010048
sp|Q8C729|F126B_MOUSE	1.46855	-0.259824	0.123068	0.0362661	1.31432	0.272056	10	2.96669e+07	35823636	3.55212e+07	3.49343e+07	ALVPALYK;AQLELFSQPLLVANAMK;AVVEEWLSEFK;ELLSPGAPLTK;HLSLPAGQVVPK;NSLPFDAPDSSQEGQK;TAITTASIR;VEVTPTVPR;VIQDSNNELLEPVC[+57.021464]HQLFELYR;VVYSDLHPQR	28844290	28852868	33608712	27361820	39915824	35391928	37785944	30200848	39614004	31938826	36331520	38315736	31405840	36551212	31723494	30015086	39661848	36720032
sp|P16858|G3P_MOUSE	1.44509	-0.259977	0.601922	0.163486	1.61928	0.443955	9	198799988	270433300	238054944	241460464	GAAQNIIPASTGAAK;IVSNASC[+57.021464]TTNC[+57.021464]LAPLAK;LISWYDNEYGYSNR;LTGMAFR;LVINGKPITIFQER;VIHDNFGIVEGLMTTVHAITATQK;VIISAPSADAPMFVMGVNHEK;VPTPNVSVVDLTC[+57.021464]R;WGEAGAEYVVESTGVFTTMEK	206764176	152458752	231906976	204070048	268631936	303796768	285437664	223866832	238637504	240437440	227225376	248358032	235616368	211293552	250810016	204937760	290352512	249908480
sp|P61027|RAB10_MOUSE	1.42073	-0.545551	0.367202	0.112842	2.3355	0.952809	1	1.70119e+06	3.29289e+06	2.48302e+06	3.04515e+06	AFLTLAEDILR	1.94352e+06	1.04441e+06	2.16772e+06	1.64911e+06	3.27118e+06	3.60744e+06	3748475	2.54445e+06	2.1863e+06	2224799	3.2198e+06	2.52375e+06	2.26044e+06	3.18981e+06	3.05192e+06	2495095	3.45317e+06	3.03574e+06
tr|A0A075B5T2|A0A075B5T2_MOUSE	1.41953	-0.439002	0.370311	0.139825	1.00234	0.424517	2	1.3221e+06	1.77442e+06	1.79232e+06	1.61051e+06	GLEWVAQIR;SDNYATHYAESVK	1.36889e+06	823175	1.49141e+06	1.60492e+06	1.3614e+06	1.9929e+06	2.03074e+06	1.71263e+06	1.62874e+06	2.04641e+06	1.74144e+06	1965091	1.57994e+06	1.5594e+06	1.61e+06	1.24402e+06	2.01152e+06	1627628
sp|P46460|NSF_MOUSE	1.41757	-0.350785	0.022491	-0.0121366	3.41376	0.902399	29	68536841	128107158	8.74019e+07	1.29189e+08	AAQSTAMNR;AENSSLNLIGK;AESLQVTR;DFQSGQHVMVR;DIEAMDPSILK;EFSDIFR;FSNLVLQALLVLLK;GHQLLSADVDIK;GILLYGPPGC[+57.021464]GK;GSMAGSTGVHDTVVNQLLSK;IAEESNFPFIK;IEVGLVVGNSQVAFEK;KLFADAEEEQR;KLLIIGTTSR;LFADAEEEQR;LGANSGLHIIIFDEIDAIC[+57.021464]K;LLDYVPIGPR;LLIIGTTSR;LQILHIHTAR;MEIGLPDEK;MGIGGLDKEFSDIFR;NFSGAELEGLVR;NIDSNPYDTDK;QSIINPDWNFEK;THPSVVPGC[+57.021464]IAFSLPQR;TPLVSVLLEGPPHSGK;VLDDGELLVQQTK;VVNGPEILN…	63638900	51130104	83827200	75551160	123662808	119176056	139306672	130283096	84861936	83944656	100479992	80091096	87631712	125437440	92561232	106258680	168540048	153149584
sp|P67778|PHB_MOUSE	1.41145	-0.737063	0.0731421	0.114165	1.05381	1.46435	2	438034	1.20871e+06	730107	1.11675e+06	IYTSIGEDYDER;VLPSITTEILK	562291	364142	500298	325407	1985178	1.6691e+06	822546	358005	856744	767420	847590	810416	368363	1048612	1.92691e+06	1.52622e+06	632997	448992
sp|O35963|RB33B_MOUSE	1.40955	-0.30927	1.3972	0.441017	2.0479	0.714241	1	8.80682e+06	1.44486e+07	10912351	1.06431e+07	IQLWDTAGQER	7.97036e+06	7930102	9917613	9409185	14728802	13936999	17955808	11172952	12294781	11995333	10168857	11179818	8922966	10129746	10773949	8427941	13296035	10587771
sp|P35279|RAB6A_MOUSE;sp|P61294|RAB6B_MOUSE;sp|Q3UP38|EFC4B_MOUSE;sp|Q5RI75|RASEF_MOUSE;sp|Q64008|RAB34_MOUSE;sp|Q8BHD0|RB39A_MOUSE;sp|Q8CB87|RAB44_MOUSE;sp|Q99P58|RB27B_MOUSE;sp|Q9ERI2|RB27A_MOUSE	1.40955	-0.30927	1.3972	0.441017	2.0479	0.714241	1	8.80682e+06	1.44486e+07	10912351	1.06431e+07	LQLWDTAGQER	7.97036e+06	7930102	9917613	9409185	14728802	13936999	17955808	11172952	12294781	11995333	10168857	11179818	8922966	10129746	10773949	8427941	13296035	10587771
sp|Q8K386|RAB15_MOUSE	1.40955	-0.30927	1.3972	0.441017	2.0479	0.714241	1	8.80682e+06	1.44486e+07	10912351	1.06431e+07	IQIWDTAGQER	7.97036e+06	7930102	9917613	9409185	14728802	13936999	17955808	11172952	12294781	11995333	10168857	11179818	8922966	10129746	10773949	8427941	13296035	10587771
sp|Q60932|VDAC1_MOUSE	1.40872	-0.657944	0.198968	0.261181	0.79189	0.754434	8	8.86438e+06	1.49539e+07	1.39865e+07	1.24776e+07	GYGFGLIK;KLETAVNLAWTAGNSNTR;LTFDSSFSPNTGK;LTLSALLDGK;SENGLEFTSSGSANTETTK;TDEFQLHTNVNDGTEFGGSIYQK;VNNSSLIGLGYTQTLKPGIK;WTEYGLTFTEK	10143340	7665010	10114525	7.53465e+06	21370104	20600548	12266450	5578665	13884140	15911905	18157230	13997228	7.98205e+06	10438802	24697908	13149600	7623879	6.478e+06
sp|Q8CBY8|DCTN4_MOUSE	1.39721	-0.483785	0.56119	0.163111	1.72371	0.53828	4	3.11743e+06	4.52726e+06	4.35944e+06	4.04328e+06	AGASISTLAGLSLR;IQLVAVNYIPEVR;LIEYYQQLAQK;LLQPDLQPVSASQLYPR	3.2553e+06	2.02351e+06	3707806	3.48311e+06	4.3998e+06	5103566	3986369	4619300	4304056	3.13325e+06	4919799	4638744	4.80136e+06	3323601	3.66967e+06	3.69806e+06	5021208	4503866
sp|P11983|TCPA_MOUSE	1.39487	-0.446796	0.150896	0.0699172	1.07045	0.515553	10	12487703	17851692	1.70209e+07	1.70072e+07	AFHNEAQVNPER;EQLAIAEFAR;EVGDGTTSVVIIAAELLK;FATEAAITILR;HGSYENAVHSGALDD;LGVQVVITDPEKLDQIR;SLLVIPNTLAVNAAQDSTDLVAK;SQNVMAAASIANIVK;SSFGPVGLDK;WIGLDLVHGKPR	11570678	9438377	15618107	13323650	18694346	23882034	14487054	14343334	15179717	14445804	18678436	20993466	15806888	14313918	18192746	17311580	18582842	16634792
sp|P80318|TCPG_MOUSE	1.39193	-0.528338	0.182738	0.101511	1.08844	0.622623	9	1.11174e+07	1.71171e+07	1.60342e+07	15954109	AVAQALEVIPR;ELGIWEPLAVK;EMMLSIINSSITTK;GISDLAQHYLMR;IPGGIIEDSC[+57.021464]VLR;ISTPVDVNNR;IVLLDSSLEYK;IVSRPEELREDDVGTGAGLLEIK;TAVETAVLLLR	9306226	7708447	14418060	13036754	17901816	23597586	13924778	13044250	13509943	13838764	16527598	20380628	15914140	12557626	18480614	14218425	18651472	15862408
sp|P28661|SEPT4_MOUSE	1.38742	-0.525846	0.406395	0.138175	2.17275	0.506049	3	9.78232e+06	13892409	1.40844e+07	1.26236e+07	EYVGFATLPNQVHR;STLVNSLFLTDLYR;VNIVPILAK	8260448	8804303	12321211	9743305	15039840	13830678	13950584	12748534	14136947	10452073	15548356	18204772	12079646	12319840	11356324	9099330	15620300	14722150
sp|Q9WV34|MPP2_MOUSE	1.37445	-0.408711	0.0998965	-0.041393	0.644799	0.299491	2	2.21103e+06	2.72114e+06	2.93514e+06	2.80034e+06	DLAELAEQSSTAAELAR;DNNLELVQEILR	2.73181e+06	1.56751e+06	2699382	1845414	2879026	3286746	2527329	2191445	2842946	2.62279e+06	3.16053e+06	3.24374e+06	2.80568e+06	2.17551e+06	3.04072e+06	2864521	2672135	3.24882e+06
sp|P23819|GRIA2_MOUSE	1.35419	-0.382831	0.256624	0.119971	0.994516	0.31143	1	2.40886e+06	2.98924e+06	3.14091e+06	2.75072e+06	ADIAIAPLTITLVR	2.03169e+06	2.33543e+06	2.64547e+06	2.62284e+06	3.51979e+06	3330943	2.39107e+06	2.71516e+06	3974454	3.36046e+06	2708789	2732644	2928182	2.69031e+06	2.12025e+06	2.24051e+06	3.54581e+06	3.15671e+06
sp|P62814|VATB2_MOUSE	1.33916	-0.411304	0.242701	-0.0934047	4.55504	1.65886	12	2.0322e+07	64169917	2.70259e+07	6.84619e+07	AVVGEEALTSDDLLYLEFLQK;AVVQVFEGTSGIDAK;EQALAVSR;IPQSTLSEFYPR;IYPEEMIQTGISAIDGMNSIAR;NYLSQPR;QIYPPINVLPSLSR;SGQVLEVSGSK;TSC[+57.021464]EFTGDILR;TVYETLDIGWQLLR;VFNGSGKPIDR;YAEIVHLTLPDGTK	20456320	14448799	22797434	23585248	60537424	56891228	68687912	70563104	26967922	21304266	32921402	27243666	26692250	54873932	59710724	62746040	82775528	82203400
sp|Q99KJ8|DCTN2_MOUSE	1.33251	-0.413041	0.29061	-0.123715	1.18783	0.388386	12	3.17969e+07	41619874	42337254	4.53464e+07	ASVEDADTQNK;DNTALLTQVQTTMR;ENLATVEGNFASIDAR;LLGPDAAINLADPDGALAK;LLHEVQELTTEVEK;LLLQLEATK;LTELEATVR;LTPVVLAK;TGYESGDYEMLGEGLGVK;VSALDLAVLDQVEAR;WSPVASTLPELVQR;YADLPGIAR	37736216	26272340	31724930	31454128	45842432	49673520	34157736	36805808	46780844	31515482	51772936	41029516	40587492	35421396	50161360	57412228	41638300	42098664
sp|Q9Z1G3|VATC1_MOUSE	1.32722	-1.20527	0.165496	0.139413	2.29596	2.18523	3	1.03533e+06	4.70864e+06	2.38726e+06	4.27492e+06	GNLQNLER;VGTLDVLVGLSDELAK;VQENLLASGVDLVTYITR	1.07067e+06	803216	1228533	1.03888e+06	3.28423e+06	7139441	3.89274e+06	4518168	1.38327e+06	3.19615e+06	3895676	1.83167e+06	1.62955e+06	5566539	2960977	2.76257e+06	5.6125e+06	4472030
sp|P39053|DYN1_MOUSE	1.32534	-0.430007	0.182405	0.0714636	1.93045	0.588167	15	3.97653e+07	59780496	5.35733e+07	56891428	ALLQMVQQFAVDFEK;DITAALAAER;DMLMQFVTK;EVDPQGQR;GMEDLIPLVNR;HIFALFNTEQR;IEGSGDQIDTYELSGGAR;LQSQLLSIEK;MGTPYLQK;NLVDSYMAIVNK;SPTSSPTPQR;TSGNQDEILVIR;VLNQQLTNHIR;VPVGDQPPDIEFQIR;VYSPHVLNLTLVDLPGMTK	38426152	28142870	49325748	43166232	57754724	63199916	66825732	51341612	52694092	49169580	45068028	67037924	53897024	47710560	59848972	45506316	72401184	58990108
sp|P62835|RAP1A_MOUSE;sp|Q99JI6|RAP1B_MOUSE	1.31979	-0.924524	0.00354824	0.00245036	1.4384	0.519729	1	181973	260892	345395	260449	INVNEIFYDLVR	167275	149319	238375	172923	316334	234066	275242	217927	212476	241934	345936	386637	539993	225835	222262	214221	389175	250754
sp|O55022|PGRC1_MOUSE	1.31383	-0.329301	0.409666	0.223536	1.28886	0.687293	1	1.21669e+06	1.95919e+06	1.52866e+06	1.67798e+06	FYGPEGPYGVFAGR	1467102	921814	1.31448e+06	1.16338e+06	1.90875e+06	2.58371e+06	2.1218e+06	1.22251e+06	1.69257e+06	1.47333e+06	1.69021e+06	1.46991e+06	1.31728e+06	1.38733e+06	2.09565e+06	2017000	1.53664e+06	1.35327e+06
sp|P55096|ABCD3_MOUSE	1.3004	-1.0297	0.617133	0.585144	1.03423	0.794868	1	255204	442758	521024	295135	VLGELWPLFGGR	187702	104695	369932	358487	258391	553429	427022	532190	364398	349323	717313	736114	437974	195704	76122.6	204126	535913	463808
sp|Q8BLR2|CPNE4_MOUSE	1.29916	-0.446232	0.183151	0.132875	1.43131	0.606998	3	2.54193e+06	3.87158e+06	3.46333e+06	3.53093e+06	LQLYGPTNIAPIIQK;SDPFLEIFR;SVLAEVPNQVVDYYNGK	2.29055e+06	1.67105e+06	3.11962e+06	3.08651e+06	2.80846e+06	4.14024e+06	4.21074e+06	4.3269e+06	3.10963e+06	3.13659e+06	3568556	4.25462e+06	3.24724e+06	2.34739e+06	3212257	2468614	4.14336e+06	5483044
sp|P80317|TCPZ_MOUSE	1.28771	-0.621466	0.120622	0.0675043	1.04764	0.578388	8	6490494	9.69148e+06	9.98522e+06	9.24845e+06	ALQFLEQVK;AQLGVQAFADALLIIPK;GIDPFSLDALAK;GLVLDHGAR;IITEGFEAAK;NAIDDGC[+57.021464]VVPGAGAVEVALAEALIK;VATAQDDITGDGTTSNVLIIGELLK;VHAELADVLTEAVVDSILAIR	6.07143e+06	4.48521e+06	8547490	6857851	10851376	12920899	7.71254e+06	7281088	8873005	7.87263e+06	11309807	13830234	8040411	7.34855e+06	10495896	8645486	10821936	8930405
sp|Q3UYC0|PPM1H_MOUSE	1.28556	-0.456559	0.527931	0.251018	2.79881	0.912335	1	664450	1.25055e+06	911802	1.05084e+06	GGVGAPGSPSTPPTR	765726	377353	822428	692295	1.22137e+06	1.28969e+06	1.34044e+06	1.15071e+06	852412	974561	987761	732576	1.0117e+06	669054	770084	1021247	1.43044e+06	1.3634e+06
sp|P49615|CDK5_MOUSE	1.2698	-0.584969	0.00933823	0.00469248	1.74754	0.856982	2	1.33725e+06	2.42209e+06	2.00589e+06	2.41423e+06	DLKPQNLLINR;DLLQNLLK	1.15375e+06	868405	1.89869e+06	1.42817e+06	2400600	2.99501e+06	2.53041e+06	1.76235e+06	1.63443e+06	1.78124e+06	2725350	1.99968e+06	1.88874e+06	2.0007e+06	2.20102e+06	2329997	2.8346e+06	2.70483e+06
tr|Q6PHQ9|Q6PHQ9_MOUSE	1.26526	-0.621617	0.0204553	0.0137697	0.388086	-0.213371	2	1.88987e+06	1.63005e+06	2.90776e+06	1.61457e+06	EFSPFGSITSAK;KAHLTNQYMQR	1.828e+06	1549516	2643208	1.53877e+06	1.57071e+06	2.02354e+06	1.51195e+06	1414009	3247173	1.61851e+06	3.5068e+06	2.99485e+06	3171454	959894	1.39651e+06	1.97436e+06	1.66243e+06	2.07964e+06
sp|Q9JME5|AP3B2_MOUSE	1.26451	-0.395065	0.158226	0.0547591	1.28169	0.415286	5	3.35772e+06	4.47773e+06	4.41541e+06	4.31096e+06	GPGSEEAATAALPAR;LLTQYVLSLAK;QLIVPSEQGGALSR;VAGEGLSVDYAFSR;VPIIVPIMMLAIK	3338480	2386482	4.08191e+06	3.62401e+06	4387819	5.24755e+06	4.46331e+06	3.81224e+06	4.05461e+06	3.84891e+06	5429123	4.72346e+06	4.02093e+06	3.71836e+06	4095140	3.88552e+06	5244716	4.61106e+06
tr|A0A075B5T4|A0A075B5T4_MOUSE;tr|A0A075B5T7|A0A075B5T7_MOUSE	1.24906	-0.875083	0.862401	0.462608	1.19048	0.968952	1	933050	1.82637e+06	1.71132e+06	1.32535e+06	QRPGQGLEWIGYINPSSGYTKYNQK	1.21805e+06	713884	154387	1645883	1.49465e+06	1.82668e+06	1.50977e+06	2.47438e+06	1322515	1605599	2174371	2.03218e+06	1.42193e+06	890023	1.2036e+06	1.00089e+06	1.93748e+06	1.59474e+06
sp|Q9Z2Q6|SEPT5_MOUSE	1.23638	-0.451908	0.465675	0.146439	2.25142	0.497881	9	22050369	31138154	3.01616e+07	28132630	DVTC[+57.021464]DVHYENYR;ESAPFAVIGSNTVVEAK;HTVDIEEK;INQTVEILK;LYPWGIVEVENQAHC[+57.021464]DFVK;MESPIPILPLPTPDAETEK;QYVGFATLPNQVHR;STLVHSLFLTDLYK;VNIVPLIAK	19357846	19857416	27838374	21147840	32709144	29773036	32633896	29436540	31174684	22453532	30421820	39385508	27372268	27403204	24051152	21533438	33621772	34053584
sp|P99029|PRDX5_MOUSE	1.22943	-0.248374	0.478199	0.160923	1.31888	0.482649	8	2.28205e+07	3.18872e+07	2.71077e+07	2.85216e+07	ATDLLLDDSLVSLFGNR;ATDLLLDDSLVSLFGNRR;FSMVIDNGIVK;GVLFGVPGAFTPGC[+57.021464]SK;LLADPTGAFGK;THLPGFVEQAGALK;VGDAIPSVEVFEGEPGK;VNLAELFK	25636810	17530014	23009646	25105468	31477086	37720168	35120568	23231028	27530962	25645304	29519726	28165600	24676946	27442270	33938488	25107796	27587658	28531794
sp|P53395|ODB2_MOUSE	1.22729	-0.575503	0.63448	-0.41954	0.513691	0.35392	1	1.56935e+06	2.00567e+06	2.33863e+06	2.68258e+06	SEITPPPPQPK	1.38588e+06	1.721e+06	1.55838e+06	1.61212e+06	1445673	3.1367e+06	1.80393e+06	1.63638e+06	2440472	1.49944e+06	3.32655e+06	2.35278e+06	2073943	1.69867e+06	2856678	3.83723e+06	2.54077e+06	2.47957e+06
sp|Q3UHK6|TEN4_MOUSE	1.22512	-0.797936	0.0683803	-0.0588935	2.65542	1.55709	1	549147	1.61592e+06	954754	1.68325e+06	VTTDIISVANEDGR	348701	147406	1.04067e+06	659808	1.71565e+06	1.49951e+06	1.77424e+06	1.47427e+06	1.0314e+06	1.0491e+06	1.02717e+06	799429	866674	1.816e+06	754001	1.2351e+06	2.40001e+06	2.21113e+06
sp|P17710|HXK1_MOUSE	1.21838	-0.765085	0.295456	0.290094	0.920986	0.788107	4	1.82777e+06	3.15621e+06	3.10624e+06	2.5813e+06	ESLLFEGR;GDFIALDLGGSSFR;LSDEILIDILTR;SANLVAATLGAILNR	2176089	1.54148e+06	2150179	1.44333e+06	4243465	4.03614e+06	3.19827e+06	1.14696e+06	3.19166e+06	2391309	3144155	4.80524e+06	1.99884e+06	2.26987e+06	4.34497e+06	2.57371e+06	2.20776e+06	1.51019e+06
sp|P12023|A4_MOUSE	1.20745	1.41519	0.755522	-1.66801	1.27242	-1.79057	1	25421447	7.34829e+06	9.53203e+06	2.33511e+07	LVFFAEDVGSNK	12906142	30628596	13902302	44248748	5.95501e+06	9796498	7810814	5.83083e+06	6963831	19485510	5961125	8468794	6780909	9805440	9984024	59192200	13528578	24245216
sp|P80316|TCPE_MOUSE	1.20476	-0.499049	0.0522604	0.03657	1.02271	0.621387	5	8.64512e+06	1.32992e+07	1.2218e+07	12966369	IADGYEQAAR;LGFAGVVQEISFGTTK;TSLGPNGLDK;VLVDINNPEPLIQTAK;WVGGPEIELIAIATGGR	8959602	6.30338e+06	10047893	9269590	14330758	19104586	9593906	10167736	10246286	9566268	12924203	16771939	11581240	9810803	15523435	13695157	14225281	11577169
sp|Q9D6M3|GHC1_MOUSE	1.20114	-0.307156	0.870344	0.188883	1.71245	0.431091	3	6.28724e+06	8476783	7.77899e+06	7.43655e+06	IQLQDAGR;LAANDFFR;LINGGIAGLIGVTC[+57.021464]VFPIDLAK	6538778	5453605	6832066	6324501	8.10548e+06	9710548	9195956	6.89515e+06	8099252	8240355	9296668	7253023	6005628	7161940	7.69004e+06	6659454	7562241	8109073
sp|Q3TRM4|PLPL6_MOUSE	1.1947	-0.502654	0.170474	0.141223	0.313104	0.20061	1	429527	493605	608561	447577	GDLIGVVEALTR	322705	438945	576371	380086	402667	652362	364058	555336	706209	421996	667157	722248	525195	398792	228999	385615	684233	540245
sp|Q8R191|SNG3_MOUSE	1.18921	-0.413068	0.845685	0.36535	1.39658	0.726786	2	6.32704e+06	1.04709e+07	8.42455e+06	8.12837e+06	AGAAFDPVSFAR;TTPGPGTAQAGDAAR	7062876	4824758	7058342	6362195	10648928	13752972	10991170	6490631	7712413	9574538	10642764	7.67012e+06	6522899	6636532	9315648	8872416	8135862	7.68141e+06
sp|P01819|HVM43_MOUSE;sp|P01820|HVM44_MOUSE;tr|A0A075B697|A0A075B697_MOUSE	1.18751	-0.35059	0.553741	0.208262	0.664988	0.222238	1	5.42828e+06	6.33232e+06	6.92151e+06	5.48112e+06	MNSLQTDDTAR	5113858	4750688	6411912	5.43668e+06	5975526	7.93737e+06	5961416	5454969	6.63095e+06	8.0678e+06	7888249	6.94042e+06	5080117	4.86614e+06	6597865	4.14278e+06	6.54116e+06	5.25767e+06
sp|P30999|CTND1_MOUSE	1.18301	-0.55239	0.0150413	-0.0100312	1.95724	0.839731	3	1.25764e+06	2250823	1.84435e+06	2.26653e+06	AAALVLQTIWGYK;ALSAIAELLTSEHER;QDVYGPQPQVR	1.13706e+06	550860	1.77565e+06	1.567e+06	2304517	2303518	2.27344e+06	2.12181e+06	1.91623e+06	1.59407e+06	2.0612e+06	1.5675e+06	2.08274e+06	2.68606e+06	1.53499e+06	1.50156e+06	2.62839e+06	2981640
sp|P50516|VATA_MOUSE	1.17803	-0.462337	0.100921	0.0636259	5.06385	1.89568	26	28363490	105540094	3.90784e+07	100986696	ADYAQLLEDMQNAFR;AKEILQEEEDLAEIVQLVGK;ALDEYYDKHFTEFVPLR;ASLAETDKITLEVAK;AVETTAQSDNK;DFPELTMEVDGK;EILQEEEDLAEIVQLVGK;FSMVQVWPVR;GNEMSEVLR;GSVTYIAPPGNYDASDVVLELEFEGVK;GVNVSALSR;HFPSVNWLISYSK;HFTEFVPLR;IKADYAQLLEDMQNAFR;LAEMPADSGYPAYLGAR;LASFYER;LEGDMATIQVYEETSGVSVGDPVLR;LIKDDFLQQNGYTPYDR;LPANHPLLTGQR;RAVETTAQSDNK;TALVANTSNMPVAAR;TVISQSLSK;VGHSELVGEIIR;VGSHITGGDIYGIVNENSLIK;WEFIPSK;YSNSDVIIYVGC[+57.0…	25152102	20496378	33881640	33923840	95071128	101443304	114209240	111436704	39376016	32024508	52219568	36859284	34912728	71356672	82774056	80846720	143959888	125996144
sp|Q8BFP9|PDK1_MOUSE	1.17741	-0.671211	0.178698	0.138057	1.11638	0.737143	1	843647	1.40625e+06	1.34343e+06	1277919	EISLLPDNLLR	695230	778422	931063	969872	1.13215e+06	2.16487e+06	1.2478e+06	1.08018e+06	1.27178e+06	996094	1.72667e+06	1.86172e+06	860896	921100	1.2108e+06	1.02358e+06	1.73369e+06	1.50043e+06
sp|Q9EQK5|MVP_MOUSE	1.175	0.760781	0.386488	-0.464266	0.469012	-0.447038	1	999351	733071	589794	1.01136e+06	LAQDPFPLYPGELLEK	681595	1.285e+06	1319327	711482	248864	997168	1.06067e+06	625586	484909	756070	255873	734140	717978	368056	943844	682334	1.73595e+06	1326597
sp|P01635|KV5A3_MOUSE	1.16125	-0.28366	0.502792	0.134016	1.11018	0.299329	2	2.02108e+07	2.48709e+07	2.46022e+07	2.26646e+07	ASGNIHNYLAWYQQK;TLADGVPSR	21276076	18148206	21004086	20414902	25477334	30503468	21837638	21665030	24113972	29221100	27706796	21898454	20070726	21171198	25774538	21956756	22326922	22093572
sp|P63101|1433Z_MOUSE	1.1608	-0.317052	0.135937	0.0553708	0.611342	-0.278279	9	105664698	87128374	131635256	8.38477e+07	DIC[+57.021464]NDVLSLLEK;FLIPNASQPESK;GIVDQSQQAYQEAFEISK;SVTEQGAELSNEER;TAFDEAIAELDTLSEESYK;VVSSIEQK;YDDMAAC[+57.021464]MK;YLAEVAAGDDK;YLAEVAAGDDKK	99423304	93304992	137192192	92738304	97940936	90187528	101459000	58926032	119093856	120120760	123805232	153348608	141807824	87954064	86340336	72724088	89701088	82519088
sp|Q9JJA9|GRASP_MOUSE	1.15665	0.612606	0.11867	0.116933	0.0998524	-0.0985467	1	522546	488044	341753	450048	ALAVSGGTLPR	728528	393361	562965	405330	756783	293047	502896	399452	298294	284655	480325	246762	398728	421845	294391	295827	622456	615721
sp|P11881|ITPR1_MOUSE	1.15036	-0.627122	0.0113391	0.0111996	0.40515	0.425616	1	772942	1.03817e+06	1.19379e+06	1.03015e+06	LQDIVSALEDR	828720	361853	1118006	783188	981168	1.73957e+06	765249	666702	1.23627e+06	1.07174e+06	1.64324e+06	1.1298e+06	887925	659371	1.03724e+06	1.20788e+06	1.13849e+06	1.10775e+06
sp|P57746|VATD_MOUSE	1.15004	-0.437549	0.114016	0.0578276	4.5799	1.57367	3	2.24653e+06	6.68704e+06	3.04247e+06	6.42431e+06	FTAGDFSTTVIQNVNK;TLAYIITELDER;VNAIEHVIIPR	2534071	1.3094e+06	2487272	2655364	6.59951e+06	6.12537e+06	6815042	7.20825e+06	3.58603e+06	2233704	3.03548e+06	3.14831e+06	3208852	4963895	5026347	5.80997e+06	8621044	7.70027e+06
sp|E9Q3L2|PI4KA_MOUSE	1.14918	-0.316287	0.444643	0.141924	2.23176	0.414064	31	50928508	67858893	6.34122e+07	6.15012e+07	AGLTVDPVIVEAFLASLSNR;ASSSAGNLGVLIPVIAVLTR;DAVIALGIFLIESDLQHK;DFLVIPSPVLVK;DLPTSFVK;DNVNLAWSISPYLAVQLPAR;DQPYYDIPDAPYR;EFDFFNK;EIHDFVLEQFNMSQGELQK;EYILWAAAK;FSGATGQMSDLNK;GFYFNTVLSLAR;HVAAIGPR;IPEELEGVR;ITNVSAIIKPYPK;ITVPDTYEAR;LDPGAVSDVPEAIK;LLTLGLSLLHADVVPNATIR;NDTVTPAELSELR;NTEAIGNEVTR;SHLQEYLNK;SNLDITVGSR;SPLLTFPSK;SPLLTFPSKEPLR;STIINLLDPPPEVSALINK;TKENEEELER;TLLLSLLATEIER;TSSVSSISQVSPER;VYWVE…	42059936	52297312	57752344	51604440	65807904	64629940	75053424	65944304	62781700	49290564	74604936	71380696	59003192	49958376	63746628	48236972	75465960	70097840
sp|Q8VEM8|MPCP_MOUSE	1.14344	-0.42369	0.372192	0.114004	1.23766	0.407128	5	2.63544e+07	3.49471e+07	3.53506e+07	3.22918e+07	EEGLNAFYK;GIFNGFSITLK;GSTASQVLQR;GVAPLWMR;IQTQPGYANTLR	29049696	22578932	28933364	24855702	34942660	40318680	38902704	25624398	31518922	32161432	43948808	43223520	25900432	30430876	34195144	33347910	34218912	29266266
sp|Q9WVQ1|MAGI2_MOUSE	1.14109	-0.448222	0.750399	-0.196548	0.397187	0.21355	1	585736	679183	799153	778312	VGDQIIEINGESTR	450646	405862	859664	626771	660156	670552	692023	694000	846872	800350	797378	657931	893234	814316	657296	629110	866984	923852
sp|Q3UNH4|GRIN1_MOUSE	1.13133	0.33515	0.41026	-0.259009	0.446788	0.297285	8	9.30636e+06	1.14359e+07	7377164	13684885	AEGIPELQASEK;EAVSSGEGGSVSVR;QGAPAPAPPPAVR;SPSAEAAAPPPGPR;TDLGSSSSGDTR;VDIVSPGGDNAGSLR;VDTGATGSTEPK;VITQIPGATSPGK	10652861	7.70835e+06	9130302	9733915	7.94773e+06	8386000	12785153	16624845	8057835	6633629	6829115	5805353	9559888	10127513	14046039	10840971	15310560	18099342
sp|O55033|NCK2_MOUSE	1.13017	-0.602018	0.0271282	0.0174022	1.16361	0.778056	1	295764	507181	448922	501100	IYDLNIPAFVK	339543	171027	365660	306826	690022	606913	407602	324189	447079	427091	549298	257391	563749	522401	434269	531458	503628	513746
sp|Q91V61|SFXN3_MOUSE	1.12976	-0.372608	0.167613	0.0602036	0.905639	0.331983	7	1.52554e+07	1.92026e+07	1.9751e+07	1.84178e+07	AGVATPGLTEDQLWR;AQIQAQNPSIDVVYYNK;ELQVGIPVTDEAGQR;NLLLSGEQLEASR;QGIFQVVISR;SGDAPITVQQLGTAYVSATTGAVATALGLK;WDQSTFLGR	16084295	13403065	17452734	14081513	21458980	21915984	20142682	13292859	19635186	17509794	24913792	21920748	14775657	17666156	19797880	18659666	18503686	17461564
sp|Q8BFR5|EFTU_MOUSE	1.12832	-0.535711	0.315298	-0.157829	1.80372	0.700542	13	30605413	49737308	44367332	5.54873e+07	ADAVQDSEMVELVELEIR;AEAGDNLGALVR;DKPHVNVGTIGHVDHGK;DLDKPFLLPVESVYSIPGR;ELLTEFGYK;GITINAAHVEYSTAAR;GTVVTGTLER;KYEEIDNAPEER;LLDAVDTYIPVPTR;TIGTGLVTDVPAMTEEDK;TIGTGLVTDVPAMTEEDKNIK;VEAQVYILSK;YEEIDNAPEER	28820574	25779192	32168414	35653472	41435492	65230352	47838728	44444660	37895840	37178708	62442408	51824776	32494928	36850280	49411524	63750160	66249468	61175080
tr|J3QK03|J3QK03_MOUSE	1.12645	-0.382771	0.773777	0.299745	1.33788	0.382948	1	6.63867e+06	8.65686e+06	8.65579e+06	7.03279e+06	IEESGGGLVQPGGSMK	6599696	6.74211e+06	7175636	6.03724e+06	9791056	10161172	7.5227e+06	7.15249e+06	8790826	9653942	10495947	8746649	5.59159e+06	6.29152e+06	9233462	5.46429e+06	8.18894e+06	5985750
sp|Q01853|TERA_MOUSE	1.12407	-0.590112	0.0245734	-0.0159385	0.141478	-0.0743029	6	5.47619e+06	5.20129e+06	8.24365e+06	5.25907e+06	ETVVEVPQVTWEDIGGLEDVKR;IVSQLLTLMDGLK;LDQLIYIPLPDEK;MDELQLFR;NAPAIIFIDELDAIAPK;WALSQSNPSALR	4.93043e+06	4.43387e+06	6934211	5606236	4588103	5.4345e+06	6.50675e+06	4275798	8.15218e+06	4.85787e+06	11390030	9496232	7321943	4.48572e+06	4.07497e+06	4575264	7356791	5802600
tr|A0A075B5T5|A0A075B5T5_MOUSE	1.11609	-0.393466	0.828356	0.28907	0.933917	0.343366	2	6.6004e+06	8.37401e+06	8.66993e+06	6.85354e+06	EVQLQQSGTVLARPGASVK;QRPGQGLEWIGAIYPGNSDTSYNQK	6.30642e+06	6.20616e+06	7.44454e+06	6444476	8661158	10878072	7016894	6939927	9099372	9493340	11079094	7583633	6094189	7540924	8008858	6233134	6.71699e+06	5767780
sp|Q8BH95|ECHM_MOUSE	1.11542	-0.819608	0.0494945	0.044707	0.528246	0.418559	2	1.91095e+06	2.55416e+06	3.37268e+06	2.47622e+06	NSSVGLIQLNRPK;SLAMEMVLTGDR	1349065	1.98413e+06	2.1664e+06	2144201	1.94448e+06	4.13739e+06	2.03245e+06	2.10232e+06	2.88895e+06	1.98752e+06	4552562	5039582	2.3948e+06	2.03338e+06	2.42489e+06	1.90808e+06	3.42683e+06	2587932
tr|A0A140T8M2|A0A140T8M2_MOUSE	1.11516	-0.210357	0.299022	0.0711626	0.657361	0.141735	3	45331272	50010852	52447136	47603860	ASENIYSYLAWYQQK;FSGSGSGTQFSLK;TLAEGVPSR	46884256	38798356	47122320	48520156	46760980	57215896	50431332	45635200	51407648	55900776	57013264	54716400	43197592	41905608	52985520	43146452	51681936	48299784
tr|A0A0A6YYE7|A0A0A6YYE7_MOUSE	1.11258	-0.315997	0.858107	0.223395	1.28933	0.263672	2	1.29793e+07	1.55821e+07	1.61576e+07	13346780	FSGSGSGTSYSLTISR;QIVLTQSPAIMSASPGEK	11121941	12650352	14011444	14133534	14810601	17970942	14431073	15115649	14429698	19948048	14780558	18182838	13446796	11667751	16585898	11509747	14763235	12207269
tr|A0A075B5M7|A0A075B5M7_MOUSE	1.11036	-0.449055	0.719044	0.208235	1.12248	0.311581	2	5.79468e+06	7.19159e+06	7.91059e+06	6.22501e+06	ASQSISDYLHWYQQK;DIVMTQSPATLSVTPGDR	5929349	4.78419e+06	5989905	6475281	6900316	8758926	6.85699e+06	6250128	7.01828e+06	9275774	10327951	7485132	5.4458e+06	5.96337e+06	7.31998e+06	5326786	7069395	5445494
sp|P62881|GNB5_MOUSE	1.10251	-0.4076	0.191498	0.103681	1.60585	0.594247	2	2.33167e+06	3.52008e+06	3.0929e+06	3.27598e+06	VEALGQFVMK;VIVWDSFTTNK	2.04457e+06	1514461	2.9524e+06	2815226	3085878	4.03628e+06	3.68715e+06	3271006	2.78265e+06	2.89345e+06	3829720	2.80482e+06	3.15386e+06	2.46445e+06	2.81415e+06	2573013	4486934	4041354
sp|Q8CHH9|SEPT8_MOUSE	1.08541	-0.859984	0.889077	0.361217	1.18246	0.556288	1	968631	1.42435e+06	1.75808e+06	1.10887e+06	SLSLGGHVGFDSLPDQLVSK	655527	1.01863e+06	1.36672e+06	833649	1.2498e+06	1.82313e+06	1.3411e+06	1.28339e+06	1.3536e+06	1.28572e+06	1.65727e+06	3023131	1.4707e+06	1.18467e+06	935648	750783	1.47673e+06	1.19652e+06
sp|Q8K2C9|HACD3_MOUSE	1.07852	-0.705998	0.992228	0.636524	2.02075	1.28147	1	337436	820260	550450	527641	RPLFLAPDFDR	212761	104652	522883	509449	743790	939968	947518	649764	421317	574865	640322	642350	473396	183631	351418	492443	752620	858095
sp|P60766|CDC42_MOUSE	1.07646	-0.550981	0.676092	0.211766	2.90477	0.7048	1	1.7673e+06	2.88056e+06	2.58925e+06	2.48731e+06	TPFLLVGTQIDLR	1.67624e+06	1488473	2.24675e+06	1.65775e+06	2.61153e+06	2.82728e+06	3058355	3.02509e+06	2944676	1.85971e+06	1.89381e+06	3647742	2.6003e+06	2.15487e+06	2386870	1.96899e+06	3.34932e+06	2576496
sp|O88712|CTBP1_MOUSE	1.07157	-0.700717	0.235587	0.233461	0.022884	0.0312135	1	586262	599084	952859	509576	GAALDVHESEPFSFSQGPLK	514639	539142	981050	310216	829683	744040	575477	247137	1.09777e+06	948944	962204	1.22944e+06	525931	802679	450902	272244	630676	391379
sp|P17182|ENOA_MOUSE	1.07141	-1.5923	0.197128	0.850765	0.295815	1.62727	1	49380.8	152551	148898	84588.1	DATNVGDEGGFAPNILENK	0	0	160468	37054.8	0	35821	574383	0	176575	132085	30505.5	197192	208132	0	225277	0	0	197664
tr|A0A075B5K2|A0A075B5K2_MOUSE	1.06948	-0.2701	0.571631	0.122929	1.00024	0.200638	2	1.73008e+07	19882171	20862858	1.82582e+07	ASQEISGYLSWLQQKPDGTIK;LIYAASTLDSGVPK	17264136	15328275	18725046	17885656	19928848	22787268	19432752	17379816	20828536	24386620	21924098	21671762	15503274	18353492	19229652	15765809	20594016	17348168
sp|Q9JHU4|DYHC1_MOUSE	1.06642	-0.396626	0.221571	0.133539	1.66129	0.70386	83	110145210	179410760	1.44998e+08	1.63549e+08	AATSPALFNR;AHQANQLYPFAISLIESVR;ANEVEQMIR;APVIDADKPVSSQLR;ASVVTLPVYLNFTR;DFPLNDLLSATELDK;DHLYGTLDPNTR;DLFQVAFNR;DLPPVSGSIIWAK;DVLLVAQGEMALEEFLK;DYIPVDQEELR;EALELTDTGLLSGSEER;ENFIPTIVNFSAEEISDAIR;EQPWVSVQPR;ESPEVLLTLDILK;EVDGLDVSK;EWTDGLFTHVLR;EYQTQLIQR;FGNPLLVQDVESYDPVLNPVLNR;FLSDPQVHTVLVER;FNYGFEYLGVQDK;FQSISTEFLALMK;FYFVGDEDLLEIIGNSK;GIFEALRPLETLPVEGLIR;GKEDEGEEAASPMLQIQR;GWDDLFNK;HLLPVETQR;HVPV…	94550896	72935904	127417192	145676848	135102272	187395376	187203936	207941456	134023792	120202056	172093040	145104800	153566320	104905024	136499328	145426912	225874960	205041040
sp|Q8K4P8|HECW1_MOUSE	1.06379	1.99309	0.172868	-0.324302	0.114649	-0.207389	2	228803	198167	57475.4	248117	DLVNFINMFADTR;SYSAGEASEVSR	488164	233412	107680	85957.6	130500	168125	194279	299765	0	77476.6	49316.5	18541	142043	121520	97982.3	619168	170138	231777
sp|Q9ERD7|TBB3_MOUSE	1.06272	-0.496647	0.644586	0.282285	1.66636	0.797241	6	2.23115e+07	38772416	3.148e+07	3.18821e+07	EVDEQMLAIQSK;ISVYYNEASSHK;LATPTYGDLNHLVSATMSGVTTSLR;MSSTFIGNSTAIQELFK;SGAFGHLFRPDNFIFGQSGAGNNWAK;VREEYPDR	20279200	15013326	25612568	28341028	35989440	51599124	36449788	31051312	23620034	28825986	42450232	35459264	27044608	24202348	33133516	26963150	41682196	33429174
sp|Q9D0M3|CY1_MOUSE	1.05918	-0.502643	0.368454	-0.107747	0.573024	0.223885	3	6.09256e+06	7.11535e+06	8.63199e+06	7.66711e+06	GLLSSLDHTSIR;HGGEDYVFSLLTGYC[+57.021464]EPPTGVSLR;LSDYFPKPYPNPEAAR	5861168	4.81988e+06	8013201	5676005	7527007	7284752	7941533	5708109	8424590	5792031	11571268	9934011	7.43803e+06	9238416	6902436	6.89556e+06	7346481	7.95263e+06
sp|O08788|DCTN1_MOUSE	1.05854	-0.41684	0.238938	-0.128891	1.30664	0.509954	5	7.06066e+06	1.00544e+07	9.42598e+06	1.0994e+07	AFLQGGQEATDIALLLR;ELTNQQEASVER;ETVTQRPGATVPTDFATFPSSAFLR;GPPPSGIATLVSGIAGEEPQR;VDELTTDLEILK	8654420	4862869	7620847	7.10451e+06	8957251	12780180	8941692	9538534	7.96797e+06	7892727	12541654	9667454	9060104	7441196	13200346	14241238	10306448	9780908
sp|Q3UV17|K22O_MOUSE	1.05448	5.51536	0.0507881	-0.125144	0.138714	0.336759	3	2.03165e+08	2.56581e+08	4.44182e+06	2.79831e+08	AQYEDIAQK;C[+57.021464]LDLDSIIAEVKAQYEDIAQK;LGELQTTAGR	5075774	7.49162e+06	371231040	428863264	407040128	3.02872e+06	253466656	362788224	3565226	2.95431e+06	2.77951e+06	5.22841e+06	7.68165e+06	645289540	3671911	420261504	3794453	326140000
tr|A0A075B6D5|A0A075B6D5_MOUSE	1.05317	-0.323974	0.198316	0.068449	1.00027	0.161137	1	1.21728e+07	13611189	1.52375e+07	1.29805e+07	LLIHYTSTLQPGIPSR	12138962	11166974	12024424	13360666	12746830	15277937	13583853	12836136	15269946	16228309	18257630	16099610	10332213	13555519	15372851	9812337	14607652	11554058
sp|Q8C1B7|SEP11_MOUSE	1.05228	-0.443842	0.276743	-0.0836121	0.244822	0.0990185	4	4746003	5.08318e+06	6455618	5.38648e+06	AAAQLLQSQAQQSGAQQTK;ELEEEVSNFQK;FESDPATHNEPGVR;SYELQESNVR	5230476	4034728	5578826	4139982	5547583	5.97474e+06	4529051	4281349	7328408	4.45784e+06	6.13997e+06	8580990	5770877	6028259	5.97368e+06	5.06138e+06	5051606	4817489
sp|P01639|KV5A7_MOUSE	1.04877	-0.262491	0.552399	0.12882	1.09455	0.163405	3	25123324	2.81363e+07	3.01366e+07	2.57329e+07	ASQDIGSSLNWLQQEPDGTIK;ASQDIGSSLNWLQQEPDGTIKR;LIYATSSLDSGVPK	24799674	23390584	25846540	26456498	28058476	31239424	28216376	25030874	31789124	33205926	33716884	30217240	21754020	23169236	30182380	21941080	28062492	25309088
sp|P61264|STX1B_MOUSE	1.04826	-0.557105	0.24588	0.148437	1.64371	0.896054	6	6.33682e+06	11792632	9.32346e+06	1.06396e+07	AIEQSIEQEEGLNR;DHFMDEFFEQVEEIR;IEYNVEHSVDYVER;LAIFTDDIK;QALNEIETR;TTTNEELEDMLESGK	8726286	5868169	5833466	4.91937e+06	13394827	14124972	12530380	7120349	9563508	10745663	12490144	8285907	5.53206e+06	10276326	14147142	12345666	8.06939e+06	8.35965e+06
sp|P14094|AT1B1_MOUSE	1.04793	-0.299591	0.810848	0.216976	1.46621	0.49266	4	3.7449e+07	52692094	4.6092e+07	4.53345e+07	AYGENIGYSEK;SYEAYVLNIIR;VAPPGLTQIPQIQK;YNPNVLPVQC[+57.021464]TGK	38558392	27226950	41915552	42095008	47493876	52346584	65063972	45863944	41012868	46874316	50699024	53169704	38704232	39729696	48089188	39862900	49106096	49884856
tr|A0A140T8P6|A0A140T8P6_MOUSE	1.04698	-0.283158	0.976231	0.225411	0.88267	0.23002	2	2.83198e+07	33214919	34461124	2.84104e+07	ASENIYSNLAWYQQK;SPQLLVYAATNLADGVPSR	25768552	23126844	32307266	32076584	31495412	37536264	30243368	33584632	33081720	37167560	37296280	37950260	26809800	27339512	31460768	23687886	34081724	25482192
sp|Q9Z2X1|HNRPF_MOUSE	1.03934	-0.842886	0.406965	0.345286	1.27603	1.02366	1	7.42917e+06	15104061	1.33252e+07	1.18892e+07	ITGEAFVQFASQELAEK	8388385	6.88841e+06	0	14439898	11836999	16178282	17309956	15091007	9966009	10303648	16478708	15257312	14620434	11440849	13250025	13420225	1.47657e+06	19858280
sp|P56564|EAA1_MOUSE	1.03783	-0.337347	0.819629	0.301041	1.46629	0.586732	4	9.4328e+06	1.41666e+07	11917700	11498530	DVEMGNSVIEENEMK;IVQVTAADAFLDLIR;KPYQLIAQDNEPEKPVADSETK;TTTNVLGDSLGAGIVEHLSR	9948438	7150700	9626596	11005477	12880600	16125266	17174776	10485617	10590590	12196638	14982134	12308775	9510363	9230740	14303556	11862594	11787002	10308758
sp|P47738|ALDH2_MOUSE	1.03552	-0.477818	0.259343	0.184495	0.855687	0.531178	10	1.61429e+07	2.33283e+07	22481215	2.05279e+07	EEIFGPVMQILK;ELGEYGLQAYTEVK;GYFIQPTVFGDVK;LGPALATGNVVVMK;TEQGPQVDETQFK;TFVQENVYDEFVER;TIPIDGDFFSYTR;VAEQTPLTALYVANLIK;VAFTGSTEVGHLIQVAAGSSNLK;YGLAAAVFTK	10564678	14620818	17883858	21502352	13969375	30417894	22469114	26456778	21256956	15342381	27382518	27097912	21326308	14437449	15419202	18260590	28408388	26113864
sp|O35737|HNRH1_MOUSE	1.03442	-0.347403	0.407652	0.133032	1.64097	0.461343	3	4.00421e+06	5.51308e+06	5.09443e+06	5.02745e+06	EGRPSGEAFVELESEDEVK;HTGPNSPDTANDGFVR;STGEAFVQFASQEIAEK	3.66171e+06	3.1776e+06	5.05041e+06	4127120	5.95101e+06	5574248	5867519	4659564	4745225	3.76264e+06	5.41665e+06	5.91042e+06	5637209	4.05009e+06	4190187	5.0109e+06	5874136	6011951
sp|P35802|GPM6A_MOUSE	1.03428	-0.509361	0.72338	0.507355	0.976499	0.855668	1	975577	1.7654e+06	1.38865e+06	1.24198e+06	SKEEQELHDIHSTR	1.40131e+06	887545	935079	678377	1512275	1.43913e+06	2.90577e+06	1204432	1.59506e+06	1.5374e+06	1.60286e+06	1.37571e+06	832251	1.43267e+06	1516940	1.25683e+06	985339	1.01811e+06
sp|Q99LC3|NDUAA_MOUSE	1.03302	-0.866795	0.547475	0.513938	0.0707252	0.094734	1	893047	953657	1.62857e+06	667854	YGLLAAILGDK	992816	651648	1.41107e+06	516655	777760	1.62553e+06	852122	559217	1.54545e+06	1382542	2.46798e+06	2.02196e+06	724905	1.05202e+06	463554	504915	856210	462569
sp|P41105|RL28_MOUSE	1.02666	-0.661505	0.74635	-0.429299	0.0548473	0.0378277	4	11930158	1.22471e+07	1.88703e+07	1.64917e+07	KPATSYVR;QTYSTEPNNLK;TVGVEPAADGK;YNGLIHR	12050349	7488984	15949835	12231464	10253700	14937304	12964170	10833249	18426864	12526888	21094576	28502132	13801066	12264294	22359034	22206018	12513150	13116010
tr|A0A140T8N3|A0A140T8N3_MOUSE	1.02548	-0.278255	0.276322	0.064966	0.589554	0.139554	3	60810867	66987095	7.3747e+07	6.40375e+07	ASEDIYNR;LAWYQQKPGNAPR;LLISGATSLETGVPSR	59957488	51866288	68070248	63349444	68167464	76213800	64198220	59368896	76893448	83510904	82885824	70593768	54851112	65004820	72878736	55855032	65377576	61071384
sp|P01942|HBA_MOUSE	1.02349	-1.35819	1.25717	-1.44655	0.121833	-0.169811	2	960147	853531	2.46146e+06	2.32634e+06	FLASVSTVLTSK;MFASFPTTK	1.18183e+06	1.41763e+06	695510	545611	1.61503e+06	647070	523978	628046	1.72752e+06	1.36459e+06	4876889	2.92819e+06	1.41011e+06	3.12188e+06	1.65447e+06	3.99696e+06	1.68766e+06	1.17072e+06
sp|Q8BX02|KANK2_MOUSE	1.02271	-2.86756	0.210293	0.586764	0.880241	2.75794	1	33747.4	228277	246299	151995	SSGLSTPVAPSAGHLAHVR	20560.5	2556.46	18378.4	93494.4	22425.5	307236	501082	82365.2	35578.7	238690	569681	314473	73074.3	17385.8	28500.7	13068	187219	513801
sp|Q8R1Q8|DC1L1_MOUSE	1.02218	-0.419373	0.00292931	-0.00127173	3.13385	0.890471	6	5.75349e+06	10665713	7.69441e+06	1.06751e+07	AGATSEGVLANFFNSLLSK;FSLDALSLR;KPASVSPTTPTSPTEGEAS;NVLLLGEDGAGK;SVSSNVASVSPIPAGSK;VEDNFEDIITKPPVR	6701634	4.41732e+06	5.27506e+06	6619945	9552513	12153324	10292379	10664636	8475852	6950156	10124159	5468876	7453003	7.34998e+06	11637639	11027456	11270481	12090036
sp|P63011|RAB3A_MOUSE	1.01803	-0.534133	1.04184	0.746018	1.04459	0.945904	2	2.48717e+06	4.79127e+06	3.6016e+06	2.85678e+06	ILIIGNSSVGK;MSESLDTADPAVTGAK	2675569	1.73139e+06	3371034	2170688	4.8861e+06	4498533	7540982	2.23948e+06	4.78076e+06	3.90469e+06	3.9174e+06	3.22163e+06	2183507	3.24205e+06	2.58003e+06	2360059	3.5191e+06	2582671
tr|A0A075B5U6|A0A075B5U6_MOUSE;tr|A0A075B5V4|A0A075B5V4_MOUSE	1.01732	-0.300398	1.24473	0.288798	0.858408	0.247972	2	7.49639e+06	8.90223e+06	9.23168e+06	7287220	INPYNGDTFYNQK;SLEWIGR	6223480	6.51943e+06	9070342	8.17229e+06	8895814	10169568	8604884	7938657	9438051	10238402	9921408	9664684	6895858	6.93507e+06	7738759	5.7708e+06	8882777	7108702
sp|P00405|COX2_MOUSE	1.01105	-0.713127	0.845339	0.614831	0.872767	0.510554	1	1.58575e+06	2.25905e+06	2.5996e+06	1.47518e+06	VVLPMELPIR	1.73229e+06	1.63128e+06	1.56938e+06	1.41005e+06	2.8149e+06	2.28662e+06	2767198	1.16751e+06	3211068	2934225	2926950	3.17034e+06	755441	2.43365e+06	1.87377e+06	1.15774e+06	1.07708e+06	833654
sp|P01843|LAC1_MOUSE;tr|A0A0G2JE99|A0A0G2JE99_MOUSE	1.01004	-0.367742	0.836927	0.30135	0.945305	0.299965	2	1.18853e+07	1.46322e+07	1.5336e+07	1.18739e+07	VDGTPVTQGMETTQPSK;YMASSYLTLTAR	10927210	10157196	13810424	12646435	14005642	17953556	14538508	12031036	15549438	17480470	18497174	15096364	10056572	10914820	13876694	8902617	15110242	10565173
sp|P26516|PSMD7_MOUSE	1.00456	-1.1381	0.335104	0.19245	0.901585	0.631815	1	754312	1.16882e+06	1.66018e+06	1.02285e+06	VVGVLLGSWQK	709538	353820	1.00062e+06	953271	1.13789e+06	1.68565e+06	959030	892704	1.2901e+06	1.14987e+06	3.22405e+06	1.62688e+06	1.00999e+06	894916	1.05971e+06	983615	1344939	831087
sp|P06330|HVM51_MOUSE	1.0034	-0.408563	0.711389	0.377082	0.934378	0.434073	1	6.69914e+06	9.05083e+06	8.89219e+06	6.96907e+06	SSSATYMELR	6681913	7.32797e+06	6.76088e+06	6.02581e+06	10291931	11919373	7.57049e+06	6421505	9248565	10935457	10644178	8.20995e+06	5.42282e+06	5775306	9731220	5887938	8.05056e+06	5400345
tr|Q91YH6|Q91YH6_MOUSE	1.00161	-0.425745	0.0682334	-0.0578361	2.4603	1.60785	2	1.03473e+06	3.15384e+06	1389922	3.28285e+06	AVVGEEALTSEDLLYLEFLQK;QVYPPINVLPSLSR	898668	662498	1.34201e+06	1.23575e+06	2.1081e+06	2807020	3.90206e+06	3.7982e+06	1135993	1.19597e+06	1314933	1584395	1.71832e+06	2.17576e+06	2.38704e+06	2.91568e+06	4.49146e+06	4444298
sp|Q60931|VDAC3_MOUSE	1.00001	-0.58818	0.178917	0.164818	0.0363502	0.0340255	3	7.17639e+06	7.34765e+06	1.07886e+07	6.55441e+06	LTLDTIFVPNTGK;LTLSALIDGK;VNNASLIGLGYTQTLRPGVK	7286595	5074007	9161988	7182957	10271241	8907167	6.21291e+06	3.99929e+06	8859869	8487786	11049659	16723498	8822259	5016574	10583338	6822287	5937276	4.41256e+06
sp|P63143|KCAB1_MOUSE	0.998942	-57.4047	0.00492557	0.00951132	1.55669	58.357	1	7.70027e-13	284258	146906	282391	NEGVSSVLLGSSTPEQLIENLGAIQVLPK	0	0	3.08011e-12	0	278600	462640	384255	11538.9	294647	124986	0	0	314896	301655	267408	0	515627	327263
sp|Q9CZJ2|HS12B_MOUSE	0.997714	-0.557524	0.666719	0.300141	1.20754	0.634418	1	1.53832e+06	2.38795e+06	2.264e+06	1.93943e+06	WVLTVPAIWK	1.3257e+06	813363	2.22015e+06	1.79405e+06	2.25779e+06	2.91287e+06	2.49182e+06	1.88932e+06	2.00755e+06	1.95912e+06	3.19127e+06	2.30942e+06	1.85266e+06	1.4895e+06	1.90268e+06	1.44478e+06	2.75039e+06	2.10978e+06
sp|Q9CQN1|TRAP1_MOUSE	0.997456	-0.597167	0.546549	0.16164	2.51992	0.960336	1	7851480	1.52771e+07	1.18773e+07	13657864	GVVDSEDIPLNLSR	6.73103e+06	7.29282e+06	8746428	8635647	17118282	15576981	17372090	11041114	7790370	10560452	18687738	12106851	10240942	12792153	12959920	13068001	15280584	14188662
sp|P61164|ACTZ_MOUSE	0.991877	-0.414073	0.112153	0.0489305	1.22128	0.452509	3	1.39087e+07	1.90329e+07	1.85325e+07	1.83982e+07	AQYYLPDGSTIEIGPSR;DQLQTFSEEHPVLLTEAPLNPR;VMAGALEGDIFIGPK	12415412	9696019	16493244	17030112	15607857	22115366	18416608	19991810	18298472	12376666	22653860	19710278	19623390	13542880	18836720	16747164	22403760	20460544
sp|Q80SW1|SAHH2_MOUSE	0.987969	-0.400366	0.399946	0.133769	0.25338	0.143144	1	1.43796e+06	1.58796e+06	1.89789e+06	1.44734e+06	EIEIAEQDMSALISLR	1496432	984196	1.93711e+06	1334122	1601203	1.95203e+06	1.51949e+06	1.2791e+06	1.77237e+06	1.776e+06	2.40709e+06	1500715	2.03326e+06	1318597	1.37503e+06	1.50321e+06	1.75625e+06	1.2836e+06
sp|Q9R1P3|PSB2_MOUSE	0.976529	-0.659469	0.405989	-0.244042	0.974786	-0.38578	1	2.30588e+06	1.76484e+06	3.64214e+06	2.09011e+06	FILNLPTFSVR	1.87433e+06	3029572	1.95757e+06	2.36204e+06	1.6203e+06	2083068	1.67448e+06	1.68151e+06	2.82552e+06	1993963	5377526	4532364	3.48133e+06	3.12135e+06	1.99962e+06	2.31144e+06	1.66811e+06	1.35004e+06
tr|A0A075B5R5|A0A075B5R5_MOUSE	0.97527	-0.23373	0.647324	0.139238	0.911368	0.200929	1	1.29618e+07	14898749	1.52414e+07	1.3528e+07	LLQSGGGLVQPGGSLK	10800801	11540004	15025354	14480899	14586413	15562046	14496994	14949543	15403203	16263629	15827592	16257780	12454642	12433680	13848737	11140012	16491421	13726349
sp|Q8VDM4|PSMD2_MOUSE	0.972011	-1.16073	0.0975979	0.063145	1.24703	0.762421	3	1.3766e+06	2.33517e+06	3.07766e+06	2.23517e+06	AELATEEFLPVTPILEGFVILR;AVPLALALISVSNPR;MLVTFDEELRPLPVSVR	1.18403e+06	679348	1941509	1701502	2218228	3.16681e+06	2.17584e+06	1779788	2.18194e+06	2029234	6143891	2.87792e+06	2.15533e+06	1.73422e+06	2.05606e+06	1.97573e+06	3144509	2265301
sp|P62196|PRS8_MOUSE	0.970991	-1.72249	0.358825	0.344576	1.28603	1.29941	2	282292	694799	931576	547181	IDILDSALLRPGR;LEGGSGGDSEVQR	172491	16037.1	493511	447128	616713	1.04474e+06	677175	440563	394013	534422	2057706	958354	713384	177106	416646	613599	929206	599349
sp|Q8BKZ9|ODPX_MOUSE	0.967932	-0.609733	0.363976	-0.219639	0.678432	0.398147	5	6.10463e+06	8.04477e+06	9.31552e+06	9.36767e+06	HSLDASQGTATGPR;LTEDEEGNPQLQQHQLITVTMSSDSR;VLMPSLSPTMEQGNIVK;VSVNDFIIR;VVDDELATR	4564673	5567247	6708706	7577897	5.08405e+06	11013196	8.2818e+06	7.80002e+06	8682205	6.14532e+06	9452218	14667507	7630369	6.66295e+06	7890941	8895115	12410439	10978896
sp|Q811D0|DLG1_MOUSE	0.967803	-0.391469	0.0247317	0.0117415	0.073291	0.0542387	6	6.89491e+06	7.15906e+06	9.04425e+06	7.10104e+06	DSGLPSQGLNFR;FGDILHVINASDDEWWQAR;FIEAGQYNNHLYGTSVQSVR;IITGGAAAQDGR;LTEEQAR;NAGQAVTIVAQYRPEEYSR	7389627	4.0622e+06	9539948	6587873	7928787	7747655	7662692	5297120	7.53731e+06	8590915	10110292	8553516	10429232	6.50656e+06	5.55746e+06	7.01029e+06	8552357	7878511
sp|P68372|TBB4B_MOUSE	0.96711	-0.37664	0.660319	0.215191	1.85009	0.75724	1	33293172	56273920	43225012	48476164	INVYYNEATGGK	29863394	22062290	37676848	43570156	55613448	70087856	50381692	49012684	34206840	39960460	51253228	48781816	41922716	35576772	53259220	46903480	53838800	52802548
sp|P43006|EAA2_MOUSE	0.960763	-0.302603	0.795957	0.198964	0.640589	0.278112	10	2.20137e+07	26693971	2.7151e+07	2.32551e+07	KNDEVSSLDAFLDLIR;MHDSHLSSDEPK;MQEDIEMTK;NDEVSSLDAFLDLIR;NLFPENLVQAC[+57.021464]FQQIQTVTK;SADC[+57.021464]SVEEEPWK;SADC[+57.021464]SVEEEPWKR;SELDTIDSQHR;TQSIYDDK;TSVNVVGDSFGAGIVYHLSK	21026494	15508781	27588358	23931196	25984244	31596160	28783212	20412268	23439090	26198184	30149060	31072770	24895922	22954196	24629758	21739134	24401948	22550660
sp|Q8K0U4|HS12A_MOUSE	0.959894	-0.334411	0.555453	0.182746	1.59643	0.57652	11	1.48316e+07	22117551	1.87006e+07	19486109	ATGGPYGSLGVDYEFEK;EIQTIMQFGDTEIK;ELSDQAGSDFENSDVR;ETAPTSTYSSPAR;FISADQSVALGELVK;GAVLFGLDPAVIK;IFGEDFIEQFK;IIIPQDVGLTILK;TPTTILLTPER;WEGGDPGVSNQK;WVITVPAIWK	14352684	9739830	18825606	16408157	21980864	25725662	22516740	18246938	16172799	17133546	22388456	19972232	17835818	15099457	19284858	17699700	24546542	20799988
sp|Q80VP9|ASPH2_MOUSE	0.957783	-0.588686	0.0229387	0.0127766	0.113659	-0.0687706	1	1.66649e+06	1.58892e+06	2.5062e+06	1.57491e+06	QALDFIFAPGR	1.77534e+06	1.40524e+06	2.15466e+06	1.33073e+06	1.40928e+06	1.7781e+06	1.21637e+06	1951935	2375200	1.89363e+06	3.98052e+06	2232791	2.04887e+06	1.43529e+06	1.12343e+06	1.71882e+06	1801218	1.79579e+06
sp|P04945|KV6AB_MOUSE	0.954692	-0.323406	0.178519	0.0823597	0.594362	0.188149	1	1.42583e+07	1.62445e+07	1.78412e+07	15343141	LLIYDTSNLASGVPVR	15470292	13234079	14029537	14299410	16997134	20139140	14518997	13322830	17544424	18901364	22800016	17746416	12213677	14667389	20235266	13805537	15323819	12683694
sp|P01806|HVM36_MOUSE;sp|P01807|HVM37_MOUSE;sp|P01808|HVM38_MOUSE	0.95455	-0.231656	0.597371	0.142575	0.984067	0.206172	2	1.76906e+07	2.04083e+07	20771968	1.84879e+07	GLEWIGEINPDSSTINYTPSLK;LLESGGGLVQPGGSLK	15268865	15487308	20020760	19985416	19490100	21720332	20395168	20027510	20177516	21951416	22610378	22294602	16825928	16355979	19639844	15191804	22668044	18583710
sp|P07901|HS90A_MOUSE	0.95243	-0.923212	0.565893	0.217217	2.59036	1.57692	7	3.47654e+06	1.03716e+07	6.59268e+06	8.92191e+06	ALLFVPR;DQVANSAFVER;HIYFITGETK;HLEINPDHSIIETLR;LGIHEDSQNR;NPDDITNEEYGEFYK;TLTIVDTGIGMTK	3292097	2.71297e+06	4.27534e+06	3625769	12508752	10469542	11983202	6524982	4370807	5.09484e+06	12441155	6.10941e+06	4.9472e+06	8795987	8415970	8923168	9750417	8723984
sp|P68404|KPCB_MOUSE	0.951619	-0.768694	0.0667685	-0.0961281	1.4427	1.61105	10	4.45794e+06	1.36179e+07	7.59511e+06	1.45562e+07	AGVDGWFK;C[+57.021464]SLNPEWNETFR;C[+57.021464]VMNVPSLC[+57.021464]GTDHTER;DVVIQDDDVEC[+57.021464]TMVEK;ENIWDGVTTK;GTDELYAVK;LGC[+57.021464]GPEGER;LSVEIWDWDLTSR;LTDFNFLMVLGK;NDFMGSLSFGISELQK	2.31881e+06	2.37798e+06	8658875	4476095	11003414	6182373	18510942	18774834	6.95539e+06	4813398	7.01683e+06	10870743	8319214	14487980	4.70782e+06	8491510	25744320	19349250
sp|Q9QZD9|EIF3I_MOUSE	0.951385	-0.474079	0.15792	-0.100855	0.678062	-0.392156	2	1.77231e+06	1.35049e+06	2.4618e+06	1.44827e+06	ITSAVWGPLGEC[+57.021464]VIAGHESGELNQYSAK;SYSSGGEDGYVR	1264560	1.50731e+06	2486096	1.8313e+06	987272	1.26598e+06	1.61108e+06	1.53761e+06	2842047	1.5238e+06	2.66046e+06	2.27577e+06	3.00691e+06	1.10176e+06	1105175	1.30784e+06	2.01764e+06	1.70895e+06
tr|A0A075B5Y3|A0A075B5Y3_MOUSE	0.949706	-0.2914	0.508318	0.187849	0.648475	0.264705	3	1.21302e+07	14573106	1.48453e+07	12793930	IYPGDGDTNYNGK;QRPGKGLEWIGQIYPGDGDTNYNGK;QVQLQQSGAELVKPGASVK	12823628	10845629	13452952	11398580	14158762	19382180	13302978	11448504	14942292	16029790	18258296	14270964	10725014	12658694	14842602	11784858	12988362	11695134
sp|P62192|PRS4_MOUSE	0.944634	-1.08977	0.0498775	0.0515797	0.92444	0.842099	3	913822	1.63817e+06	1.94498e+06	1.58064e+06	AVANQTSATFLR;TMLELLNQLDGFDSR;VAEEHAPSIVFIDEIDAIGTK	896918	482423	1.0127e+06	1.26324e+06	1.01874e+06	2676594	1.56577e+06	1.29157e+06	1.11691e+06	1.1017e+06	3.73414e+06	2149173	1622984	904909	1.29873e+06	1.74924e+06	2.21019e+06	1.7401e+06
tr|A0A075B5Q3|A0A075B5Q3_MOUSE	0.943039	-0.508302	1.77975	0.51442	1.02242	0.424585	2	2.62117e+06	3.5181e+06	3.72829e+06	2.46293e+06	GGSTDYNAAFMSR;GLEWLGVIWR	2.08173e+06	1.77285e+06	3.62989e+06	3000218	3.79611e+06	3680471	3.08703e+06	3.5088e+06	2.56389e+06	4.53466e+06	4730056	3887210	2.92563e+06	2001945	2419356	1.95499e+06	3.46571e+06	2472660
tr|A0A140T8M5|A0A140T8M5_MOUSE	0.938405	-0.252203	1.33371	0.320985	1.2926	0.260057	2	1.64835e+07	1.97395e+07	1.96323e+07	1.58019e+07	ALIYSASYR;ASQNVGTNVAWYQQKPGQSPK	15882121	15083778	17203512	17764720	21213520	22290036	17381392	18072902	19394766	22428028	22730236	19013882	14594511	15120093	17716088	12375214	18635432	15162665
tr|A0A0B4J1I0|A0A0B4J1I0_MOUSE	0.937356	-0.498879	1.30675	0.450401	1.20615	0.550406	2	2.09434e+06	3.06715e+06	2.95954e+06	2.24466e+06	DVVMTQTPLSLPVSLGDQASISC[+57.021464]R;SSQSLVHSNGNTYLHWYLQKPGQSPK	2.26353e+06	1.45689e+06	2499298	2.15764e+06	3.49893e+06	3.8481e+06	2325058	2596528	2.98259e+06	4.02002e+06	3.36077e+06	2.7729e+06	1.66143e+06	2.11605e+06	2.34196e+06	1.89769e+06	2635533	2.23209e+06
sp|P11499|HS90B_MOUSE	0.935623	-0.542306	0.24871	0.0894491	2.49608	0.868203	9	7254409	13242110	1.05646e+07	1.2446e+07	ALLFIPR;EQVANSAFVER;HLEINPDHPIVETLR;HSQFIGYPITLYLEK;IDIIPNPQER;LGIHEDSTNR;NPDDITQEEYGEFYK;TLTLVDTGIGMTK;YHTSQSGDEMTSLSEYVSR	6.46875e+06	5414306	9071144	8.06344e+06	14777788	14605938	12968708	10616006	7053188	8.38231e+06	15656663	11821087	9909679	10602077	11450888	11436797	15573312	13167003
sp|O55042|SYUA_MOUSE	0.932837	1.37576	0.463563	0.638323	0.043519	0.0938756	6	1.84201e+07	1.96585e+07	7.09814e+06	1.26298e+07	EGVVHGVTTVAEK;EQVTNVGGAVVTGVTAVAQK;QGVAEAAGK;TKEGVVHGVTTVAEK;TKEQVTNVGGAVVTGVTAVAQK;TVEGAGNIAAATGFVK	22714896	36712552	7.832e+06	6.4208e+06	38212672	13709026	20798280	5.91403e+06	7220470	9214612	8597324	5071455	5386861	14349064	22226588	13598040	4961699	8013563
sp|P10107|ANXA1_MOUSE	0.932132	1.81831	0.08615	-0.346023	1.12213	-2.76207	1	1.39099e+06	205049	394419	260628	GVDEATIIDILTK	1755246	2.66283e+06	1052263	93626.4	11792.6	414791	327211	66402.4	89607.8	11508.6	323604	1.38685e+06	160528	1.02364e+06	181951	0	47241.8	50305.6
sp|Q80TR1|AGRL1_MOUSE	0.930941	-1.01751	0.237993	-0.0773695	1.85235	0.639609	11	2.44553e+07	3.80991e+07	4.95079e+07	4.0198e+07	AEIELLYK;ALEEPLLLPR;LMEQLLDILDAQLQALRPIER;LVVSQLNPYTLR;SGENAANIASELAR;SGETVINTANYHDTSPYR;SSSVLKPDSSR;SVYVDDDSEAAGNR;TDTLTEYASWEDYVAAR;VDGTGFVVYDGAVFYNK;VDYAFNTNANR	27730698	19359256	24366160	26365048	28961586	46166352	39295396	37972880	31162090	45581684	97763640	35593676	37438448	41276552	38971300	39121216	35965488	45655572
sp|Q8BG32|PSD11_MOUSE	0.928343	-1.66816	0.414606	0.339143	1.36792	1.31564	1	124291	309376	395009	244565	EQSILELGSLLAK	126045	40942.3	195782	134396	344226	476064	233264	183952	324502	139050	902937	334915	273639	203478	275294	367792	214429	161834
sp|Q9WTP7|KAD3_MOUSE	0.928301	-0.576947	0.395558	-0.129324	1.98911	0.657388	1	540408	852344	806120	932278	TVGIDDLTGEPLIQR	400537	552940	544835	663318	742533	1.02725e+06	875979	763616	711814	546679	779338	1.28071e+06	712054	845530	875939	792392	1.11639e+06	1.03114e+06
sp|Q9QYB8|ADDB_MOUSE	0.926428	-0.398086	1.07819	-0.396776	0.359917	0.154792	13	1.94893e+07	21696676	2.56822e+07	2.8565e+07	EEEPSVEEALSK;EELEGLIQEQMK;FSEDDPEYLR;GNNSSNIWALR;HPFVQEK;LGEHEFEALMR;SAGPQSQLLASVIAEK;SEVEIPATVTAFVFEEDGVPVPALR;SPSTESQLMSK;TESVTSGPLSPEGSPSK;VNILGEVVEK;VNVADEVQR;WLNTPNTYLR	24279394	15005554	19009910	19662332	22874544	26227778	20001228	17683154	27072262	18394292	34214816	21732002	26997594	25483582	30493542	37922576	26055348	22870068
sp|P29341|PABP1_MOUSE	0.923736	-0.379916	0.134402	-0.0523679	0.828901	-0.264684	15	65582689	54589774	8.53405e+07	56607712	ALDTMNFDVIK;AVNSATGVPTV;EFSPFGTITSAK;FGPALSVK;FSPAGPILSIR;GFGFVSFER;GYGFVHFETQEAAER;IVATKPLYVALAQR;KEFSPFGTITSAK;NFGEDMDDER;NLDDGIDDER;NLDDGIDDERLR;QAHLTNQYMQR;SKVDEAVAVLQAHQAK;VDEAVAVLQAHQAK	65755524	58766552	79119696	58688984	52984292	67292512	52535064	45547228	93806584	50883068	92928648	103614896	85469336	44594172	52959744	64238596	58658448	62587600
sp|Q8VHW2|CCG8_MOUSE	0.922407	-0.454083	0.553564	-0.304217	1.91347	0.97299	2	291370	571931	399151	706191	AGGGAGGSGGSGPSAILR;EAAASNTNTLNR	424343	163758	319634	257745	560822	729415	542340	455147	470766	433469	450970	329580	310971	629122	902765	943011	511451	544607
sp|Q91WC3|ACSL6_MOUSE	0.921323	-0.726117	0.56458	0.395413	0.721505	0.634216	2	583408	905504	965062	688429	ALRPTIFPVVPR;LVILMEPFEDALR	407315	255968	846542	823806	845422	1.35103e+06	831694	593874	849128	916918	1.49797e+06	992068	569228	541705	553496	636472	1.09415e+06	616320
sp|Q9D051|ODPB_MOUSE	0.920854	-0.381335	0.0203327	0.0150984	1.39167	0.781267	7	19859251	3.41309e+07	2.58676e+07	33775568	DFLIPIGK;DIIFAVK;IMEGPAFNFLDAPAVR;TIRPMDIEAIEASVMK;TNHLVTVEGGWPQFGVGAEIC[+57.021464]AR;VFLLGEEVAQYDGAYK;VLEDNSVPQVK	17637916	15203034	22754734	23841320	23107510	46508532	37616596	29290964	23164088	20586876	33135462	30701494	21750084	22590472	33482960	30578056	42223612	40002740
sp|O35678|MGLL_MOUSE	0.919345	-0.343352	0.429223	0.27429	0.743332	0.530278	1	136839	197624	173608	163407	LTLPFLLLQGSADR	138183	90650.3	191962	126560	217046	281568	120694	171187	143735	174839	195217	182771	171476	209993	184913	118734	175129	128264
sp|P17879|HS71B_MOUSE;sp|Q61696|HS71A_MOUSE	0.91252	-0.507091	0.255082	-0.153355	1.31232	0.881775	2	1.76538e+06	3.25296e+06	2.50892e+06	3.61779e+06	LLQDFFNGR;NQVALNPQNTVFDAK	2.15661e+06	1.29527e+06	2.00703e+06	1602590	4.71606e+06	3.49356e+06	2760013	2.04219e+06	2.44262e+06	1.91326e+06	3.82628e+06	2.08883e+06	2.27362e+06	3411755	3.74715e+06	4.58148e+06	3.42196e+06	2.92657e+06
sp|P63001|RAC1_MOUSE	0.909551	-0.405494	0.909567	0.182347	0.876178	0.321646	1	1.84031e+06	2.29994e+06	2.43757e+06	2.02687e+06	TVFDEAIR	1.62332e+06	1.61054e+06	2.55952e+06	1.56788e+06	2.33066e+06	2514875	2.36576e+06	1.98847e+06	2253081	1.97921e+06	2.49344e+06	3.32097e+06	2141166	2.08174e+06	2.03397e+06	1.61969e+06	2.17971e+06	2.21922e+06
tr|A0A075B5U4|A0A075B5U4_MOUSE	0.909277	-0.361141	0.711607	0.32357	0.920339	0.351173	3	1.11454e+07	1.4217e+07	1.43156e+07	1.13607e+07	ASGYTFTDYNMDWVK;SLEWIGDINPNNGGTIYNQK;SSSTAYMELR	11206847	11521003	11456406	10397369	15310486	18306296	12716078	10535327	14000762	17437686	17438892	13894420	8806332	10275761	14828149	9037361	13482584	9179664
sp|Q91VR7|MLP3A_MOUSE	0.905925	-0.361833	0.748157	-0.353201	0.165393	-0.131107	2	2.76919e+06	2.52863e+06	3.55857e+06	3.23005e+06	FLVPDHVNMSELVK;IPVIIER	3183848	1.59041e+06	3596507	2.706e+06	2.47136e+06	3.4272e+06	2537380	1.67859e+06	3.18622e+06	2974133	3804953	4172420	3655109	2.95453e+06	4329843	3396336	2.94394e+06	2.52561e+06
sp|Q8K1M6|DNM1L_MOUSE	0.905482	-0.409278	0.0662116	0.0170927	0.0423746	0.0230969	20	29225126	2.96968e+07	3.88116e+07	2.9347e+07	AEELLAEEK;ALQGASQIIAEIR;DIELQIR;DTLQSELVGQLYK;FISNPNSIILAVTAANTDMATSEALK;GHAVNLLDVPVPVAR;LDLMDAGTDAMDVLMGR;LGIIGVVNR;LPVTNEMVHNLVAIELAYINTK;LQDVFNTVGADIIQLPQIVVVGTQSSGK;LYTDFDEIR;LYTDFDEIRQEIENETER;RPLILQLVHVSPEDK;SATLLQLITK;SSLLDDLLTESEDMAQR;SSVLESLVGR;SVTDSIRDEYAFLQK;TLESVDPLGGLNTIDILTAIR;VFSPNVVNLTLVDLPGMTK;VPSALAPASQEPPPAASAEADGK	37706240	31416998	26672328	21104938	28003904	34498164	28064150	28220876	38840956	39581676	46919904	44695172	24020220	30889624	29461330	26111954	32463212	27808932
sp|Q91VD9|NDUS1_MOUSE	0.903078	-0.534939	0.536794	0.315135	0.310721	0.262408	2	820508	984183	1.18882e+06	791062	ALSEIAGITLPYDTLDQVR;FEAPLFNAR	623015	677369	1191500	790149	1.05974e+06	1.2049e+06	1.22049e+06	451602	1313231	976976	1.35897e+06	1.59713e+06	697780	981903	771563	771893	689913	740039
sp|F6SEU4|SYGP1_MOUSE	0.900238	-0.377068	1.52441	-0.274117	1.28077	-0.67254	34	96874670	60779267	1.25811e+08	73497540	AGYVGLVTVPVATLAGR;ALYESEENC[+57.021464]EVDPIK;DAIGEFIR;DFLSDMAMSEVDR;DHPAMAEPLPEPK;DLFYVSRPPLAR;DLNSSIDLQSFMAR;EFAEYVTNHYR;EGSIGGSGGSGGGGGGGLKPSITK;ELSTLHALLWEVLPQLSK;EYEEEIHSLK;GGEPPGDTFAPFHGYSK;GKEEVASALVHILQSTGK;ILMQYQAR;KLEEYER;LLNDISTALR;LLSQEEQTSK;LMLVEEELR;LMLVEEELRR;LSQGSGSSITAAGMR;LSQMGVTTDGVPAQQLR;LWIIEAR;MLC[+57.021464]AVLEPALNVK;QHSQTPSTLNPTMPASER;QYSMEAAPAAPFRPSQGFLSR;RLLSQEEQTSK;SAS…	113151664	62690024	127897592	83759400	62484280	66894336	61726732	52011720	122086344	152607200	97899256	117680544	138782448	61481524	81399952	73477256	77487824	73641144
sp|P03976|KV2A5_MOUSE;tr|A0A075B5K6|A0A075B5K6_MOUSE	0.89995	-0.322764	0.746866	0.376952	0.756179	0.224059	1	5.05495e+06	5.90426e+06	6322354	4.54665e+06	FSSSGSGTDFTLR	3.89193e+06	4.95878e+06	5.63044e+06	5738662	5.72184e+06	6918588	5.70916e+06	5.26745e+06	5.36378e+06	6742435	7.92958e+06	6754631	4821342	2.06912e+06	5.0227e+06	3.76747e+06	6447567	5.42639e+06
sp|Q8BH59|CMC1_MOUSE	0.897971	-0.444809	0.820425	0.278291	0.711854	0.351537	10	1.30221e+07	16615097	17724763	1.37003e+07	DIEVTKEEFAQSAIR;FGLYLPK;GLIPQLIGVAPEK;IAPLAEGALPYNLAELQR;IVQLLAGVADQTK;LATATFAGIENK;LLLADENGR;VGGINLLTAGALAGVPAASLVTPADVIK;VSALNVLQDLGLFGLYK;YLGLYNDPNSNPK	10866790	11243943	17039222	12938288	18416574	20600346	16240973	11202495	14573962	15179822	24707228	20578268	13584535	12788071	14745815	13999419	13837382	13130654
sp|P18525|HVM54_MOUSE	0.897331	-0.57387	0.169728	0.0963802	0.899093	0.276708	1	1.78634e+06	2.16402e+06	2.65898e+06	2.02417e+06	NNLYLQMSSLK	1.84276e+06	1766193	1.97618e+06	1.56021e+06	2.12729e+06	2.71247e+06	2.00596e+06	1.81035e+06	2.74831e+06	3.51058e+06	3.6884e+06	1.91751e+06	1.4301e+06	2.09673e+06	2.88618e+06	1.81389e+06	1.88455e+06	1.43951e+06
sp|P01646|KV5AD_MOUSE	0.890975	-0.29301	0.685727	0.203994	0.856156	0.245516	1	49767630	59000361	60974980	5.12208e+07	ASQDISNYLNWYQQKPDGTVK	43692020	45201892	55495980	54680628	63207964	69477448	52726100	50589932	60983844	68177512	71923512	62061660	41728372	49407080	60378308	42880924	58435908	45001804
sp|P10630|IF4A2_MOUSE;sp|P60843|IF4A1_MOUSE	0.890856	-0.381494	0.502556	0.205267	0.234998	0.130927	4	7.35227e+06	8.05071e+06	9577727	6.98301e+06	GIYAYGFEKPSAIQQR;GYDVIAQAQSGTGK;MFVLDEADEMLSR;VLITTDLLAR	5179564	8.12516e+06	9405785	6698560	8.30402e+06	10081268	7436646	6380919	9260058	7757279	13002646	9030682	8837970	5604200	6.65192e+06	6150123	9205032	7303774
sp|Q02248|CTNB1_MOUSE	0.88839	-0.377952	0.0738682	-0.0363137	0.140068	0.0995814	13	2.16363e+07	2.31825e+07	28116236	2.37734e+07	AAVMVHQLSK;AGDREDITEPAIC[+57.021464]ALR;EAAEAIEAEGATAPLTELLHSR;GLNTIPLFVQLLYSPIENIQR;HAVVNLINYQDDAELATR;LHYGLPVVVK;LLNDEDQVVVNK;LSVELTSSLFR;LVQLLVR;NEGVATYAAAVLFR;SPQMVSAIVR;TMQNTNDVETAR;TSMGGTQQQFVEGVR	21292974	13737308	30670210	20844590	27390910	24350154	24472366	16516381	24286796	24450704	30534730	26816734	34492216	25270756	21529928	17958574	27997196	26110438
sp|Q9D855|QCR7_MOUSE	0.887191	-0.34437	1.14481	-0.469405	0.217684	0.122579	1	1.72887e+06	1.88218e+06	2.19496e+06	2.60595e+06	DDTLHETEDVK	2.07733e+06	1.17489e+06	2040391	1622854	1.45091e+06	1886198	2.35828e+06	1.83334e+06	1981899	1.80194e+06	2.83366e+06	2203360	2.15395e+06	2.75134e+06	3.57597e+06	2314156	2.12201e+06	2266284
sp|P12382|PFKAL_MOUSE	0.878248	-0.484184	0.640743	0.32648	1.71775	0.898809	6	5.15808e+06	9.61737e+06	7215092	7.66966e+06	EQWWLNLR;GQVQEVGWHDVAGWLGR;IMEVIDAITTTAQSHQR;LNIIIIAEGAIDR;NEWGSLLEELVK;TNVLGHLQQGGAPTPFDR	3.76334e+06	2.74657e+06	7842755	6.27964e+06	7.65685e+06	11025344	10742208	9045074	5862567	5.96614e+06	8608864	7.36671e+06	8271175	5613927	6074253	5866379	11292554	9501189
sp|Q80TL1|ADCY2_MOUSE	0.877701	-0.668007	0.264112	-0.181187	1.34541	0.992836	1	174614	347498	277440	393999	AEAAAAAAAGGGEGLQR	263770	43256.8	148772	242657	327914	478529	324255	259295	280340	344560	306560	138445	317297	257253	380161	485211	305280	542090
sp|Q8CAQ8|MIC60_MOUSE	0.877218	-0.395304	0.285208	-0.238096	0.294935	-0.187502	9	16020049	1.40676e+07	2.10699e+07	1.65918e+07	AVDEAADALLK;ELDSITPDITPGWK;ERPPEEVAAR;LPVAQSQK;LSEQELEFR;SEIQAEQDR;STSETTEEAFSSSVR;TSSVTLQTITAQNAAVQAVK;VVSQYHELVVQAR	20165284	15995217	15678455	12241240	16160704	19077196	12201067	8831455	24714958	17884154	27036888	21446776	14266685	16812852	21946344	23492648	10285558	10421714
tr|A0A140T8P5|A0A140T8P5_MOUSE	0.875487	-0.297286	0.556333	0.160239	0.376489	0.116624	2	1.41685e+07	1.53615e+07	1.74107e+07	1.37466e+07	LLVYFASTR;SSQSLLNSSNQK	12592807	13078892	16766959	14235524	14304456	17880394	16020408	13240616	16497530	19768000	21178472	17262568	12347153	13286183	15816530	10897810	15692890	13039703
sp|P18872|GNAO_MOUSE	0.875069	-0.25839	0.135814	-0.0737121	1.84051	0.550433	10	48183160	70565447	5.76339e+07	7.42646e+07	AMDTLGVEYGDK;AMDTLGVEYGDKER;EYQLNDSAK;IGAGDYQPTEQDILR;IIHEDGFSGEDVK;LFDVGGQR;LWGDSGIQEC[+57.021464]FNR;MEDTEPFSAELLSAMMR;QYKPVVYSNTIQSLAAIVR;YYLDSLDR	43933824	37389460	53129744	58279612	60482156	65976424	74180512	81622696	53377664	48162552	66069768	64019856	56539844	59662580	58777808	63416192	93923744	95542512
sp|P01863|GCAA_MOUSE;sp|P01865|GCAM_MOUSE	0.873212	-0.450369	0.346654	0.227643	0.514667	0.359849	9	799195810	1.0256e+09	1092012672	875893234	APQVYVLPPPEEEMTK;APQVYVLPPPEEEMTKK;C[+57.021464]PAPNLLGGPSVFIFPPK;DLPAPIER;GPTIKPC[+57.021464]PPC[+57.021464]K;NSYSC[+57.021464]SVVHEGLHNHHTTK;NTEPVLDSDGSYFMYSK;TTAPSVYPLAPVC[+57.021464]GDTTGSSVTLGC[+57.021464]LVK;VNNKDLPAPIER	999750020	790112000	724595970	682325250	1270188290	1428063360	694043520	710109440	1266829180	1410034180	1210087040	976912130	596200830	1035936960	1048229570	799978940	847306240	648014460
sp|P35979|RL12_MOUSE	0.869469	-0.515692	0.128342	-0.0804266	0.191505	0.115129	6	3.886e+07	4.20881e+07	55557300	44501072	C[+57.021464]TGGEVGATSALAPK;EILGTAQSVGC[+57.021464]NVDGR;HPHDIIDDINSGAVEC[+57.021464]PAS;HSGNITFDEIVNIAR;IGPLGLSPK;QAQIEVVPSASALIIK	47302856	27466410	43999248	36671340	43534252	55380188	36619384	32818702	53759760	39430240	65496056	80691504	38408940	38429460	48772916	62113844	36078372	37110768
sp|Q9R1V6|ADA22_MOUSE	0.868484	-0.46865	0.226452	0.120429	0.969127	0.634877	1	833151	1.29372e+06	1.15293e+06	1.19011e+06	FAISENPLITLR	598037	529912	1.16644e+06	1.03821e+06	1166316	1.8265e+06	1.21054e+06	971532	895333	1.14531e+06	1.51114e+06	934417	1.27843e+06	1.03777e+06	1.11965e+06	1.21314e+06	1.48389e+06	1096106
sp|O55131|SEPT7_MOUSE	0.868134	-0.352502	0.101598	-0.0400946	0.107849	-0.0634152	15	58190888	55688447	74296548	5.72578e+07	ADTLTPEEC[+57.021464]QQFK;DRLPLAVVGSNTIIEVNGK;DVTNNVHYENYR;FEDYLNAESR;ILEQQNSSR;IYEFPETDDEEENK;IYEFPETDDEEENKLVK;LAAVTYNGVDNNK;LKDSEAELQR;LPLAVVGSNTIIEVNGK;NLEGYVGFANLPNQVYR;QYPWGVAEVENGEHC[+57.021464]DFTILR;SPLAQMEEERR;STLINSLFLTDLYSPEYPGPSHR;VNIIPLIAK	77216840	52566616	57673856	45306240	60890832	67423456	49775648	44663852	86558304	58781324	73981368	91254336	60907408	62594396	64830560	56604608	54647052	47612472
sp|Q9CR62|M2OM_MOUSE	0.865642	-0.423846	0.762787	0.259854	1.23764	0.499897	5	1.10247e+07	1.55901e+07	14789566	1.30204e+07	AVVVNAAQLASYSQSK;EEGVPTLWR;GIYTGLSAGLLR;LGIYTVLFER;NVFNALVR	8612198	8109635	15442994	11933812	15650864	16444572	17353728	12911261	12050288	13552959	19104850	17400910	11838823	11504193	10985492	10526710	17181676	14904077
sp|Q9Z2C4|MTMR1_MOUSE	0.85928	-0.560128	0.378253	0.224825	1.10385	0.708356	4	5.49558e+06	8.97946e+06	8.10269e+06	7.68372e+06	DPHFVLDVPLGVISR;HAFPLSNGQVLFAFNYK;LTIFDAR;VPVLSWIHPESQATITR	4503957	3710357	7157973	6.61005e+06	7541788	13188737	6.98874e+06	8198584	5969653	6311844	12748112	7804018	7679829	5231923	7.07017e+06	9087284	7720399	9308800
tr|V9GX06|V9GX06_MOUSE	0.858633	-0.345353	0.480602	0.22666	1.19767	0.55581	2	1.73687e+07	25531872	2.20663e+07	2.18198e+07	LISWYDNEYSYSNK;VIHDNFGIVEGLMTMAHAITATQK	14749008	9953762	23252196	21519800	23585568	28492434	28770600	21278886	20020884	23188966	22456904	21032168	23632372	17825964	20005568	15795617	31579152	23892786
tr|A0A075B5R4|A0A075B5R4_MOUSE	0.856411	-0.256215	0.0370627	-0.0136306	0.456672	0.0987824	2	2.7208e+07	2.91362e+07	3.24957e+07	2.94128e+07	QRPEQGLEWIGR;QSGAELVRPGASVK	29596684	27265644	25782290	26187492	30009284	33422722	27581872	25531088	32509280	37686052	38753496	29565560	23963956	29665476	36433564	26047056	28487632	26430396
sp|P99024|TBB5_MOUSE	0.855203	-0.404725	0.10599	-0.0660031	1.42902	0.633794	4	85012309	131908508	1.12542e+08	1.38083e+08	ALTVPELTQQVFDAK;ISVYYNEATGGK;MAVTFIGNSTAIQELFK;MAVTFIGNSTAIQELFKR	72129144	48571084	109243616	110105392	106535248	150154944	134794464	136149376	87562448	97373960	118459416	135127712	124188312	94216608	121814184	116237280	190068544	168080800
sp|Q9R1P4|PSA1_MOUSE	0.851553	-0.726723	0.837036	-0.521772	1.47905	-0.6998	2	1.05088e+06	646980	1.73907e+06	928880	FVFDRPLPVSR;NQYDNDVTVWSPQGR	1.23913e+06	1.30551e+06	712983	945889	779457	560932	682501	565029	1.5803e+06	755535	2912404	1.91899e+06	1.52813e+06	1.38539e+06	819945	1.14628e+06	668159	624631
sp|O08992|SDCB1_MOUSE	0.850766	-0.980594	0.10008	0.0995101	0.502258	0.543961	1	224539	327372	443079	305552	SIDNGIFVQLVQANSPASLVGLR	204134	99566.1	206775	387682	320147	531459	203034	254847	195245	478104	825739	399052	317253	209450	470128	287246	295885	265053
sp|Q9D2G2|ODO2_MOUSE	0.850461	-0.339855	0.0620265	-0.0438638	0.800135	0.425578	8	40335700	54175317	51050064	5.58478e+07	AKPAETPAPAHK;ASAFALQEQPVVNAVIDDATK;EAVTFLR;GLVVPVIR;LGFMSAFVK;NDVITVQTPAFAESVTEGDVR;NVETMNYADIER;VEGGTPLFTLR	32499592	34829240	42531400	51482568	34008116	69929584	57026016	55737552	50185908	39609856	57745596	64715776	42993184	40900528	51365212	47117828	75313408	64541840
sp|A6X8Z5|RHG31_MOUSE	0.845917	-0.518491	0.00700657	0.00320687	0.372337	0.201512	1	2.3829e+06	2.74011e+06	3.4134e+06	2.73402e+06	NLALVWAPNLLR	2.01869e+06	1.98888e+06	3.48171e+06	2.04232e+06	2.57069e+06	3.14503e+06	2977689	2.26701e+06	2.84051e+06	2.75044e+06	5277860	3.13567e+06	3062546	2.8252e+06	2.57955e+06	2.08779e+06	3.37004e+06	2807530
sp|P18527|HVM56_MOUSE	0.84573	-0.357457	0.370329	0.142789	1.00067	0.202572	3	1.35004e+07	1.55356e+07	1.72963e+07	1.40716e+07	EVKLVESGGGLVKPGGSLK;NILYLQMSSLR;RLEWVASISSGGSTYYPDSVK	13469208	13236377	13864988	13431164	15341705	18523652	14325244	13951792	17408094	20812154	21935742	15800213	10525286	13661335	18657746	11487516	14800813	11750701
sp|P19253|RL13A_MOUSE	0.845277	-0.552607	0.173364	0.0898164	0.85109	0.441278	1	430068	583950	630796	548704	LAHEVGWK	308076	322572	499800	589825	479162	692402	680266	483968	555933	362367	786940	888174	560566	361839	505857	654964	627970	592888
sp|Q91V14|S12A5_MOUSE	0.84503	-0.270383	0.63867	0.166025	1.07026	0.378119	9	8.66144e+06	1.12568e+07	1.04468e+07	1.00331e+07	DGIVPFLQVFGHGK;EIQSITDESR;ENLWSSYLTK;ESSPFINSTDTEK;GLTIVGSVLEGTFLDNHPQAQR;LNEVIVNK;NFIELVR;NWRPQLLVLVR;VDQDQNVVHPQLLSLTSQLK	8663790	5908253	10655368	9418355	10097979	13388889	11298308	10242061	10537160	8910191	11741447	11528010	9517223	8008935	9732181	10374001	11390445	10660129
tr|A0A075B5Q4|A0A075B5Q4_MOUSE	0.844797	-0.380201	1.08085	0.407491	0.662972	0.247355	1	1.2876e+06	1.52842e+06	1.67584e+06	1.15232e+06	NTLYLQMSR	1.23957e+06	1.06732e+06	1.72311e+06	1.1204e+06	1.44019e+06	1.79589e+06	1.47385e+06	1.40374e+06	1.75496e+06	2.0172e+06	1.96902e+06	1573494	1064528	1.00422e+06	1298108	753615	1.63418e+06	1.0715e+06
sp|Q9D8W5|PSD12_MOUSE	0.84462	-1.0704	0.0552293	-0.0467124	0.955967	0.657509	1	950637	1.49949e+06	1.99636e+06	1.54884e+06	LQEVIETLLSLEK	951026	536498	1.1284e+06	1.18662e+06	1.39762e+06	2.24516e+06	1202758	1.15244e+06	1353992	920025	4011325	2246538	1.4499e+06	1.05546e+06	1.57662e+06	1.99229e+06	1.97487e+06	1144966
sp|Q64332|SYN2_MOUSE	0.843881	-0.307333	0.845351	0.336937	1.22449	0.619581	6	1.17918e+07	1.81173e+07	1.45914e+07	1.43439e+07	EMLTLPTFPVVVK;QTAASAGLVDAPAPSAASR;SFRPDFVLIR;TPALSPQRPLTTQQPQSGTLK;TPALSPQRPLTTQQPQSGTLKEPDSSK;VLLVVDEPHTDWAK	11409238	10427508	16116966	9213678	22040762	18550934	20236982	11640685	16217420	14492198	15248754	15952675	11046189	15159468	14414942	10780118	16756800	14608036
sp|Q9CZ13|QCR1_MOUSE	0.842321	-0.375111	0.177062	0.114836	0.378985	-0.264909	7	7.74116e+06	6.44259e+06	1.00398e+07	5949650	IQEVDAQMLR;LC[+57.021464]TSATESEVTR;MVLAAAGGVEHQQLLDLAQK;NALVSHLDGTTPVC[+57.021464]EDIGR;NRPGNALEK;TDLTDYLNR;VVELLADIVQNSSLEDSQIEK	8230424	6.21336e+06	10591992	5.92886e+06	7825833	7448348	7116689	3.37948e+06	8790832	9796533	12194641	11930300	7.48677e+06	7473972	5.08328e+06	6765811	5.89828e+06	4526899
sp|O88485|DC1I1_MOUSE	0.841624	-0.402574	0.0012874	-0.000506284	1.99899	0.714582	5	4.07897e+06	6693620	5.39184e+06	6.69597e+06	ALAEDSDIFFDYSGR;IGHDSELENQEK;IWIYDVGELAVPHNDEWTR;KEPVQDDSDLDR;TLQWDTDPSVLQLQSDSELGR	5173180	2512646	3.71538e+06	4914670	6.35524e+06	7647035	6011319	6.76088e+06	6579048	4560949	6558188	3.99422e+06	5266807	4988055	6923541	7.8161e+06	6994928	6.75722e+06
sp|Q99MR8|MCCA_MOUSE	0.840483	-0.587835	0.399253	-0.216519	0.874725	0.68135	1	217292	348459	326588	404883	EFQEQLESAR	204381	54717.1	260592	349479	242174	453815	337854	359992	337969	238257	373337	420164	263213	291428	344996	552118	407137	428739
sp|Q9Z268|RASL1_MOUSE	0.838827	-0.774886	0.426113	0.334335	1.04428	1.07557	2	761424	1.60475e+06	1.30284e+06	1.27281e+06	GLAGPFLDYLTR;NVNDLNQWLSALR	522722	245261	1.29007e+06	987640	1.51728e+06	2.54549e+06	1484367	871854	837438	1.0864e+06	2.1725e+06	1.16928e+06	1.24858e+06	736312	1.34081e+06	1.37847e+06	1672148	1.23629e+06
sp|Q922F4|TBB6_MOUSE	0.838539	-0.481855	0.138861	0.0983741	1.13928	0.663903	2	30306505	48016501	4.23242e+07	4.48515e+07	MASTFIGNSTAIQELFK;MASTFIGNSTAIQELFKR	24123686	16998278	37401736	42702320	35516420	61346120	52185632	43017832	32957752	32817196	52989068	53155672	39701324	31102280	48563900	31441678	64936740	48212900
sp|Q9CYT6|CAP2_MOUSE	0.836557	-0.388947	0.410192	-0.164895	0.156615	-0.0888651	2	1.9861e+06	1.86745e+06	2.60067e+06	2.09357e+06	LEQLSAGLDGPPR;SALFAQLNQGEAITK	2.07184e+06	1.5401e+06	2.74805e+06	1584398	1.97898e+06	1.98468e+06	1.83328e+06	1.67287e+06	3.06031e+06	2.12626e+06	1.94883e+06	3.21817e+06	2649777	2395586	2.09082e+06	1.30822e+06	2.49672e+06	2176505
tr|A0A0B4J1H7|A0A0B4J1H7_MOUSE	0.834713	-0.227907	0.807307	0.238533	0.840978	0.227308	4	35550617	41617269	4.16346e+07	3.52751e+07	FTGSGSGTDFTLK;LDSGVPDR;RLIYLVSK;SSQSLLDSDGK	31989052	30239148	40644712	39329556	37547644	48408240	42403272	38109920	38169008	47061184	43894796	45812672	33235174	30025068	38930748	27284874	43321380	36813264
sp|P62259|1433E_MOUSE	0.833807	-0.195041	0.0969631	-0.0494429	0.913487	-0.40131	10	76364255	57820767	8.74185e+07	5.98367e+07	AAFDDAIAELDTLSEESYK;EAAENSLVAYK;EALQDVEDENQ;EDLVYQAK;HLIPAANTGESK;IISSIEQK;LIC[+57.021464]C[+57.021464]DILDVLDK;VAGMDVELTVEER;YLAEFATGNDR;YLAEFATGNDRK	82519144	68005840	93010160	61921876	73130680	64750824	55394928	38006636	88428864	88841696	77936504	89907112	91978368	63800008	68814280	62618988	53265184	50685056
tr|A0A0B4J1M0|A0A0B4J1M0_MOUSE	0.833798	-0.325505	0.620731	0.202068	0.714066	0.279917	1	2482801	3.01443e+06	3.1112e+06	2.62046e+06	QVQLKQSGAELVKPGASVK	2.23142e+06	2.17129e+06	3.05662e+06	2.47187e+06	2609468	3.90215e+06	2670016	2.87609e+06	3.0367e+06	3200897	4.17891e+06	2764425	2.37509e+06	2.98395e+06	2849195	2207466	2.53351e+06	2.52816e+06
sp|O89112|LANC1_MOUSE	0.832397	-0.370738	0.336407	-0.202032	0.419527	0.291061	3	2.66518e+06	3260951	3.44611e+06	3.75113e+06	AFPNPYADYNK;ELLQQMER;SLAENYFDSTGR	2.95069e+06	1.65176e+06	3.59868e+06	2459575	3.54009e+06	4466473	2745039	2.29221e+06	2.68546e+06	4.1644e+06	3.72586e+06	2.91098e+06	3743864	3497201	5291578	3.6286e+06	3.54051e+06	2.79776e+06
sp|Q6ZPE2|MTMR5_MOUSE	0.830838	-0.513739	0.120323	0.0788475	1.16378	0.671353	32	4.23874e+07	67504711	6.05184e+07	6.39144e+07	AALYIIGDK;AQNTPSPGQAQADSSSLEQEK;ATDLFDELVAHEVAR;ATFAFTLGSAHTPGRPPR;AVLDHQQFDFVVR;EESTVFSQAIHYANR;GLLALLFPLR;GSGEGQGQILQR;GVIDLAEVEAVAPGTPTIGAPK;GVRPDPLQQWELVPIEVFEAR;HVQELAEQLYK;IELGLLYEEK;ISVQTPVDQLLQDGLQLR;LDEGTIQWIVDQAAAK;LFAQLLQGYR;LGLGTLSSSLSR;LLPGEEC[+57.021464]VLDGLR;LSSTAPAQPGQLFAPK;LWPTLSR;MSYLLLPLDSSK;NPPTFFVAVLTDINSER;QVIQTPLVDSLPVSR;SALDVASEQR;SFPVAALTK;SSGLGSDVGSR;STSTLYSQFQTAESENR;S…	34889612	27593806	56931388	50134728	57338212	93954248	53900464	64825920	48316744	48270204	92847720	54517836	58639412	42950844	56676948	77628080	61852700	80463360
tr|A0A0B4J1I7|A0A0B4J1I7_MOUSE	0.828524	-0.256897	0.600701	0.196216	0.875773	0.27686	1	12366338	1.49825e+07	14776608	1.30773e+07	SSPKPWIYLTSNLASGVPAR	12704586	9508071	13763601	13489094	13505892	18255408	14867854	13300828	14931177	16771706	16665572	14633684	10880901	11302855	16235244	11131957	14628098	12088242
tr|A0A0B4J1J1|A0A0B4J1J1_MOUSE	0.82811	-0.503872	1.09126	0.456515	0.718492	0.468174	1	1.37794e+06	1.90618e+06	1.95393e+06	1.38912e+06	ASQSISNYLHWYQQK	1.03402e+06	600069	1.74095e+06	2.13671e+06	1976572	2.14706e+06	1.77533e+06	1.72576e+06	1.55965e+06	1970995	2.38375e+06	2232434	1.62285e+06	1.01881e+06	1.07446e+06	1.09921e+06	2.09342e+06	1659697
sp|P80313|TCPH_MOUSE	0.827101	-0.470293	0.499473	0.248676	1.1529	0.643965	6	4.24401e+06	6.63176e+06	5.87961e+06	5.58174e+06	ALEIIPR;ATISNDGATILK;GGAEQFMEETER;INALTAASEAAC[+57.021464]LIVSVDETIK;LPIGDVATQYFADR;SQDAEVGDGTTSVTLLAAEFLK	3658426	2.92285e+06	5567245	4827505	7318412	8899935	5.19678e+06	5.11192e+06	5336630	4595996	5.00377e+06	8856048	5.60559e+06	4.16729e+06	6.53458e+06	4.97435e+06	6.79214e+06	5.44036e+06
sp|Q99PU8|DHX30_MOUSE	0.826218	-0.745505	0.0733137	0.117344	0.986137	1.07344	2	101730	214086	170557	197362	AVDEAVILLQEIGVLDQR;LSQSLLELWR	43899.5	76775.7	127218	159027	89607.3	248266	180347	338123	129851	148260	148507	296485	129682	74685.5	92809.9	168741	246152	404423
sp|P38647|GRP75_MOUSE	0.820996	-0.389157	0.0260287	0.0118076	0.80409	0.364482	23	90966334	117111814	1.19132e+08	1.16157e+08	AMQDAEVSK;AQFEGIVTDLIK;ASNGDAWVEAHGK;DAGQISGLNVLR;DSETGENIR;EQQIVIQSSGGLSK;EQQIVIQSSGGLSKDDIENMVK;ERVEAVNMAEGIIHDTETK;LFEMAYK;LLGQFTLIGIPPAPR;LYSPSQIGAFVLMK;NTTIPTKK;QAASSLQQASLK;QAVTNPNNTFYATK;RYDDPEVQK;SDIGEVILVGGMTR;SQVFSTAADGQTQVEIK;STNGDTFLGGEDFDQALLR;TTPSVVAFTADGER;VEAVNMAEGIIHDTETK;VINEPTAAALAYGLDK;VLENAEGAR;VQQTVQDLFGR	115308680	68044152	95989552	84522952	110561008	149312928	120775096	87798224	123846120	159114208	89073720	133412984	90213096	96873672	119054232	125159816	124140048	115558416
sp|P84091|AP2M1_MOUSE	0.819459	-0.315188	0.585194	0.19106	0.337821	0.186299	16	104044446	118386032	1.29449e+08	103701648	ASENAIVWK;DIILPFR;EEQSQITSQVTGQIGWR;ESQISAEIELLPTNDK;IPTPLNTSGVQVIC[+57.021464]MK;LNYSDHDVIK;MC[+57.021464]DVMAAYFGK;NAVDAFR;QSIAIDDC[+57.021464]TFHQC[+57.021464]VR;SISFIPPDGEFELMR;SNFKPSLLAQK;SNIWLAAVTK;SPVTNIAR;TFITQQGIK;VNVIHAR;WARPPISMNFEVPFAPSGLK	79538640	86283352	145222544	105133248	119498360	145243136	114991464	93811168	134676912	106957592	147672384	143060944	114879136	102717848	86170296	94276848	124978384	110364864
sp|Q920P5|KAD5_MOUSE	0.814756	-0.531712	0.270384	0.180895	2.9142	1.43336	3	2.88529e+06	7.79247e+06	4.17111e+06	6874175	GDLVPSGVVLELLK;IIFLMGGPGSGK;IILVIGGPGSGK	2.3259e+06	1745003	4.72983e+06	2740439	6496637	7.50078e+06	9185448	7987027	4447020	3.6354e+06	5982212	3132377	3658525	6.32504e+06	4798352	4.07075e+06	9342278	9834450
sp|Q91X97|NCALD_MOUSE	0.811575	-0.593721	0.589765	-0.307883	0.715605	0.648318	1	616896	966886	930980	1.1969e+06	AEMLEIVQAIYK	1.08941e+06	283365	569307	525500	1.06704e+06	1.26053e+06	1.05561e+06	484360	1.2572e+06	905470	1.11257e+06	677992	701672	1.27644e+06	1.55039e+06	1.12732e+06	1.04434e+06	986003
sp|Q80UP3|DGKZ_MOUSE	0.811362	-0.63574	0.121447	0.157076	0.901032	1.12002	7	7.00193e+06	1.52187e+07	1.08791e+07	1.36487e+07	AEPNPEAGPEER;AQDTELAAYLENR;IIQSFLWYLNPR;ILSHVEEGNVVQLDR;LKPPPPVAILPLGTGNDLAR;TDLQGDTPR;TLLHHAVSTGSK	8620367	6318398	6505182	6.56379e+06	19212910	26302412	7498946	7.86047e+06	8999181	12600099	18310708	7394145	7.0916e+06	12866003	20412890	17739472	7943843	9281480
sp|Q9WV55|VAPA_MOUSE	0.810592	-0.386567	0.126228	-0.0654722	0.662522	0.38353	4	7.75632e+06	10118346	10139671	1.05881e+07	FKGPFTDVVTTNLK;GPFTDVVTTNLK;HEQILVLDPPSDLK;VAHSDKPGSTSAVSFR	8564755	4.74478e+06	8903705	8812025	10115897	13614627	9920216	6822644	9167303	10485438	13745418	7225157	10075039	8915731	11518624	12382541	10299374	9824301
sp|Q9R0P5|DEST_MOUSE	0.809545	-0.184448	1.0178	0.223903	0.729625	0.188875	3	5.57022e+06	6.34935e+06	6.32989e+06	5.4366e+06	HEYQANGPEDLNR;KEELMFFLWAPEQAPLK;YALYDASFETK	5228891	4463241	6506786	6.08195e+06	6.57142e+06	6953298	6.07312e+06	5799544	5931314	5.69971e+06	6699873	6391002	6927574	5172242	5182739	4.45037e+06	6676290	5701359
sp|Q3TXS7|PSMD1_MOUSE	0.809097	-1.0337	0.054943	0.0387653	1.18911	0.829174	2	576348	1.02398e+06	1.17994e+06	996831	AAVESLGFILFR;DTSEDVEELVEPVAAHGPK	530118	320057	864198	591019	1088446	1435388	916301	655782	688285	731505	2.43884e+06	1.06599e+06	975100	782347	1.1273e+06	849914	1.26245e+06	962150
sp|Q8BWF0|SSDH_MOUSE	0.808292	-0.453538	0.0558895	-0.0386908	0.656272	0.415946	4	7.12339e+06	9503844	9.75474e+06	9.76217e+06	AAYDAFNSWK;HQSGGNFFEPTLLSNVTR;VGNGFEEGTTQGPLINEK;WLPAPATFPVYDPASGAK	4.83725e+06	6201759	7618001	9836562	5643543	12165107	10173898	10032828	8811664	6401475	10998240	13571784	8990514	7147963	8688788	9002468	12553816	11417818
sp|Q9Z1S5|SEPT3_MOUSE	0.807918	-0.536882	0.285696	0.0924132	0.10509	-0.0382374	5	10695286	10415540	15517083	9.76928e+06	AIGHVIEEGGVK;EVTHNIHYETYR;FLKEEVNIAR;STLVNTLFK;VVNIIPVIAK	11119715	9556548	13006599	9098282	11435884	10701140	10078646	9446490	17477086	9166430	13790169	24391058	12760672	10559150	8280709	7799257	11988648	10218645
sp|Q64291|K1C12_MOUSE	0.807415	-0.768822	0.447783	-0.499329	0.136418	-0.182863	2	4.00528e+06	3.52846e+06	6.82451e+06	4.98768e+06	QTVEADINGLRR;VSNAQLLLQIDNAR	1874959	7.30986e+06	3.30902e+06	3.52728e+06	5.33423e+06	3432736	2.56106e+06	2.78582e+06	4.03179e+06	4.22983e+06	8.27801e+06	10833069	6749833	6.97334e+06	2666576	8557722	2382246	4.35852e+06
sp|Q9D023|MPC2_MOUSE	0.805979	-0.69522	0.990864	0.575716	1.21137	0.847071	2	308706	555315	499836	372590	LRPLYNHPAGPR;TVFFWAPIMK	357325	105339	426471	345691	455403	628300	747454	390104	420994	435576	861797	413747	367067	267533	409114	292846	583956	309503
sp|Q9CW46|RAVR1_MOUSE	0.804924	-2.77082	0.278403	0.324505	3.11403	3.55426	1	3269467	38407397	2.23139e+07	3.06711e+07	LPPEPGLPDSYGFDYPTDVGPR	0	13077868	0	0	27324460	35474012	48558368	42272748	30052468	0	54503072	27013974	0	34581312	0	19689970	55051924	44032208
sp|P01671|KV3AJ_MOUSE;sp|P01673|KV3AL_MOUSE	0.799247	-0.394549	0.874965	0.259614	0.693032	0.33441	1	750095	945767	986024	790009	ELPLTFGAGTK	624346	470514	965573	939949	857237	1.09507e+06	824941	1.00582e+06	902159	1.15091e+06	1.18946e+06	677100	1.01049e+06	614519	742629	726096	886794	980010
tr|A0A075B5N3|A0A075B5N3_MOUSE	0.798555	-0.246256	0.60477	0.176767	0.626085	0.147218	3	1.16803e+07	1.29352e+07	1.38543e+07	1.14435e+07	DIVMTQSPSSLSVSAGEK;LLIYGASTR;NYLAWYQQKPGQPPK	10067625	10331767	12978978	13342961	12273619	14118322	12879521	12469232	13612468	14310476	16066890	15153011	10128837	11091890	12541893	8.21073e+06	14253749	11119410
sp|P42125|ECI1_MOUSE	0.797103	-0.596233	0.21661	-0.1128	0.2904	0.282658	1	185737	225937	280791	244311	ALQLGTLFSPAEALK	100492	100597	247145	294713	177876	309034	204899	211938	221453	203087	308948	407024	263441	182084	231188	231191	279496	297596
sp|O08582|GTPB1_MOUSE	0.796477	-0.52805	0.725889	0.269393	1.1051	0.740517	1	746514	1.24726e+06	1.07646e+06	1.03481e+06	LVLVSPTSEQYDSLLR	402461	337190	1.21852e+06	1027885	1.04808e+06	1.42813e+06	1.18446e+06	1.32836e+06	888608	1.04531e+06	1264799	1.20259e+06	980972	756182	1.00517e+06	927233	1430415	1.05505e+06
sp|O70325|GPX4_MOUSE	0.79357	-0.468227	0.50219	0.343894	1.52734	0.85553	1	482429	872918	667396	687782	TDVNYTQLVDLHAR	317438	216463	712410	683403	941860	819337	984402	746072	535152	672555	737396	671861	720014	682249	377373	363417	931384	1.08449e+06
sp|P41216|ACSL1_MOUSE	0.793186	-0.652999	0.512406	0.360065	0.637207	0.540633	1	259953	378131	408759	294613	VLQPTIFPVVPR	187024	84273	408284	360231	350054	487545	407642	267282	325716	392928	622517	430437	272199	184652	242898	219308	499936	326271
sp|Q9WUA3|PFKAP_MOUSE	0.793063	-0.24284	0.549487	0.203109	2.24933	0.761941	4	7.66497e+06	1.2998e+07	9.07011e+06	1.12911e+07	DLLFQPVAELK;IIEVVDAIMTTAQSHQR;LESLQHHEEL;NGDIDNDTVQK	7335111	5.11757e+06	9653420	8553766	12608020	15392674	12121550	11869855	9345505	8673658	9198330	8391030	9742018	7.84534e+06	11360919	10056219	12749978	14442958
tr|A0A075B5V7|A0A075B5V7_MOUSE	0.789947	-0.215334	1.04561	0.303893	0.87832	0.253206	2	2.64925e+07	31575128	3.0757e+07	2.55779e+07	EVKLQQSGPELVKPGASVK;SSSTAYMQLK	26771676	25131192	27834770	26232284	35223004	37507808	28213454	25356246	32146248	35992720	32303624	31518580	21824036	22912140	30068764	22434740	28269432	24204262
sp|P28740|KIF2A_MOUSE	0.789556	-0.335574	0.329017	-0.115453	1.14825	-0.561783	20	141487940	95853036	1.78541e+08	1.03839e+08	AALQEEEQASK;ARPSQLPEQSSSAQQNGSVSDISPVQAAK;AVFQESIR;DLDVITIPSK;DSFIGENSR;DVFLMLK;DVVMVHEPK;FDYAFDDSAPNEMVYR;FSLIDLAGNER;GMATC[+57.021464]FAYGQTGSGK;GSLDYRPLTTADPIDEHR;IDILTELR;LEGAEINK;LQQQELR;NKPHTPFR;QQVQVVGLQER;SHAVFQIILR;THTMGGDFSGK;VFDLLNR;YLENQTFR	126702648	104077560	191215392	143956160	98818176	119090256	93281264	72222448	151954496	145791968	167210832	225184496	202561504	105151832	101431872	122494152	89230512	100887016
sp|P46471|PRS7_MOUSE	0.788317	-1.26953	0.124619	-0.104203	1.31238	0.906613	3	528629	990990	1.27444e+06	1.06522e+06	ALDEGDIALLK;FDDGAGGDNEVQR;QTLQSEQPLQVAR	422518	263611	740417	687972	935539	1.42285e+06	872209	733366	719545	598727	2.87415e+06	1.17252e+06	1.00725e+06	664049	975262	1.64203e+06	1.08643e+06	958306
sp|P18529|HVM58_MOUSE;tr|A0A075B5Q2|A0A075B5Q2_MOUSE	0.783818	-0.470526	0.322181	0.186083	0.637878	0.271354	1	4.34141e+06	5.23982e+06	6.01552e+06	4.60574e+06	NTLYLQMSSLR	4855567	4513167	4348923	3.64798e+06	6109284	6.49507e+06	4.36286e+06	3.99206e+06	6761926	7.74739e+06	7.68125e+06	5.03844e+06	2.84858e+06	5445201	6240944	3.79564e+06	4467749	3.07919e+06
sp|P62482|KCAB2_MOUSE	0.783675	-0.615218	0.108593	0.0922593	1.05697	0.834534	6	5.43404e+06	9.69042e+06	8.32381e+06	9.09012e+06	AEVVLGNIIK;LKELQAIAER;LQLEYVDVVFANRPDPNTPMEETVR;LSSSIVHEIDSILGNKPYSK;NEGVSSVLLGASNAEQLMENIGAIQVLPK;QTGSPGMIYSTR	3.89221e+06	3.13306e+06	8569884	6.14101e+06	9245883	14548808	8.11709e+06	6.84989e+06	5.66443e+06	6125510	13008618	9421381	7.39909e+06	5.13698e+06	8165534	12731584	10379388	9037129
sp|P63318|KPCG_MOUSE	0.783471	-0.638711	0.24809	-0.231979	2.77499	1.9008	26	53206581	198683552	8.28393e+07	2.33343e+08	AAPALTPPDR;APTSDEIHITVGEAR;APVDGWYK;ATLNPVWNETFVFNLKPGDVER;C[+57.021464]HEFVTFEC[+57.021464]PGAGK;C[+57.021464]SC[+57.021464]C[+57.021464]EMNVHR;DVIVQDDDVDC[+57.021464]TLVEK;ENVFPGSTTR;FEAC[+57.021464]NYPLELYER;GPGGRPHFLTQLHSTFQTPDR;GPQTDDPR;GSDELYAIK;LDNVMLDAEGHIK;LGSGPDGEPTIR;LHISDFSFLMVLGK;LLNQEEGEYYNVPVADADNC[+57.021464]SLLQK;LSVEVWDWDR;MGPSSSPIPSPSPSPTDSK;NDFMGAMSFGVSELLK;NLIPMDPNGLSDPYVK;QG…	33049004	34703964	96232296	48841060	206750592	139341728	249017520	199624368	62719464	58356740	119635720	104967192	68517392	240036752	116422416	141152768	369043200	300059456
sp|P47963|RL13_MOUSE	0.781545	-0.700269	1.07014	-0.465496	0.311562	-0.162618	8	53656722	47937028	8.71819e+07	6.61911e+07	AKEAAEQDVEK;EAAEQDVEK;GFSLEELR;KGDSSAEELK;LATQLTGPVMPIR;STESLQANVQR;VDTWFNQPAR;VITEEEK	59695404	35094164	68199832	51637488	42640332	52364612	54493996	42249172	75640232	61385332	87571768	156699376	54612696	63241796	89385664	77223224	52766912	48337712
tr|A0A140T8M4|A0A140T8M4_MOUSE	0.779291	-0.509445	0.57881	0.341652	0.648734	0.412667	1	378064	503258	538175	397140	DIVMTQSPSSLTVTAGEK	349698	344911	393673	423974	641760	677344	347082	346846	486128	608294	835174	473666	287615	399451	499608	345558	424090	316990
sp|O55100|SNG1_MOUSE	0.777738	-0.38733	1.13823	0.524175	1.26553	0.678412	1	2.98471e+06	4.77667e+06	3.90392e+06	3.32149e+06	AGGAFDPYTLVR	3.89094e+06	2.60938e+06	2.91284e+06	2.52571e+06	5.09437e+06	4.60257e+06	6.35476e+06	3.05499e+06	4222498	5.25448e+06	3965624	3.71594e+06	2361046	3.87794e+06	4.14545e+06	3.00286e+06	3.0698e+06	2511403
sp|P01642|KV5A9_MOUSE	0.771092	-0.214855	1.12503	0.187838	1.31417	0.267136	2	20430981	2.4587e+07	2.37119e+07	2.15854e+07	ASQSIGTSIHWYQQR;YASESISGIPSR	18879844	17497992	21079996	24266092	24223696	26917930	24025162	23181122	25807734	26981378	24028782	23506116	18235688	18873932	24554618	19440454	23445780	21612262
sp|Q9D394|RUFY3_MOUSE	0.765016	-0.345627	1.20717	-0.254043	2.11853	0.717263	3	2.83258e+06	4.65693e+06	3.59937e+06	5.5536e+06	LVPEAAEITASVK;SFWGPLELVEK;TAEGQALSEAR	3.28808e+06	1.60634e+06	3565538	2.87036e+06	4785514	5057529	4.34757e+06	4437110	3140909	3.42669e+06	4.69551e+06	3.09478e+06	3.63897e+06	5018745	4.75409e+06	6.57173e+06	5388104	6035330
sp|P18524|HVM53_MOUSE;sp|P18526|HVM55_MOUSE;tr|A0A075B5Q0|A0A075B5Q0_MOUSE;tr|A0A075B5Q6|A0A075B5Q6_MOUSE	0.763211	-0.461715	0.372391	0.148577	0.878224	0.308643	1	3.04592e+06	3.7725e+06	4.19478e+06	3.40332e+06	NTLYLQMSSLK	3170383	2.2681e+06	3.47259e+06	3272618	3798749	4.63191e+06	3.55894e+06	3.10041e+06	4576599	4978846	5.71526e+06	3676426	2.02676e+06	3.65964e+06	4.18667e+06	2.74774e+06	3.72389e+06	2.69868e+06
tr|Q3TE80|Q3TE80_MOUSE	0.760417	1.18446	0.225342	-0.528072	0.564128	-0.935964	2	2.14049e+06	1.11882e+06	941792	1.61334e+06	LSLVSLLVR;YYTYTELLAISR	175220	4.14465e+06	2.10867e+06	2.13343e+06	678846	724057	1.43972e+06	1.63265e+06	458812	612818	364551	1.30317e+06	1.9696e+06	268061	4.43153e+06	273216	1.61643e+06	1.47746e+06
sp|Q9JIS5|SV2A_MOUSE	0.75995	-0.353177	0.999029	0.315387	1.5589	0.656381	5	3.37808e+06	5.32427e+06	4.31506e+06	4.27877e+06	AAPILFASAALALGSSLALK;GGLSDGEGPPGGR;HLQAVDYAAR;MADGAPLAGVR;TIHQEDELIEIQSDTGTWYQR	3.69452e+06	2.16403e+06	4147630	3.50612e+06	5.38224e+06	6095128	5984507	3.83519e+06	3612390	4307966	5421186	5111747	3121994	3394264	4.77498e+06	4664212	4678106	3.88228e+06
sp|Q9CWH6|PSMA8_MOUSE;sp|Q9Z2U0|PSA7_MOUSE	0.759053	-0.713826	0.65184	-0.336771	1.16863	-0.447626	1	1.25441e+06	919795	2.05742e+06	1.16163e+06	ALLEVVQSGGK	1.27987e+06	1.62778e+06	915096	1.1949e+06	950059	990809	838927	899385	1.28038e+06	1222187	3.69155e+06	2.32372e+06	1.76926e+06	1.53243e+06	1.05965e+06	1.53592e+06	862283	817881
sp|Q6ZQ18|EFR3B_MOUSE	0.755517	-1.92472	0.407329	0.589935	0.825469	1.3026	1	28692.3	70776.2	108934	47021.7	VPAEEITYETLK	0	38560.3	52973.4	23235.4	57250	135694	28920.8	61240.1	70181.5	13326.9	114386	281996	64778.7	101354	25274.6	54245.9	29675.8	24558
sp|Q8CBE3|WDR37_MOUSE	0.754716	-0.566744	0.0122716	-0.00907496	1.80466	0.96445	1	1.74411e+06	3.40331e+06	2.58333e+06	3424786	STLLELFGQIER	1.49968e+06	651932	2372719	2452096	2.6625e+06	3421149	3.7011e+06	3828491	1.83536e+06	1.76547e+06	3.66785e+06	2.53747e+06	3.11051e+06	2815662	2.50919e+06	2.63817e+06	4862233	4298682
tr|A0A075B5L4|A0A075B5L4_MOUSE	0.753019	-0.39844	0.535509	0.243437	1.06255	0.332151	1	3.01047e+06	3.78984e+06	3.96804e+06	3201396	SPQLLIYGATNLADGMSSR	3.30457e+06	3056791	3.03345e+06	2647050	3.74512e+06	4797148	3.44672e+06	3170389	4.1118e+06	5201989	5028017	3.22705e+06	2.27135e+06	3389910	4.35029e+06	2.77663e+06	3.32258e+06	2.16757e+06
sp|Q61301|CTNA2_MOUSE	0.750964	-0.346565	0.349877	-0.110826	0.0581063	0.0468868	21	3.26919e+07	3.37718e+07	41568668	3.64683e+07	AHVLAASVEQATQNFLEK;AVMDHISDSFLETNVPLLVLIEAAK;C[+57.021464]VIALQEGDVDTLDR;EELVAAVEDVR;EKGDPLNIAIDK;EKPEEFQTR;ESQDLKEELVAAVEDVR;GHTGIGELAAALNEFDNK;HISPVQALSEFK;HPDVAATR;IAEQVEIFHQEK;IASSEFADDPC[+57.021464]SSVK;IILDPMTFSEAR;IVEEALEAVK;LLEPLVTQVTTLVNTSNK;LLILADMADVMR;NATNEQDLANR;NTSDVINAAK;QVQEAIAGISSAAQATSPTDEAK;VIHIINAEMENYEAGVYTEK;VYGTAAVNSPVVSWK	34714672	18552006	45351336	32149456	40986680	35775224	34372368	23952886	36856460	40760032	47975368	33500744	48750736	38250488	33669028	34320096	38634280	37467812
sp|P48678|LMNA_MOUSE	0.750748	0.880145	0.278179	-0.988998	1.54972	-3.25264	1	617409	64778.6	335446	128573	SGAQASSTPLSPTR	831244	697854	868505	72031.8	211959	0	47155.1	0	584590	282666	70642.3	381796	357536	426146	86951.6	33815.3	60233.2	35719.5
sp|Q9CQP2|TPPC2_MOUSE;tr|Q8R3W2|Q8R3W2_MOUSE	0.750368	-0.89924	0.598718	0.740591	0.726757	1.13353	1	193065	423574	360083	253507	FAMNPFYEPNSPIR	234451	132077	315835	89899	707988	642852	198499	144958	332162	388358	687085	197183	195628	199860	400310	188093	206376	272895
sp|P01749|HVM05_MOUSE	0.746454	-0.266051	0.0646791	0.0482806	0.946641	0.276425	2	1.4239e+09	1724616705	1712260096	1667856512	DKATLTVDK;QRPGQGLEWIGNIYPSDSETHYNQK	1351839620	1080379650	1721593860	1541799420	1511129470	1916525060	1675637120	1795175170	1511433980	1645139840	1979425660	2058321540	1366979460	1320366210	1380943490	1168179710	1818285950	2651507200
sp|Q8BMF4|ODP2_MOUSE	0.745069	-0.505999	0.280168	-0.199872	0.608911	0.368522	16	84221259	108732146	1.19603e+08	1.24889e+08	AAPAAAAAMAPPGPR;DIDSFVPSK;DVPLGAPLC[+57.021464]IIVEK;DVPVGSIIC[+57.021464]ITVEKPQDIEAFK;GFDVASVMSVTLSC[+57.021464]DHR;GIDLTQVK;GLETIASDVVSLASK;ILVPEGTR;ISVNDFIIK;LQPHEFQGGTFTISNLGMFGIK;VAPAPAGVFTDIPISNIR;VFVSPLAK;VPEANSSWMDTVIR;VPLPSLSPTMQAGTIAR;VVDGAVGAQWLAEFK;YLEKPITMLL	60415940	76602512	91391048	108475536	61240640	132065864	122854656	118767424	109055720	74689368	120970528	190890960	102409176	80262672	106539520	108111640	173935328	155597616
sp|P10126|EF1A1_MOUSE	0.742949	-0.326152	0.00726901	0.00670144	0.927474	0.385787	3	6.72218e+06	8783008	8.42736e+06	8.7423e+06	MDSTEPPYSQK;VETGVLKPGMVVTFAPVNVTTEVK;YYVTIIDAPGHR	5.00272e+06	5522805	9484426	6.87876e+06	8.0448e+06	9214256	10057318	7.81566e+06	7.39036e+06	6521609	8689329	9926511	9609005	6931723	6.10223e+06	6.20758e+06	14589680	9880310
sp|Q9CSN1|SNW1_MOUSE	0.742729	0.696217	0.167967	0.155077	1.70524	0.95106	5	5.38783e+06	1.04162e+07	3.3253e+06	9.35466e+06	DISEVIALGVPNPR;EGPVQFEEDPFGLDK;LAEALYIADR;LLEDFGDGGAFPEIHVAQYPLDMGR;YTPSQQGVAFNSGAK	8044308	2094361	4.97805e+06	6434581	12110898	11197442	10725284	7.63134e+06	2040151	4387187	5129154	1.20989e+06	3860130	4.14883e+06	15316322	12726685	6.84626e+06	7735219
sp|Q9D6F9|TBB4A_MOUSE	0.739473	-0.38512	0.136892	0.0630926	1.69945	0.735041	6	5.36885e+07	89361528	7.01155e+07	8.55377e+07	EVDEQMLSVQSK;GHYTEGAELVDAVLDVVR;GHYTEGAELVDAVLDVVRK;INVYYNEATGGNYVPR;IREEFPDR;MAATFIGNSTAIQELFK	46128820	28139462	64416536	76069136	81679936	101608800	86971816	87185560	52847836	64003140	84434440	72826680	76465176	59647512	82248664	77411560	111078800	97302200
sp|Q9D172|GAL3A_MOUSE	0.738306	-0.427754	0.0567227	0.0484234	1.01867	0.631907	1	717421	1.11172e+06	965030	1.07503e+06	ITSLAQLNAANHDAAIFPGGFGAAK	640050	505073	802911	921650	729072	1.49409e+06	1319200	904533	748046	870236	952713	1.46411e+06	790049	710959	953852	885179	1.53633e+06	1288828
sp|Q8VD37|SGIP1_MOUSE	0.73557	-0.284489	0.655633	-0.335298	0.617429	0.420149	3	3.08299e+06	4.12524e+06	3.75502e+06	5204561	ASIGNIALSPSPVR;KPLDDTLALAPLFGPPLESAFDEQK;YNSPELDEEGYSIRPEEPGSTK	3822186	2.48945e+06	3.31958e+06	2.70075e+06	4.45652e+06	5907959	3.80659e+06	2.3299e+06	3851781	3.00188e+06	4903278	3.27008e+06	3.74806e+06	5.27763e+06	6449334	5606616	4.68323e+06	4005995
sp|Q9CQE8|RTRAF_MOUSE	0.73454	-0.509363	0.120136	-0.102769	0.12546	0.112868	6	8156893	8.82067e+06	1.16107e+07	9.47192e+06	AGVMALANLLQIQR;HILGFDTGDAVLNEAAQILR;INEAIVAVQAIIADPK;NAEPLINLDVNNPDFK;NFIVWLEDQK;QEAIDWLLGLAVR	10627172	5.68813e+06	9379304	6.93296e+06	8163821	13610620	6.8866e+06	6.62163e+06	10817736	7.90467e+06	18438326	12270790	8621981	7.53985e+06	11316063	13543287	8132664	6827722
sp|Q8C437|PEX5R_MOUSE	0.731038	-0.886751	0.187362	0.168468	1.54213	1.82064	1	204305	721680	377762	642142	AIDAFNAALTVRPEDYSLWNR	228785	94534.9	267211	226690	795247	1.18427e+06	530117	377084	247933	372183	761237	200792	306664	547610	806712	716707	641262	498420
sp|Q60930|VDAC2_MOUSE	0.730961	-0.575532	0.388779	0.213773	0.312979	-0.217732	6	1.84567e+07	1.58712e+07	2.75047e+07	1.36854e+07	LTFDTTFSPNTGK;LTLSALVDGK;SC[+57.021464]SGVEFSTSGSSNTDTGK;SNFAVGYR;VNNSSLIGVGYTQTLRPGVK;YQLDPTASISAK	14497946	16440500	25793296	17095172	19295834	19967852	14729334	9491958	22779704	19924260	25912000	47441720	21465920	12936874	18191702	12521442	12590470	12186730
sp|P54775|PRS6B_MOUSE	0.73095	-1.40442	0.405489	0.617	0.735614	1.1057	1	28510	61354.3	75469.2	40004.6	ENAPAIIFIDEIDAIATK	21676.7	15943.3	56466	19953.8	110886	73899.4	38750.8	21881.1	64187.6	38484.7	0	141403	133271	25917.4	22160.8	31263.2	25246.6	95434.7
sp|Q9Z204|HNRPC_MOUSE	0.730388	-0.962678	0.119688	0.146966	0.844861	0.883532	3	624824	1.15273e+06	1.21773e+06	1.04108e+06	MIAGQVLDINLAAEPK;SEEEQSSASVK;VFIGNLNTLVVK	952794	330386	705212	510902	1.66568e+06	865162	495653	1584414	1.1116e+06	587538	1062908	797039	2.52958e+06	839786	1320544	1.75452e+06	676695	613875
sp|P11087|CO1A1_MOUSE	0.728542	-2.32894	0.199932	1.04193	0.14423	0.819236	2	1.02648e+08	1.81119e+08	5.15739e+08	8.79654e+07	GPAGPQGPR;GSEGPQGVR	3.61563e+06	686697	406276224	12027.7	722125760	0	183762	2.16593e+06	2.61972e+06	931488380	1160531330	1.9051e+06	482152896	1.48851e+06	472447	4.59867e+06	4.32212e+06	428945312
tr|B8JJZ9|B8JJZ9_MOUSE	0.722533	-0.234227	0.239787	-0.105576	0.935305	-0.444357	1	3.22491e+06	2.37003e+06	3.79339e+06	2.54997e+06	GLVELLYKPSEGR	3226046	2.24847e+06	4347488	3077645	2764361	2.56487e+06	2.06794e+06	2.08293e+06	3782088	4074244	3553956	3.84088e+06	3.71577e+06	2.89764e+06	2.34308e+06	2005909	3.27805e+06	2.22517e+06
sp|Q3TLH4|PRC2C_MOUSE	0.721983	-2.8528	0.244812	-0.166802	1.93783	0.8705	2	949523	1.73601e+06	6.85937e+06	1.94879e+06	TVNQQSVAAPTVK;YATLSLFNTYK	1.20254e+06	485644	849748	1.26016e+06	1387381	1728101	1.96876e+06	1.8598e+06	15207405	16059329	1.07907e+06	689444	1.2616e+06	1.1936e+06	3011215	1.93751e+06	1.65979e+06	1.94182e+06
sp|P56480|ATPB_MOUSE	0.721822	-0.559555	0.466565	0.395777	0.750417	0.642148	12	23103830	3.6057e+07	3.40508e+07	27406220	AIAELGIYPAVDPLDSTSR;DQEGQDVLLFIDNIFR;FLSQPFQVAEVFTGHMGK;FTQAGSEVSALLGR;IMDPNIVGNEHYDVAR;IMNVIGEPIDER;IPVGPETLGR;LVLEVAQHLGESTVR;TIAMDGTEGLVR;VALTGLTVAEYFR;VLDSGAPIKIPVGPETLGR;VVDLLAPYAK	32845070	24830554	18829294	15910402	39951316	34094120	53461212	16721419	52118784	35874768	33404846	34443472	14411944	42723588	32071338	24584640	21150886	16500648
sp|Q9WTX5|SKP1_MOUSE	0.71848	0.282272	0.238724	0.0498562	1.50193	0.371751	3	19537236	2.52797e+07	1.60654e+07	2.4421e+07	NDFTEEEEAQVR;RTDDIPVWDQEFLK;TDDIPVWDQEFLK	20666590	13753934	20699956	23028464	23936108	25805448	25497006	25880108	13376024	15609682	17451956	13045270	20843924	20472340	22919840	25327034	25673748	27711952
sp|P01648|KV5AF_MOUSE;sp|P01649|KV5AG_MOUSE	0.717416	-0.333705	0.410358	0.190667	0.478363	0.202558	1	3.13186e+07	36039419	3.94691e+07	3.15778e+07	DIQMTQTPSSLSASLGDR	33276434	32773292	31914392	27310096	37763584	47350160	30620626	28423306	43340564	48830460	46857972	36322796	21993604	32368964	40013428	26694796	34064384	24747244
sp|Q7TMM9|TBB2A_MOUSE	0.715038	-0.344584	0.027301	0.0161105	1.31204	0.576944	2	74432996	111030694	9.45139e+07	1.09798e+08	INVYYNEAAGNK;INVYYNEAAGNKYVPR	66862064	43909952	87038000	99921968	95870296	133386176	114173944	100692360	68416688	85235576	107824040	109721248	101371952	72070536	109644136	97957648	142462784	126853472
sp|P63085|MK01_MOUSE	0.714089	-0.28077	0.143055	-0.065086	0.476083	0.2099	6	9.52105e+06	1.10121e+07	1.15666e+07	1.15203e+07	ELIFEETAR;FRHENIIGINDIIR;GQVFDVGPR;LKELIFEETAR;NYLLSLPHK;VADPDHDHTGFLTEYVATR	9043813	6472707	12880449	9687242	11647730	11199736	11737363	9463673	9810589	10087803	12030986	12161554	13742007	8765428	12891351	8889625	14192286	12862836
sp|Q9D7X3|DUS3_MOUSE	0.714035	0	0.0568196	0.325254	0.44865	#NUM!	1	0	3195.67	5359.35	2550.65	VYVGNASVAQDITQLQK	0	0	0	0	0	0	0	12782.7	0	0	13088.4	13708.4	0	0	0	0	0	12753.2
sp|Q8JZQ9|EIF3B_MOUSE	0.71352	-0.327182	0.151635	0.121505	0.311023	-0.208533	5	5.559e+06	4.81085e+06	6.9741e+06	4.42227e+06	DFSWSPGGNIIAFWVPEDKDIPAR;GHPSAGAEEEGGSDGSAAEAEPR;GTQGVVTNFEIFR;GYIFLEYASPAHAVDAVK;IINDYYPEEDGK	3871850	4603059	7759802	6001298	3.40442e+06	4.51098e+06	5.77522e+06	5.55279e+06	7.77089e+06	4.95406e+06	7685665	6560018	7899882	3.2682e+06	2.9303e+06	3424748	6684984	5.80314e+06
sp|Q811P8|RHG32_MOUSE	0.71179	-0.427469	0.0943443	0.0344141	0.292711	0.187866	4	5.5084e+06	6.2745e+06	7.4081e+06	6.1266e+06	FSDAVSAATDEER;NLAIVWAPNLLR;TQAQVSSPIVTENK;VEYVSSLGSSVR	4823756	3592017	8405506	5212336	5918740	7.09344e+06	6680551	5.40527e+06	5597859	6916168	10479856	6.19994e+06	7846685	5573316	5.45623e+06	5327250	7174513	7101694
sp|P01630|KV2A6_MOUSE;tr|A0A0B4J1H6|A0A0B4J1H6_MOUSE	0.711777	-0.253755	0.667232	0.19987	0.561191	0.208527	1	6.48234e+06	7.4904e+06	7.72894e+06	6.52136e+06	FSGSGSGTAFTLR	5.00328e+06	5166470	8.24886e+06	7.51075e+06	7057053	7797070	7.71746e+06	7.39001e+06	7112174	8013133	7689256	9159248	6.67089e+06	5361673	6.92067e+06	4.86925e+06	8162239	7.29297e+06
sp|Q8K183|PDXK_MOUSE	0.710623	-0.413064	0.319068	0.0950196	1.28334	0.382934	2	450707	587717	600121	550256	SFLAMVVDIVR;VVPVADIITPNQFEAELLSGR	406292	351502	608892	436141	554165	596338	599298	601068	547333	376186	504610	802098	770377	566221	518711	514731	705883	445732
sp|P97427|DPYL1_MOUSE	0.706272	-0.753099	0.0360146	0.0119463	0.57038	-0.233069	15	57133602	48610590	9.62935e+07	4.82097e+07	GLGAVILVHAENGDLIAQEQK;GMYDGPVYEVPATPK;GPLVFGEPIAASLGTDGTHYWSK;HAAPAPSAK;IAVGSDADVVIWDPDK;IINDDQSFYADVYLEDGLIK;ILEMGITGPEGHALSRPEELEAEAVFR;IVFEDGNISVSK;KPFPEHLYQR;MTVVWDK;NLHQSNFSLSGAQIDDNNPR;SAADIIALAR;SIPHITSDR;VFGLHSVSR;WHEAADTK	49793100	73440272	57552808	47748228	50557368	58034648	46258096	39592248	93225032	56307928	82118912	187605456	62210344	47601948	49284420	44436284	53884544	45841460
sp|P62631|EF1A2_MOUSE	0.704048	-0.365485	0.413725	0.198691	0.779129	0.443792	3	7494977	1.01945e+07	9.65589e+06	8.88286e+06	EGNASGVSLLEALDTILPPTRPTDKPLR;MDSTEPAYSEK;VETGILRPGMVVTFAPVNITTEVK	6042997	4417134	10870801	8648976	9040331	12211834	11369452	8156292	9372790	6.86678e+06	11076920	10088298	10874668	6.17106e+06	7777238	8708108	12250274	9507636
sp|Q91YT0|NDUV1_MOUSE	0.702684	-0.825809	0.441053	0.692717	0.00328705	-0.00717273	1	102449	101941	181594	63069.6	HAGGVTGGWDNLLAVIPGGSSTPLIPK	32189.2	39057.9	193931	144618	30910	138466	173269	65118.6	178966	82073.9	263256	270461	113213	123251	0	53154	23978.5	114965
sp|Q9CQA1|TPPC5_MOUSE	0.700272	-0.555767	0.465947	0.283225	0.961464	0.781804	1	313990	539836	461549	443612	EADKLEQANDDAR	275681	131336	502719	346222	655546	737533	394462	371805	381605	400498	580389	281971	663284	376404	372387	372187	555481	541598
tr|A0A075B5T9|A0A075B5T9_MOUSE	0.697671	-0.380082	1.17703	0.594373	0.657109	0.351731	1	1.85754e+06	2.37039e+06	2.41743e+06	1.56998e+06	QRPGHGLEWIGEILPGSGSTNYNEK	1.57589e+06	1.4301e+06	2.46429e+06	1.95987e+06	2.17154e+06	3248249	1.98411e+06	2.07766e+06	1.87429e+06	2300512	3.47209e+06	2.60973e+06	1.83053e+06	869559	2.10429e+06	1.42549e+06	2060091	1.39048e+06
sp|P62743|AP2S1_MOUSE	0.696511	-0.377516	0.507627	0.197405	0.390843	0.25712	3	1.47835e+07	1.76677e+07	1.92053e+07	1.54083e+07	FILIQNR;LIEEVHAVVTVR;QLLMLQSLE	9459766	10744081	21987200	16943096	17348292	21390858	17448000	14483512	19599724	13768195	23096794	21520056	18041950	14126172	13054853	12702579	20547836	16609972
sp|Q8K1A6|C2D1A_MOUSE	0.695723	-0.353296	0.429137	-0.205611	1.54944	0.940377	3	1.19673e+06	2.29657e+06	1.5288e+06	2.64834e+06	AQQQLAFLEGR;NLLEALEQR;SFDPVLEALSR	1.28223e+06	584613	1.26034e+06	1.65975e+06	1.59476e+06	1.99601e+06	2.98452e+06	2.61098e+06	1.54116e+06	1.25274e+06	1.67279e+06	1.3071e+06	1.87021e+06	1850729	2.6918e+06	2646499	2.88472e+06	3.16797e+06
sp|P06151|LDHA_MOUSE	0.693809	-0.350191	0.262726	0.0929682	0.637136	0.305165	6	8.91944e+06	1.10205e+07	1.13699e+07	1.03327e+07	DQLIVNLLK;FIIPNIVK;LLIVSNPVDILTYVAWK;LVIITAGAR;SADTLWGIQK;VTLTPEEEAR	8.05929e+06	5.73139e+06	12005148	9881943	10346794	12761042	11964228	9009966	11106626	9518053	8474051	14720118	13030521	9122690	11217715	8879463	12624929	9818890
sp|P51881|ADT2_MOUSE	0.689299	-0.267016	0.602044	0.205654	1.36604	0.391473	4	35174699	46139780	4.23263e+07	4.00099e+07	DFLAGGVAAAISK;EQGVLSFWR;QIFLGGVDK;QIFLGGVDKR	30269500	28468016	42679648	39281632	41874792	47146712	52956656	42580960	34729936	38632472	54299516	46948296	37021224	33298870	34458056	34752252	53026008	44514340
sp|Q9JMG1|EDF1_MOUSE	0.689119	-1.20606	0.443809	-0.743706	1.50851	1.24237	1	171880	406646	396539	680917	INEKPQVIADYESGR	351685	70069.9	74094.6	191671	473539	438596	459946	254504	313810	903971	375394	160067	229455	437468	1.56101e+06	798519	136836	470750
sp|Q99LF4|RTCB_MOUSE	0.686189	-0.372176	0.0850496	-0.0501957	0.405627	0.269522	2	1.55473e+06	1.87409e+06	2.0123e+06	1.94044e+06	NYNDELQFLDK;QIGNVAALPGIVHR	1125633	1.06638e+06	2.17951e+06	1.84741e+06	1.40491e+06	2420339	1.94814e+06	1722967	1644811	1.51569e+06	2546732	2.34409e+06	2.01016e+06	1.29946e+06	1.74052e+06	2.11755e+06	2.2086e+06	2.33608e+06
sp|E9Q401|RYR2_MOUSE	0.68604	-0.408625	0.102841	0.0743862	0.233812	-0.177364	43	67250393	59470689	8.92695e+07	5.64821e+07	AFAFDGFK;AFLDNAAEDLEK;AIDMSNVTLSR;AVNLFLQGYEK;DLYAFYPLLIR;EAAVPEEEGGTPEK;FAYSFLQQLIR;FLQISGYVVSR;GDMSEAELLILDEFTTLAR;GEGGNGLLAAMEEAIK;GYPDIGWNPVEGER;HGLPGIGLSTSLRPR;IELGWQYGPVR;ISLFGNDATSIVNC[+57.021464]LHILGQTLDAR;ISQTSQVSIDAAHGYSPR;KLEFDGLYITEQPSEDDIK;LAENAHNVWAR;LC[+57.021464]LAAEGFGNR;LFPAVFAQATSPNVFQFELGR;LGIAILNGGNSTVQQK;LHVQFLSHVLWSR;LIPHNPNAGLSDLMTNPVPVPEVQEK;LMTEIIELAESGIR;LTPSQEAMVDK;LV…	52726132	52803988	100819936	62651516	48852060	57882344	51265760	79882592	77752864	65886096	129103432	91077928	82527248	47837332	36483028	50127944	67943216	80018752
tr|A0A075B5X6|A0A075B5X6_MOUSE	0.68519	-0.28474	0.862173	0.320359	0.697036	0.264111	3	3.04729e+06	3.65947e+06	3.71218e+06	2.93076e+06	GSGYTFTDYAMHWVK;QVQLQQSGPELVRPGVSVK;SSSTAYMELAR	3238168	2.87007e+06	3583530	2497376	3.84546e+06	4552950	3.35017e+06	2.88931e+06	3504701	4.71501e+06	4.19942e+06	3.69569e+06	2446061	3.02751e+06	3.19424e+06	2.05297e+06	3653524	2.72557e+06
sp|Q60625|ICAM5_MOUSE	0.682599	-0.527244	0.195603	0.14483	0.661757	0.552258	3	2.2753e+06	3.33645e+06	3.2791e+06	3.01777e+06	ASLTLTLLR;C[+57.021464]VATNAHGTDSR;SGKEEVMEGPLR	1726726	900560	3.62457e+06	2.84934e+06	2.34266e+06	2.6808e+06	4248241	4.07411e+06	3.53929e+06	2583503	2074731	4.57196e+06	3.62603e+06	2.62405e+06	2.32863e+06	2.03858e+06	4.0111e+06	4.08652e+06
sp|Q8C754|VPS52_MOUSE	0.682047	-0.729708	0.313951	0.390234	1.44665	1.20757	1	168016	388028	278621	296068	LGELVDGLVVPSALVTAILEAPVTEPR	98150.6	222669	110969	240274	263109	376101	317797	595106	174751	151466	513031	259051	294806	186908	162539	334206	650139	146547
tr|A0A075B5K0|A0A075B5K0_MOUSE	0.681741	-0.389914	0.460278	0.249936	0.94129	0.423959	2	19989567	2.68181e+07	2.61926e+07	2.25522e+07	SYLSWYQQKPWK;TLIYYATSLADGVPSR	22611770	17247656	18499028	21599814	26832986	36641000	22189270	21609106	22681330	32127378	37038512	23965184	15150769	19394464	31392430	20929444	24641246	16403634
sp|Q8R3V5|SHLB2_MOUSE	0.681312	-0.353103	0.0814044	0.0522963	1.91189	1.0421	1	372193	766430	475404	739145	LASDAGIFFTR	375036	223365	591840	298531	892928	646493	909377	616921	433081	435015	534921	527006	446996	695900	522186	586613	949555	941470
sp|O35927|CTND2_MOUSE	0.680038	-0.324734	0.649264	-0.266472	0.639126	0.426301	13	11582012	1.55637e+07	1.45057e+07	18721010	AAGQSFSQGTTGR;AASQVLNSMWQYR;AGHLAGSEPAPPPPPPR;ASYAAGPASNYADPYR;DTMTAQNTGVSTLYR;GGSAPEGAAYAAPR;GGSPLTTTQGGSPTK;LPGGNNSNNSGSK;NSYGAPAEDIK;NVSSAGEEAR;QGGIQLLVDLLDHR;QNQVSTQPVPQEPSR;TSTAPSSPGVDSVPLQR	12612312	8352610	16653182	8709944	20713732	15748904	16067441	9724786	14500758	13627572	18306948	11547316	14545890	22565714	18724238	19231258	17494220	15589620
tr|A0A075B5K7|A0A075B5K7_MOUSE	0.679145	-0.345324	0.769229	0.409493	0.650357	0.408185	1	1.72503e+06	2.28915e+06	2.19155e+06	1.72347e+06	GLIYHGTNLEDGVPSR	1.26222e+06	1.19811e+06	1.95734e+06	2.48246e+06	1.91183e+06	3.1224e+06	1.97623e+06	2.14612e+06	2.04055e+06	2311416	2.28729e+06	2.70858e+06	1.6099e+06	1.15902e+06	2156731	1.22172e+06	2368480	1.7114e+06
sp|Q5M8N0|CNRP1_MOUSE	0.678017	-0.287338	0.788345	0.337147	0.79561	0.47302	2	3.61792e+06	5021712	4.41526e+06	3.97521e+06	IKPTTLQVENISIGGVLVPLELK;VVYTGIYDTEGVAPTK	3.3724e+06	2301900	4921729	3.87565e+06	5743110	6325379	4838696	3179663	3.70128e+06	4.46141e+06	5405218	4.46209e+06	4046293	3.89768e+06	4488493	3.39605e+06	4655756	3438089
sp|P01844|LAC2_MOUSE	0.677929	-0.488438	0.78599	0.347684	0.489177	0.32923	1	890508	1.11878e+06	1.24932e+06	879190	FMASSFLHLTSDQWR	826760	405455	1.27572e+06	1.05409e+06	1.03564e+06	1.3819e+06	1.16209e+06	895495	1159324	1446807	1.80383e+06	1.09546e+06	741156	838577	917977	603258	1.26619e+06	769949
sp|Q91VN4|MIC25_MOUSE	0.676692	-0.390848	0.506819	-0.456446	0.572118	-0.465941	3	1.86068e+06	1.34713e+06	2.43966e+06	1.84848e+06	ASLTHEQQQSAR;FQQEQLAVQDEMVR;VPSAESGGGLQSSAVK	2769860	1.50795e+06	1.94259e+06	1.22234e+06	1512634	1946816	1.16134e+06	767746	3.12027e+06	1.94295e+06	2.9673e+06	2346421	1821368	2050276	2.49911e+06	2.66271e+06	943485	1.0868e+06
sp|Q99JR1|SFXN1_MOUSE	0.67384	-0.33344	0.110573	-0.0486423	0.641971	0.277765	1	1.30458e+06	1.58156e+06	1.64379e+06	1.63579e+06	WDQSTFIGR	1.42292e+06	1373773	1.47756e+06	944053	1.80584e+06	1738537	1.69476e+06	1.08711e+06	1.72259e+06	1.54941e+06	2.17303e+06	1800897	973019	1.60521e+06	1.93125e+06	1.77184e+06	1.43584e+06	1.43483e+06
tr|A0A075B677|A0A075B677_MOUSE	0.672783	-0.292343	0.570986	0.190561	0.888832	0.219145	2	8.60395e+06	10015378	1.05366e+07	8.77613e+06	EIVLTQSPALMAASPGEK;SETSPKPWIYGTSNLASGVPVR	7787863	8893357	9052490	8682108	9540742	12125431	9813730	8581609	10321786	12800452	13186638	10014613	6.35971e+06	8305799	10633849	7.21077e+06	10212269	7517935
sp|P84104|SRSF3_MOUSE	0.672673	-0.505365	0.546521	-0.396162	0.267734	-0.240795	1	2.2674e+06	1.91885e+06	3.21853e+06	2.52521e+06	NPPGFAFVEFEDPRDAADAVR	3.08276e+06	1.40249e+06	2.772e+06	1.81233e+06	1.99844e+06	2.80537e+06	1.83469e+06	1.03689e+06	2675298	3.82735e+06	4.83741e+06	3.04658e+06	1.706e+06	3.28348e+06	3.42891e+06	2.15413e+06	2274222	1.48531e+06
sp|P54823|DDX6_MOUSE	0.671377	-0.652019	0.234166	0.141916	0.26741	-0.182233	2	800405	705427	1.25773e+06	639339	QILLYSATFPLSVQK;SGAYLIPLLER	598882	606293	973219	1.02323e+06	681228	964863	629477	546140	844265	981351	2365699	964533	1.1328e+06	412583	624093	589194	854487	716337
sp|Q68FF6|GIT1_MOUSE	0.667461	-0.338521	0.880325	-0.16902	2.8467	0.583435	8	7.1504e+06	1.07142e+07	9.04139e+06	12045966	EFATLIIDILSEAK;HGSGADSDYENTQSGDPLLGLEGK;LQAENLQLR;LVEC[+57.021464]QYELTDR;NIQELLR;QPPGPVPPPSLPSER;SAVPFLPVNPEYSATR;SLSSPTDNLELSAR	8447181	6188548	7.73188e+06	6.23397e+06	10768401	10935430	11298726	9854408	9544793	8699930	13060128	6.28405e+06	7618044	10438418	11215710	14259821	11890009	12425872
sp|P70392|RGRF2_MOUSE	0.665751	-0.661983	0.818155	0.34378	3.38261	1.28643	3	972032	2.37101e+06	1.538e+06	1.8683e+06	HQLEDQDTEIER;IVVEPPDAASFTVVLLAPSR;SLELFFATSQNNR	885051	787633	1.27695e+06	938490	2.73934e+06	2.57128e+06	2.05218e+06	2.12125e+06	1.34334e+06	1.22644e+06	2.95162e+06	1.16165e+06	1.00696e+06	1.51385e+06	1238684	2.32984e+06	2.52335e+06	1.73576e+06
sp|P00493|HPRT_MOUSE	0.665595	-0.236229	0.885057	0.266812	0.550139	0.272243	1	760546	918499	895854	763414	NVLIVEDIIDTGK	716502	496379	951163	878140	1.02232e+06	1.1032e+06	827706	720774	1.01503e+06	792605	919564	930161	821916	700054	787396	739946	913253	676423
sp|Q9QXX4|CMC2_MOUSE	0.661286	-0.377346	0.766979	0.279373	0.478578	0.263391	2	4.74381e+06	5.69398e+06	6.16198e+06	4.69155e+06	GLLPQLLGVAPEK;LAVATFAGIENK	4.11469e+06	3.97771e+06	6221825	4661027	6628704	6971923	5485565	3689743	5010050	5187171	8670377	7595078	4347215	4518478	4.68089e+06	4843811	4928147	4486435
sp|O35098|DPYL4_MOUSE	0.660279	-0.83057	0.302903	0.105818	0.471845	-0.197343	4	18495903	16131301	3.28929e+07	1.49905e+07	IFNFYPR;MDENEFVAVTSTNAAK;VAVGSDADLVIWNPR;VVLEDGNLLVTPGAGR	15709241	23506852	19135644	15631875	17797716	18461884	15559119	12706485	30510580	19983218	28570358	68592352	16807904	15674166	15883380	11919038	17679418	13796302
sp|B9EJ86|OSBL8_MOUSE	0.659209	-0.556624	0.00890979	0.00891687	0.557013	0.501905	1	1.20021e+06	1.6996e+06	1.7653e+06	1.68913e+06	VVLPTFILEPR	877502	297884	1.89839e+06	1.72708e+06	1463680	1.34515e+06	1.82427e+06	2165309	1.57048e+06	1.22413e+06	2.49991e+06	1.47148e+06	2.06053e+06	1.22417e+06	1.25119e+06	1.0387e+06	2.4878e+06	2443797
tr|A0A0B4J1J0|A0A0B4J1J0_MOUSE	0.659044	-0.395209	0.965552	0.324918	0.823045	0.428615	1	2.09122e+06	2.81465e+06	2.75023e+06	2.24706e+06	LWIYYTSNLAPGVPAR	1898758	1.26296e+06	2.54309e+06	2.66005e+06	2.39036e+06	3.69094e+06	2519645	2.65766e+06	2.41124e+06	2.93199e+06	3939262	2.66207e+06	1806570	1985902	2.39144e+06	1.98419e+06	2744704	2.12906e+06
sp|Q9QYC0|ADDA_MOUSE	0.658292	-0.366628	1.19385	-0.247735	0.391742	0.18228	13	33227231	37702121	42841056	44765308	AAVVTSPPPTTAPHK;EYQPHVIVSTTGPNPFNTLTDR;GSDSIAYDKGEK;GSEENLDETR;LADLFGWSQLIYNHITTR;LEEDLPQEPTSR;SLVQGELVTASK;SPGTPAGEGSGSPPK;TLASAGGPDNLVLLDPGK;TSTSAVPNLFVPLNTNPK;VDENNPEYLR;VNLQGDIVDR;WQIGEQEFEALMR	35202440	20030660	37727856	39947968	35537400	43983660	37153892	34133532	33782660	29766460	58482912	42280500	49892748	37088868	45581044	51267688	45847868	44041072
sp|Q925I1|ATAD3_MOUSE	0.657199	-0.520003	0.142693	0.0892595	1.26758	0.688933	8	1.11425e+07	1.79628e+07	1.59779e+07	1.68851e+07	GLLLFVDEADAFLR;HPIQVSR;ISVLEALR;LKEYEAAVEQLK;LVSRPQDALEGVILSPSLEAR;QQQLLNEENLR;TAGTLLGEGFR;VQDAVQQHQQK	13518935	8691134	9811256	12548802	17406544	25485530	15228073	13730936	13808414	14366862	27980142	11617756	12116443	14231969	18489640	22223168	14619894	14860808
sp|Q9Z1D1|EIF3G_MOUSE	0.654757	-0.312536	0.372466	-0.19067	0.630929	-0.32021	3	2.33615e+06	1.87115e+06	2.90124e+06	2.13553e+06	ADDNATIR;ETDLQELFRPFGSISR;LPGELEPVQAAQSK	2336861	1.69866e+06	3.05087e+06	2.25822e+06	1.24971e+06	2.03187e+06	2.24345e+06	1.95957e+06	3.86252e+06	2063587	3062811	2.4926e+06	3.02469e+06	2.02582e+06	1.52325e+06	1.90042e+06	2774038	2454121
sp|P27546|MAP4_MOUSE	0.654602	0.397609	0.0365828	0.0377071	0.625841	0.507013	14	3.42367e+07	4.86539e+07	2.59896e+07	4.73987e+07	AAVGVTGNDITTPPNK;ATSPSTLVSTGPSSR;HVPGGGNVQIQNK;KPTSTKPSSSAPR;LATTVSAPDLK;NTTPTGAAPPAGMTSTR;SPATTLPK;SSGALSVDK;SSGALSVDKKPTSTKPSSSAPR;TEGKPADVK;TSPSKPSSAPALKPGPK;TTPTVSKATSPSTLVSTGPSSR;VGSLDNVGHLPAGGAVK;VSYSHIQSK	30699312	20927790	45873396	39446104	32312122	32198400	62259760	67845256	23463120	28224104	16576817	24198592	37485228	28355232	60678556	31335356	51585576	65038848
sp|Q6ZPQ6|PITM2_MOUSE	0.65442	-0.399757	0.0520003	0.0308633	2.38621	1.07732	3	2.3954e+06	5.05456e+06	3.16021e+06	4.94757e+06	GPLSENWIQEYK;GSFGLPGQSDFLR;INDAVANEDGPQVVTGR	2713628	1.20297e+06	2825983	2839000	4644322	6170087	4.14248e+06	5261343	2625672	3096623	4627420	2319667	3.13167e+06	3.48133e+06	4493602	6823933	4801716	5137289
sp|P10639|THIO_MOUSE	0.651028	0.437277	0.815885	-0.262426	0.938361	-0.67889	2	8842730	5.52357e+06	6.5306e+06	6.62549e+06	EAFQEALAAAGDK;VGEFSGANK	9052525	13569121	6120783	6628491	7198870	5506214	4957377	4.43184e+06	6014740	5200305	4.85333e+06	7644642	8939966	7.09724e+06	7387252	7281802	5729180	5631993
tr|A0A0B4J1J6|A0A0B4J1J6_MOUSE	0.650844	-0.206294	1.28364	0.258041	0.987614	0.284489	2	7.05902e+06	8.59774e+06	8.14414e+06	7.18962e+06	GLEWVAR;SNNYATYYADSVK	6.45938e+06	5305539	8204489	8266677	7793319	9507046	8577365	8513224	7965829	9521331	8283786	8.25521e+06	6694546	6104473	7704312	6147553	8405384	7586399
sp|P61161|ARP2_MOUSE	0.650074	-0.298492	0.236774	-0.092697	1.48239	-0.85218	8	61031384	33808162	75059952	3.60517e+07	DLMVGDEASELR;GYAFNHSADFETVR;HIVLSGGSTMYPGLPSR;HLWDYTFGPEK;HMVFLGGAVLADIMK;ILLTEPPMNPTK;SMLEVNYPMENGIVR;VVVC[+57.021464]DNGTGFVK	56446908	38287716	85315720	64075192	37051580	34748708	34117224	29315136	83524632	74596184	76767312	55040352	85371280	43506244	33700588	26218030	42393524	34440276
sp|Q9CWF2|TBB2B_MOUSE	0.649262	-0.408456	0.096348	0.0626573	1.10903	0.560335	1	8.79514e+06	1.29694e+07	1.16735e+07	1.24182e+07	INVYYNEATGNK	7291743	4.66329e+06	11312760	11912771	10685425	14768062	14299854	12124333	8.0075e+06	9878732	12722181	16074448	11684539	8361915	12202065	9307504	17627620	14591913
sp|Q9QYR6|MAP1A_MOUSE	0.648576	-0.227088	0.264559	-0.191968	0.149537	0.107969	41	132025252	142284942	1.54532e+08	1.62535e+08	AKPASPAR;ALALVPGTPTR;APDSGAEVER;APEHIIPQPTQTDR;AQWGENLQVTLIPTHDTEVTR;ASYYVVSGNDPANGEPSR;DAEQTEPEQR;DEALDEENKPGGQQDK;DLAAGAVPANLKPSK;EAELTPENIAAAR;EGAALDQDNR;EGEGGAGAPDSSSFSSK;EKEGAALDQDNR;ELALSSPEDLTQDFEELKR;ESTFLDEGPNEQEITPLQHTPR;EVVPDFPEDK;FSKPDLKPFTPEVR;GAALQQTQAPEPR;GAAPPPAASGHR;GDSALFAVNGFNILVDGGSDR;GVEQQDGAVPEK;IDSVLLTHIGADNLPGINGLLQR;LDMYVLNPVK;LGIQAEPLYR;NLISPELGVVFFNVPDK;NLISPELGVVFFNVPD…	142370512	107324992	153427200	124978304	160393632	202254384	107038984	99452768	141711920	115178976	186991008	175695216	153080912	145628032	195452832	226311664	127764960	117517848
sp|Q9CQ10|CHMP3_MOUSE	0.647415	-0.251028	0.216818	-0.163434	2.11603	1.96392	1	429601	1.67596e+06	511248	1.877e+06	ILFEITAGALGK	440646	268956	514906	493895	1.27205e+06	1.31905e+06	1.51524e+06	2.59752e+06	617375	504436	471088	539159	424183	1.71979e+06	1361307	1.49299e+06	2.46241e+06	2.34848e+06
sp|Q9D1L0|CHCH2_MOUSE;tr|B2RPU8|B2RPU8_MOUSE	0.646874	0.721431	0.0575157	0.0781391	0.675198	0.859636	1	7.08669e+06	1.28594e+07	4.29805e+06	1.21814e+07	RAPAAQPPAAAAPSAVGSPAAAPR	7340565	2270076	6.86654e+06	11869578	5716260	7636447	20324696	17760062	1945184	5.84053e+06	4.85222e+06	1.77734e+06	7.07496e+06	4.25395e+06	17676324	9379960	14529460	15067333
sp|P68134|ACTS_MOUSE	0.645392	-0.266198	0.192582	-0.113128	0.507655	0.138082	1	2.23026e+06	2.45427e+06	2682189	2.65447e+06	DLYANNVMSGGTTMYPGIADR	2.43891e+06	1.70937e+06	2402857	2.3699e+06	2723801	2.3103e+06	2.27745e+06	2.50554e+06	2.98861e+06	2.79083e+06	3.41533e+06	1.84486e+06	2.37132e+06	2617867	2.78304e+06	1.39469e+06	3.57432e+06	2.90244e+06
sp|Q9EPW0|INP4A_MOUSE	0.64536	-0.590143	0.296377	0.205877	0.9874	0.864567	1	503082	916009	757338	794190	MVLPVDESLTEALGIR	307134	153723	961300	590172	756925	1.26535e+06	892634	749127	550258	507860	1010733	900361	817479	370418	823311	737763	1.08068e+06	958781
sp|Q8BVE3|VATH_MOUSE	0.645064	-0.474214	0.233728	-0.0340388	0.416249	0.392253	4	2.08066e+08	273074312	289036912	2.79594e+08	GAVDAAVPTNIIAAK;LLEVSDDPQVLAVAAHDVGEYVR;QLQSEQPQTAAAR;YNIIPVLSDILQESVK	1.66546e+06	287547040	263502608	279548288	259193216	273421600	281300000	278382432	297501408	298099776	300493056	284212512	264877808	269715616	300564416	248374992	290722432	288591616
sp|P09541|MYL4_MOUSE	0.644959	0.647206	0.47297	0.190617	0.0273476	-0.0291352	10	5.67312e+07	55597035	3.62238e+07	4.87158e+07	ALGQNPTNAEVLR;EAFSLFDR;EQGTYEDFVEGLR;HVLATLGEK;IDFSADQIEEFK;IDFSADQIEEFKEAFSLFDR;NKEQGTYEDFVEGLR;TLDFEMFLPILQHISR;VFDKESNGTVMGAELR;VLGKPKPEEMSSK	77423968	22156078	50653692	76691176	44763964	56251212	50838836	70534128	30368614	35795620	36021152	11125354	67808128	52124988	56810080	41002600	37212412	56429168
sp|Q9DBN5|LONP2_MOUSE	0.643128	-0.334342	0.217943	-0.142704	0.452741	-0.266265	2	2.06619e+06	1.71797e+06	2.60506e+06	1.89659e+06	EALPDILTSIIR;LQILDAVSLEDR	1.90338e+06	1358561	2.74052e+06	2.26229e+06	1.53484e+06	1.28478e+06	2.05699e+06	1995281	2.74546e+06	2441472	1.60984e+06	3.06384e+06	3164667	1.49693e+06	1708074	1368821	2.76074e+06	2148408
sp|P48962|ADT1_MOUSE	0.642533	-0.280558	0.488107	0.180645	0.69064	0.268065	4	85190440	102585598	103477800	9.05122e+07	DFLAGGIAAAVSK;EFNGLGDC[+57.021464]LTK;EQGFLSFWR;QIFLGGVDR	72116312	68443592	110271712	89930144	95843152	94343912	125212480	94942848	90658520	85129144	114275856	136564688	90760792	81230992	77814488	74284448	116675192	102555656
sp|Q80WQ2|VAC14_MOUSE	0.641727	-1.26702	0.119606	0.11543	0.377765	0.570429	1	96657.3	143533	232619	132496	FDLVSFIPLLR	22443.8	142930	3363.53	217891	180841	166429	124851	102009	226179	193425	224544	515160	3785.59	164042	24663.3	163592	149770	160413
sp|P68368|TBA4A_MOUSE	0.640645	-0.361123	0.0895301	-0.0606214	1.25782	0.568332	4	152784562	226550176	1.9624e+08	236272544	AVFVDLEPTVIDEIR;DVNAAIAAIK;EIIDPVLDR;SIQFVDWC[+57.021464]PTGFK	140059216	83383288	176294896	211400848	185965920	225999296	255083584	239151904	150754592	164503216	180086560	253567184	232290304	166269520	197976560	185960352	330740064	300416224
sp|D3KU66|ASMT_MOUSE	0.640404	-0.470277	0.863663	0.591573	0.0524738	0.0476582	1	1.06797e+06	1.10384e+06	1.47954e+06	732529	TLLLSLTMLLQAR	958981	825311	1.39808e+06	1.08952e+06	832163	807903	1.07968e+06	1.69562e+06	1.65812e+06	629882	1.79893e+06	2.11261e+06	1.19817e+06	901485	326352	957450	695911	781450
tr|A0A075B5R1|A0A075B5R1_MOUSE	0.639643	-0.269967	0.541385	0.207987	0.76041	0.236022	1	1.0035e+07	1.18187e+07	1.21001e+07	1.0232e+07	NTLFLQMTSLR	9928013	9996059	10777938	9438161	12128174	14774616	10869677	9502251	12554964	14315066	15335047	10614468	7.68074e+06	10114925	12917485	8183701	11176090	8767567
sp|P01812|HVM42_MOUSE	0.638475	-0.227471	0.334915	0.137575	0.560448	0.197258	1	4.91915e+06	5.63989e+06	5.75924e+06	5.12692e+06	GLEWIGEIDPNSSTINYTPSLK	4557635	3915499	5.4996e+06	5.70385e+06	4.66192e+06	6.44137e+06	6284563	5171687	4823978	5900772	6.95954e+06	6.51469e+06	4597234	4.13611e+06	5525155	4202074	6.72088e+06	5050363
sp|P62761|VISL1_MOUSE	0.638331	-0.284945	0.244194	-0.107003	0.728026	0.35178	7	15554182	1.98492e+07	1.89506e+07	21377391	LAPEVMEDLVK;LNLEEFQQLYVK;LNWAFNMYDLDGDGK;MNEDGLTPEQR;NKDDQITLDEFK;STEFNEHELK;VEMLEIIEAIYK	14388624	9353812	20771756	17702536	15531241	19850036	22351894	21663732	19131370	15069027	17477516	20675320	22400008	16273181	18809816	20200938	26463276	25139744
sp|Q8R2U0|SEH1_MOUSE	0.637752	1.97775	0.490725	1.70997	0.211488	0.76581	1	58016.9	98647.6	14729.6	30153.2	DLIHDVSFDFHGR	0	0	82332.1	149736	0	0	108990	285601	0	0	8098.29	35749	29801	0	0	0	35140.2	115626
sp|P01801|HVM32_MOUSE	0.636284	-0.251237	2.32071	0.453288	1.33054	0.472359	1	1.36854e+06	1.89868e+06	1.62888e+06	1.38675e+06	SNNYATHYAESVK	1.00473e+06	1.12281e+06	1.77488e+06	1.57176e+06	1.81534e+06	2209375	1.86381e+06	1.70621e+06	1.66936e+06	1.8121e+06	1.83286e+06	1.56581e+06	1.26426e+06	1.33376e+06	1474140	1.1458e+06	1.57698e+06	1403085
sp|O54983|CRYM_MOUSE	0.635387	-0.510504	0.253537	-0.279297	0.215089	0.274203	1	293957	355490	418756	431424	SSSLLIPPLEAALANFSK	176745	182098	429157	387828	195079	340152	619078	267650	398776	295281	272333	629752	497637	211573	434894	347874	710598	452179
sp|Q8BG87|TET3_MOUSE	0.634393	-0.949203	0.185976	0.294899	0.427255	0.674187	1	1.60595e+06	2.5626e+06	3.10077e+06	2.08885e+06	KPPTPAGGPVGAEK	2.46143e+06	1.87738e+06	1.1654e+06	919579	3.5576e+06	4693163	1.09822e+06	901426	4056708	5238693	4.66809e+06	648521	891840	3232167	3.18527e+06	2.19587e+06	932355	898607
sp|Q9QWL7|K1C17_MOUSE	0.633823	1.28234	0.29832	-0.254978	0.7208	-1.97256	5	4.67777e+07	1.1919e+07	1.92317e+07	1.42232e+07	ATMQNLNDR;DAEDWFFSK;QFTSSSSIK;QFTSSSSIKGSSGLGGGSSR;TKFETEQALR	112518704	49147216	13405446	12039616	15398441	9591886	8.19001e+06	14495662	18754412	10926788	13498688	31472732	21505842	18913030	21424998	11485915	8.15063e+06	11141176
sp|Q9CZA6|NDE1_MOUSE;sp|Q9ERR1|NDEL1_MOUSE	0.631876	-0.395862	0.223106	0.108576	0.144535	-0.0879438	1	798745	751509	1.05093e+06	697027	ISALNIVGDLLR	1.12249e+06	611464	737505	723522	888261	777058	628936	711781	896493	768187	1.54996e+06	1.21699e+06	823029	767381	516204	850554	839139	511858
sp|Q91VK4|ITM2C_MOUSE	0.630202	-0.356226	0.218946	-0.197325	1.07288	0.714286	2	3.29737e+06	5.4099e+06	4.22088e+06	6.20283e+06	INVPVPQFGGGDPADIIHDFQR;ISFQPAVAGIK	3.28896e+06	2168798	3135213	4596519	2.92778e+06	5581617	5.9651e+06	7.16511e+06	3.3553e+06	3.36463e+06	5447115	3.53686e+06	5.40049e+06	3019528	4640082	6262746	8404430	8687372
sp|Q6NS52|DGKB_MOUSE	0.629289	-0.365695	0.201253	-0.208308	2.18216	1.27812	4	1.28351e+06	3.1128e+06	1.65381e+06	3.59632e+06	DIVC[+57.021464]YLSLLER;HPPVAILPLGTGNDLAR;LKDVLEEFHGNGVLAK;WAHLSPSEFSQLQK	1.02381e+06	676963	1.79802e+06	1.63524e+06	2565316	2.4367e+06	3.50705e+06	3942137	1.61628e+06	1.62336e+06	2.15965e+06	1.22935e+06	1.64039e+06	2.80935e+06	1.86342e+06	2.33342e+06	5103899	5871505
sp|P17427|AP2A2_MOUSE	0.628542	-0.341271	0.4621	0.190151	0.0594443	0.0525008	21	3.63782e+07	3.77264e+07	4.60866e+07	33067758	ATIQDVLR;EMAEAFAGEIPK;FFQPTEMASQDFFQR;FVNLFPEVK;GPSTVTDLEETK;GPSTVTDLEETKR;IIGFGSALLEEVDPNPANFVGAGIIHTK;ILVAGDTMDSVK;IVTSASTDLQDYTYYFVPAPWLSVK;LPITLNK;LSTVASTDILATVLEEMPPFPER;LTEC[+57.021464]LETILNK;MFIFYGNK;NAVLFEAISLIIHHDSEPNLLVR;NNGVLFENQLLQIGLK;QLSNPQQEVQNIFK;SSPLIQFNLLHSK;TTQIGC[+57.021464]LLR;VIQIVINR;VVHLLNDQHLGVVTAATSLITTLAQK;YGGTFQNVSVK	23862548	29756774	56242936	35650640	35782220	47900988	37838224	29384326	45900892	35583824	54603536	53824440	40520060	31781140	27019470	29718680	43204008	33615492
sp|P35293|RAB18_MOUSE	0.626321	-0.273036	0.547306	0.214672	0.142833	-0.101618	1	1.5069e+06	1.40441e+06	1.82086e+06	1.21024e+06	ILIIGESGVGK	1.36714e+06	1.16947e+06	2.22798e+06	1.26302e+06	1.41509e+06	1.68099e+06	1.43402e+06	1.08756e+06	2.02124e+06	1.84413e+06	1.63113e+06	2.05323e+06	1.55459e+06	1.17702e+06	1.1427e+06	882160	1.58552e+06	1.26382e+06
sp|Q6A065|CE170_MOUSE	0.626286	0.429411	0.252005	-0.177026	0.0561416	-0.0432348	18	2.79313e+07	2.71067e+07	2.07408e+07	3.06455e+07	ASVASEVSTTSSTSKPPTGR;DTEAVMAFLEAK;EFQQPSQIAESTIHEIPTK;EQAQWTPTK;FGYDTNLFTVVR;FNPDGEEEDVTVHE;IDLLAQPR;ISQDLALIAR;KPLSTPGFHNSEEAISSSGSK;LGEASDSELADADK;QNSSVPTALALTSASR;SDSEATISR;STSC[+57.021464]TTSLASQGER;SVDSRPQPAEHPDHLTITR;TDEGPDTPSYNR;TPLTSADEHNIHSK;TSPVASGSTSK;VFDESLNFR	32332396	19095874	27532572	32764476	31306690	32807658	29292970	15019476	14952335	26044500	21316874	8514174	32876274	26745208	44662096	34177112	22970968	24672110
sp|P35486|ODPA_MOUSE	0.62626	-0.346836	0.0259228	0.0165349	1.16716	0.517384	8	2.14514e+07	30704674	2.72813e+07	30354772	AILAELTGR;GDFIPGLR;GPILMELQTYR;LEEGPPVTTVLTR;LPC[+57.021464]IFIC[+57.021464]ENNR;MVNSNLASVEELK;MVNSNLASVEELKEIDVEVR;SDPIMLLK	16983236	16053529	28316728	24452232	24412826	37891544	32635180	27879146	25196574	20221910	25857460	39566944	25563390	21249964	26779880	27214212	39253048	37276756
sp|P56399|UBP5_MOUSE	0.625497	-0.279771	0.0144456	0.00644498	1.15791	0.372705	1	2.61249e+06	3.3826e+06	3.17157e+06	3.36752e+06	IVILPDYLEIAR	2.41918e+06	1.90171e+06	3.13147e+06	2.99761e+06	3.02734e+06	3.50775e+06	3906151	3.08916e+06	2.31358e+06	2.73093e+06	4.12882e+06	3.19971e+06	3.48483e+06	2.83283e+06	2.94895e+06	3015883	4.11824e+06	3921711
sp|Q7TMK9|HNRPQ_MOUSE	0.624089	-0.426318	0.0198378	-0.0154181	0.828285	0.4011	3	3.37243e+06	4.45334e+06	4.53187e+06	4.50119e+06	DLFEDELVPLFEK;NLANTVTEEILEK;TGYTLDVTTGQR	2.74816e+06	2.2291e+06	4.23127e+06	4281185	3.31553e+06	4.94045e+06	4.55566e+06	5.00171e+06	3.25514e+06	2.71338e+06	5.54304e+06	6332637	4815132	2.35327e+06	3.83156e+06	5686402	4633633	6001072
sp|P63328|PP2BA_MOUSE	0.622164	-0.202236	0.023539	0.0169421	0.0231662	-0.0209023	9	58475641	57634532	6.72751e+07	5.69617e+07	ALASETNGTDSNGSNSSNIQ;DAMPSDANLNSINK;EVFDNDGKPR;GLTPTGMLPSGVLSGGK;IITEGASILR;ITSFEEAK;LEESVALR;QTLQSATVEAIEADEAIK;TQEHFTHNTVR	71769432	47197284	69342152	45593696	80083704	68137944	48053808	34262672	67415920	75718720	68667704	59540604	65032316	63880400	64757788	57928672	51627644	46613840
sp|Q8CH72|TRI32_MOUSE	0.619783	-0.316252	0.0866372	0.0554803	0.120122	0.0894973	2	1.31248e+06	1.39648e+06	1.63416e+06	1.3438e+06	ELTLQDVELLK;SC[+57.021464]GVVLC[+57.021464]EPC[+57.021464]R	1.02062e+06	801705	1.64568e+06	1.78193e+06	1.08706e+06	1.58628e+06	1.44857e+06	1.464e+06	1.4493e+06	1.24918e+06	1.87869e+06	1.75345e+06	1.84019e+06	1.08763e+06	1.11886e+06	968004	1.80761e+06	1.73688e+06
sp|Q9Z2W9|GRIA3_MOUSE	0.617016	4.33332	0.363563	-2.97266	0.499325	-3.71773	3	988290	75116.8	49025.9	589655	INTILEQVVILGK;NTQNFKPAPATNTQNYATYR;YTSALTHDAILVIAEAFR	11727.7	419442	41589	3.4804e+06	144080	31024.8	57583.2	67779.3	54832.3	50074.1	54030	40312	45880.9	135559	18908.9	14212.5	11227.1	2.76837e+06
sp|Q9CQQ7|AT5F1_MOUSE	0.616488	-0.775367	0.570878	0.590367	0.945622	1.045	1	293481	605559	502329	402196	LGLIPEEFFQFLYPK	102508	35297.5	535166	500950	409178	459054	869262	684742	159400	425625	729272	690773	506575	300683	133092	415690	866320	295197
sp|P61982|1433G_MOUSE	0.612885	-0.189333	0.164891	-0.0745023	0.652397	-0.336987	8	64889502	51372567	7.39894e+07	5.40952e+07	ATVVESSEK;AYSEAHEISK;ELEAVC[+57.021464]QDVLSLLDNYLIK;NC[+57.021464]SETQYESK;NVTELNEPLSNEER;RATVVESSEK;TAFDDAIAELDTLNEDSYK;YLAEVATGEK	78087968	51616968	78481168	51371904	58848144	61729864	50970780	33941480	69662360	70201968	72802600	78594528	78685312	57735352	60016856	58808400	47636080	46279284
sp|Q812A2|SRGP3_MOUSE	0.612138	-0.476253	0.0995664	-0.0695811	1.3669	0.802827	12	1.20698e+07	21055948	1.67906e+07	2.20964e+07	ADSEASSGPLLDDK;DHATLNDIFMNNVIVR;FINLYGLQQQGIFR;FQDLISTIK;GEDPLVDDQNER;GLGPSIDTPPR;HEGLDVIENAVDNLDSR;LQLLQDLQEFFR;NDYLLNLAATNAAISK;SLEAEALAEDIEK;SSSSSSSGVGSPAVTPTEK;VPGSQVEVNDIK	13865027	8617400	14502104	11294636	23899178	27541298	20432370	12350946	15250748	17582326	27639932	8488195	14991810	18085030	22648428	30738558	20033654	18976142
sp|O35129|PHB2_MOUSE	0.610271	-0.573551	0.136002	0.233888	0.757143	1.24576	7	2.46746e+06	5.85141e+06	3.67203e+06	4.97569e+06	AQVSLLIR;DLQMVNISLR;FNASQLITQR;IVQAEGEAEAAK;LLLGAGAVAYGVR;QVAQQEAQR;VLPSIVNEVLK	4.50188e+06	2.05624e+06	2080821	1.23091e+06	9902722	8891476	3110055	1501377	4487938	4387171	4.75755e+06	3.42944e+06	1.29806e+06	6.47023e+06	9013143	5989483	1998424	1407160
sp|Q9WTS5|TEN2_MOUSE	0.608314	-0.371808	0.165198	0.0920465	2.22588	0.977179	7	4.21592e+06	8.29951e+06	5.45529e+06	7.78653e+06	DPLDIIQQGQTDWPAVK;IASIKPVISETPLPVDLYR;IGAADGDLVTLGTTIGR;SISC[+57.021464]PSC[+57.021464]NGLAEGNK;VTTGVSSIASEDSR;YSYDLNGNLHLLNPGNSAR;YTYDYDGDGQLQSVAVNDRPTWR	3351967	2.31586e+06	5.02129e+06	6.17456e+06	6926937	9034786	8835096	8401226	5296868	5.1597e+06	6410904	3632290	6776689	5.05221e+06	6480899	7.47655e+06	9185688	10737287
sp|P01864|GCAB_MOUSE	0.607801	-2.62047	0.455665	0.932266	1.29946	3.48969	2	3.03512e+06	3.40941e+07	1.86645e+07	1.78665e+07	NTATVLDSDGSYFMYSK;TTAPSVYPLVPVC[+57.021464]GGTTGSSVTLGC[+57.021464]LVK	1140968	584806	2866336	7.54837e+06	3.83649e+06	65358068	30931868	36249788	1.13559e+06	53916600	735543	34213788	3.32089e+06	1.92937e+06	549224	52535484	2.58841e+06	31729812
sp|Q60737|CSK21_MOUSE	0.607381	-0.282216	0.235938	0.0991176	0.70244	0.393985	9	1.86375e+07	24490067	2.26644e+07	2.2864e+07	FNDILGR;FVHSENQHLVSPEALDFLDK;GGPNIITLADIVK;GGPNIITLADIVKDPVSR;LIDWGLAEFYHPGQEYNVR;QLYQTLTDYDIR;VLGTEDLYDYIDK;VYTDVNTHRPR;YSEVFEAINITNNEK	20738042	10305926	22064588	21441610	27708422	30613716	22242092	17396038	19317658	23536540	28276184	18244158	23947444	24686026	24809906	19381562	23075544	22367068
sp|Q7TPD0|INT3_MOUSE	0.606513	-0.774529	0.0958227	0.184353	0.318507	0.544144	1	6.19275e+06	9.02999e+06	1.05935e+07	7.94679e+06	GTVAAAASGAAGGGGGGAGAGAPGGGR	3.19871e+06	3.58086e+06	5.61802e+06	12373415	1.50853e+06	6771657	12072285	15767491	5.57483e+06	7.72528e+06	5937128	17622680	16107652	2.94078e+06	2.83551e+06	4632294	15079633	14245705
sp|Q9DBC7|KAP0_MOUSE	0.606116	-0.84309	0.00759941	-0.00867043	0.0555324	0.108253	2	391370	421866	702073	424409	LGPSDYFGEIALLMNRPR;SENEEFVEVGR	150425	74212.1	845927	494914	298134	643895	418044	327390	320549	376663	1.10497e+06	1.08675e+06	621441	291402	250950	527357	677069	375266
sp|Q3TEA8|HP1B3_MOUSE	0.605862	-0.511801	0.628181	-0.514219	1.80425	-1.44068	2	6.71668e+06	2.47439e+06	9.57684e+06	3.53397e+06	LEDVLPLAFTR;TIPAWATLSASQLAR	7914071	4.95662e+06	9304104	4.69193e+06	3.6312e+06	3.17411e+06	2061717	1.03052e+06	9442553	7758427	7246082	16556521	6.88061e+06	4757649	4169453	4.11043e+06	3051982	1580349
sp|Q6ZWN5|RS9_MOUSE	0.605063	-0.51503	0.263241	0.0776583	0.16966	0.103639	7	9.90509e+06	1.06428e+07	14154607	1.00851e+07	HIDFSLR;KGQGGAGAGDDEEED;KQVVNIPSFIVR;LDYILGLK;LFEGNALLR;LIGEYGLR;QVVNIPSFIVR	7775579	7074322	13217204	11553241	9166978	12833034	10812470	9758789	11132218	10071518	12598903	25010488	11959908	9321800	8705126	10516218	10758116	11124116
sp|P70398|USP9X_MOUSE	0.603209	-0.398841	0.376441	0.181322	1.65358	0.901324	4	1.67883e+06	3.13569e+06	2.21346e+06	2.76535e+06	ALTLQDLDNIWAAQAGK;DNEDYDPQTVR;LAQQISDEASR;WVVPVLPK	1757344	634924	2.23681e+06	2.08625e+06	3.08809e+06	4018978	2.80085e+06	2.63485e+06	1.68402e+06	2.21908e+06	2.90745e+06	1644764	2611969	1.91831e+06	2.59899e+06	2.43781e+06	3.52057e+06	3351058
sp|O08709|PRDX6_MOUSE	0.602045	-0.345602	1.33827	0.68009	1.00009	0.737559	3	1.5556e+06	2593735	1.97667e+06	1.61882e+06	DINAYNGETPTEK;DLAILLGMLDPVEK;LPFPIIDDK	1.46018e+06	1.08205e+06	2389932	1290243	2653776	3612075	2.688e+06	1.42109e+06	1.67e+06	1.87539e+06	1.84617e+06	2.73936e+06	1.75244e+06	1.7457e+06	1.71966e+06	1684472	1.57252e+06	1.37174e+06
sp|Q3UGS4|MCRI1_MOUSE	0.601179	-0.464618	0.37538	-0.561095	0.211495	0.311677	1	1.44765e+06	1.79675e+06	1.99769e+06	2.6509e+06	FIYEAWQGVER	1.42639e+06	1459281	1.87744e+06	1.02748e+06	2.01894e+06	3.49915e+06	945967	722942	2.34239e+06	1.3417e+06	3.2222e+06	1.83355e+06	1.24858e+06	2.46527e+06	4835578	3.73472e+06	1.10461e+06	1.11433e+06
sp|P62754|RS6_MOUSE	0.600365	-0.343745	0.745823	-0.177245	0.16802	0.106268	6	24666800	26552340	3.13033e+07	3.00233e+07	DIPGLTDTTVPR;GC[+57.021464]IVDANLSVLNLVIVK;LIEVDDER;MATEVAADALGEEWK;NKEEAAEYAK;RQEQIAK	23644470	14019508	31197394	29805828	23117666	26805880	31725934	24559880	24555296	31078002	28743246	44913836	27226244	33415866	33239212	27706912	29499012	26255626
tr|E9Q7L0|E9Q7L0_MOUSE	0.599124	-0.457894	0.0922279	0.0869816	0.806323	0.516732	11	1.6647e+07	2.38171e+07	2.28652e+07	2.24235e+07	EASVGPAQPQLPAVLQESR;FEDFLAR;FLDTAFNLK;HWLDSPWPGFFNVDGEPK;LEQISPFPFDLIMR;LPTTTFIGGPENTLSLR;NAHLVSLR;NITLSLVANPSHLEAVDPVVQGK;SSFDQMVSGTSFQR;SSGPPTTIPR;SWDSFFQR	10672400	13891119	19326978	22697542	13348316	28337304	26949752	26632858	20163340	14383861	25190836	36632208	17955994	14360688	17930802	15637541	34503996	29684640
sp|O88735|MAP7_MOUSE	0.598886	-0.418009	0.0811272	-0.0192551	1.76858	-0.537169	12	51699163	3.5627e+07	6.90743e+07	3.61057e+07	EHVPFHVSPGAR;ETVWLER;GGDGATHSDPASDGYK;HVDPVISK;LFVTPPEGSAR;LLTPTHSFLAR;LQLSPWESSVVSR;LSSSSATLLNSPDR;NPVDRPK;RLEEEQAR;TIHGLASHK;TSAGTTDPEEATR	65610388	44953016	45337092	50896156	37073356	33012202	35931668	36490848	56331800	66714448	50114424	114592080	57618904	39357396	38947792	34357028	30027590	37838720
sp|O88741|GDAP1_MOUSE	0.594274	-0.539741	0.599622	0.614727	0.626334	0.653581	1	485010	762954	705064	498249	VLGHVNNILISAVLPTAFR	382826	70020.9	890066	597125	514171	880869	1.04301e+06	613761	645574	558566	723550	1.00709e+06	590542	298952	147069	268327	903606	873293
sp|P31938|MP2K1_MOUSE	0.593415	-0.278846	0.0169702	0.0113441	1.04679	0.545459	2	1.01775e+06	1.48539e+06	1.23476e+06	1.47376e+06	ISELGAGNGGVVFK;LPSGVFSLEFQDFVNK	869576	659631	1.52512e+06	1.01668e+06	1.6403e+06	1.74518e+06	1.44753e+06	1.10856e+06	1.13388e+06	1.08778e+06	1229574	1.41224e+06	1.31034e+06	1.01916e+06	1.18372e+06	1.43773e+06	1.95757e+06	1.77062e+06
sp|Q9D8W7|OCAD2_MOUSE	0.592114	-0.616218	0.0439833	-0.0307841	0.47362	0.354698	1	574207	734248	880174	750084	VALAGLLGFGLGK	618360	266224	788473	623770	448212	945267	830107	713407	669383	637412	1.60095e+06	1.01778e+06	475337	633227	665189	889718	967630	594656
sp|Q9DC69|NDUA9_MOUSE	0.59195	-0.522648	0.795536	0.439599	0.307256	0.249114	3	2.3116e+06	2.74728e+06	3.32082e+06	2.02568e+06	NFDFEDVFVNIPR;SSVSGVVATVFGATGFLGR;SVFPEAIIIRPSDIFGR	1.50434e+06	1730685	3.27264e+06	2.73871e+06	1899330	3.51809e+06	3.4427e+06	2.129e+06	2669391	2232645	4.33276e+06	5321370	2.04791e+06	2.06175e+06	1356694	1783985	2.78877e+06	2.13719e+06
sp|P26231|CTNA1_MOUSE	0.590652	-0.298598	0.0201084	-0.00807362	0.0639408	0.0551239	3	6.93909e+06	7.20935e+06	8.53472e+06	7.24981e+06	AEVQNLGGELVVSGVDSAMSLIQAAK;AHVLAASVEQATENFLEK;LLEPLVTQVTTLVNTNSK	7.54127e+06	3.57633e+06	9871746	6767007	8768200	7587693	7315510	5166014	7795522	8116471	9797972	7189349	9774294	6936876	6.96361e+06	7046605	7826570	7.4754e+06
sp|Q9Z2K1|K1C16_MOUSE	0.59047	0.699908	0.591576	0.361633	0.850992	-1.07797	6	87925043	41649737	5.41277e+07	3.24153e+07	ASLENSLEETK;DQYEQMAEK;GQTGGDVNVEMDAAPGVDLSR;ILNEMRDQYEQMAEK;KNHEEEMLALR;NHEEEMLALR	111078344	151235536	48259024	41127268	51493312	39926324	21788000	53391312	46728752	34716412	23734500	96061216	69397432	40012332	23380236	34800112	25243346	38640408
tr|A0A075B5R3|A0A075B5R3_MOUSE	0.590365	-0.350638	0.72756	0.320277	1.1967	0.415812	1	1.0261e+06	1.36886e+06	1.3084e+06	1.09634e+06	DNSQSILYLQMNTLR	857930	766402	1.29253e+06	1.18752e+06	1.3178e+06	1.58462e+06	1.19199e+06	1.38103e+06	1.29841e+06	1.34135e+06	1.85103e+06	1.31285e+06	738354	963556	1.45001e+06	716967	1.45936e+06	891834
sp|Q80TL4|PHF24_MOUSE	0.590115	-0.342763	0.351295	-0.102598	1.77209	0.937533	2	844984	1.61836e+06	1.07159e+06	1.73764e+06	ALTDEQEEQAAR;EAEASAPVVQEESSINR	1.2441e+06	358678	974650	802506	1.79186e+06	1.93389e+06	1323878	1.4238e+06	1.15481e+06	1.02807e+06	850235	1.2961e+06	1.02876e+06	1.73238e+06	1.54193e+06	1.92665e+06	1672398	1.81484e+06
sp|P20029|BIP_MOUSE	0.58985	-0.222073	0.355886	-0.176774	0.417016	0.20539	11	22015641	25383994	2.56792e+07	2.86929e+07	ALSSQHQAR;DAGTIAGLNVMR;ELEEIVQPIISK;IINEPTAAAIAYGLDKR;ITITNDQNR;NELESYAYSLK;NQLTSNPENTVFDAK;SDIDEIVLVGGSTR;SQIFSTASDNQPTVTIK;TWNDPSVQQDIK;VTHAVVTVPAYFNDAQR	28029868	19181676	20759342	20091678	29316328	30592172	23957140	17670336	27489010	30108912	28612248	18435268	23750668	27515262	35481236	34648316	22200012	23619646
sp|O88952|LIN7C_MOUSE	0.588701	-0.317313	0.389098	-0.13566	0.0996786	-0.0896891	2	2.13378e+06	2.00517e+06	2.65871e+06	2.20287e+06	ATVAAFAASEGHSHPR;EVYEHVYETVDISSSPEVR	2921119	1.12973e+06	2.6885e+06	1.79578e+06	2257324	2.2572e+06	2190996	1.31516e+06	2.65852e+06	2.40875e+06	3304319	2.13111e+06	2.79084e+06	1.96622e+06	2.39377e+06	2.39426e+06	2194473	2.06562e+06
sp|P84099|RL19_MOUSE	0.586751	-0.389704	0.158687	-0.0782213	0.634945	0.352693	3	6.32155e+06	8072255	8.28202e+06	8.52201e+06	KPVTVHSR;LLADQAEAR;VWLDPNETNEIANANSR	5108119	4.26867e+06	8260927	7.64849e+06	6333627	10568582	7825424	7561387	7093433	6396613	7877310	12956208	7086544	7051458	8.14432e+06	11068310	7959270	8.38667e+06
sp|Q60899|ELAV2_MOUSE	0.585176	-0.463728	0.240566	0.200443	1.44677	0.839424	2	922543	1.65074e+06	1.27228e+06	1.43661e+06	ILVDQVTGISR;TNQAILSQLYQSPNR	520872	551185	1.08344e+06	1.53468e+06	1.31967e+06	1.63746e+06	1766888	1.87894e+06	1172779	925279	1.81616e+06	963225	1.48396e+06	591065	855799	1.70044e+06	1.80996e+06	2.2258e+06
sp|Q91ZZ3|SYUB_MOUSE	0.585132	1.09152	0.343933	0.613105	0.0794399	0.198332	3	6.8025e+06	7.80499e+06	3.19218e+06	5.10281e+06	EQASHLGGAVFSGAGNIAAATGLVK;TKEQASHLGGAVFSGAGNIAAATGLVK;TSGVVQGVASVAEK	10196377	14161544	1.85244e+06	999641	16405840	6325822	7.62067e+06	867628	4.36926e+06	4.06356e+06	4294268	2796732	437079	7422159	8374262	7.64196e+06	1.12951e+06	946152
sp|P60761|NEUG_MOUSE	0.5837	0.155488	1.07913	-0.258176	0.422159	-0.144032	2	8.523e+06	7.71319e+06	7.65219e+06	9.22471e+06	GPGPGGPGGAGGAR;KGPGPGGPGGAGGAR	9882060	9249165	8286128	6.67463e+06	8.31462e+06	7727932	6332329	8477893	7906139	6.61656e+06	8572394	7728138	7437711	8795333	9364662	11186281	7929479	8847812
sp|Q9DBZ5|EIF3K_MOUSE	0.583542	-0.362796	0.0188771	0.0201356	0.464176	-0.344979	2	2.00634e+06	1.57963e+06	2.57999e+06	1.55774e+06	ENAYDLEANLAVLK;YNPENLATLER	1.51942e+06	1.40167e+06	2987742	2116533	1.0211e+06	1.55039e+06	1.83918e+06	1.90786e+06	2.96927e+06	1416841	2.82104e+06	2582171	3110605	952284	1.08671e+06	1.15383e+06	2.52735e+06	2.06851e+06
sp|Q91V92|ACLY_MOUSE	0.581459	-0.402952	0.694966	0.406419	0.380002	0.292911	2	444360	544390	587538	410739	DLVSSLTSGLLTIGDR;LGLVGVNLSLDGVK	376607	239062	650802	510970	479094	751207	533468	413791	456781	414509	531531	820963	713906	291549	289761	355673	572832	543878
sp|Q9QZB1|RGS20_MOUSE	0.581206	2.43466	0.0320723	0.104107	0.414273	1.3083	1	139303	344983	25766.5	320965	IIYEDYISILSPK	0	0	117749	439463	0	95533.7	428030	856368	16846.8	0	90054.9	21930.7	0	32882.2	0	101522	636958	833465
sp|Q06890|CLUS_MOUSE	0.580244	-0.340807	0.388115	-0.205124	1.64984	0.709274	3	2.15469e+06	3.52288e+06	2.72884e+06	4.06113e+06	ASGIIDTLFQDR;LFDSDPITVVLPEEVSK;VSTVTTHSSDSEVPSR	1.94861e+06	1.37252e+06	2328067	2.96957e+06	2.67375e+06	3881170	3.55597e+06	3.98063e+06	2.23942e+06	2273435	3.71114e+06	2119007	3.30121e+06	2.38139e+06	3.94389e+06	4076499	4524367	5379489
sp|P15116|CADH2_MOUSE	0.578298	-0.262179	0.265788	-0.0926563	0.461124	-0.294166	5	8974069	7.31875e+06	1.07625e+07	7.80421e+06	FAILTDPNSNDGLVTVVKPIDFETNR;FLEAGIYEVPIIITDSGNPPK;IDPVNGQITTIAVLDR;LDERPIHAEPQYPVR;SAAPHPGDIGDFINEGLK	8850604	5921524	13010794	8113354	8139054	8087305	7.6499e+06	5.39873e+06	9110452	10851280	11987068	9689298	12174410	8.207e+06	6716835	6809894	8903758	8383578
sp|Q91YN9|BAG2_MOUSE	0.574695	-0.41457	0.540549	0.153611	1.35879	0.754446	1	2.07553e+06	3.50138e+06	2.76647e+06	3147732	LLESLDQLELR	3.30258e+06	1.19457e+06	2.06371e+06	1.74124e+06	4008215	4.14726e+06	3.05549e+06	2.79455e+06	2.2838e+06	2942255	4.03365e+06	1.85941e+06	2.71325e+06	2.95504e+06	3.05447e+06	3375545	3.17351e+06	3.18009e+06
sp|Q8C0P5|COR2A_MOUSE	0.567283	-0.391259	1.04819	0.350953	0.948904	0.50084	2	2.5159e+06	3.56009e+06	3.29969e+06	2.79134e+06	SLIEPVSMIVPR;VLFLGSLK	2.49246e+06	1.19359e+06	3.53392e+06	2.84361e+06	3.64429e+06	4295662	3.07339e+06	3.22701e+06	2767046	3.04804e+06	4.19945e+06	2.09498e+06	4.38895e+06	1.87776e+06	2818268	2.6026e+06	3437768	3220314
sp|Q8BLY2|SYTC2_MOUSE	0.564313	-0.270591	0.01084	0.00826229	0.860564	0.385456	2	687258	897746	829041	892620	EVAQLQAENR;VDTPTTTVYR	652963	513796	759864	822408	634254	962106	868214	1.12641e+06	695529	751130	1.18519e+06	708363	804988	583943	670900	940822	1.06671e+06	1.20072e+06
tr|A0A1B0GR13|A0A1B0GR13_MOUSE	0.564136	-0.228902	0.147363	0.0471444	0.816126	0.308548	1	2.08252e+07	25791149	2.44059e+07	2.4962e+07	KDTDSTGSGSGASMVSK	19074378	14140531	26027826	24057944	29484234	22409904	25530332	25740126	25292660	26751750	17963020	24869294	27152828	27352448	28361708	19532852	24275220	25287606
sp|Q5DU25|IQEC2_MOUSE	0.563011	0.296434	0.967776	-0.604992	1.27709	-0.710259	10	3.35398e+07	2.04999e+07	2.73102e+07	3.11797e+07	AAHLPLLTIEPPSDSSVDLSDR;ALSDSYELSTDLQDK;AVEYLLELNNIIESQQQLLETQR;DVAQC[+57.021464]HLHHENPALGR;GVDNGEDIPR;IEELEGQLDQLTQENR;SQRPVSNSSSFLGSLFGSK;SSLEDTYGAGDGLK;SSSPGAGGGHSTSTSTSPATTLQR;VLIIFNAPSLQDR	40289368	26862276	22244118	44763336	18049198	21823250	20692356	21434606	31424548	25223684	21548392	25825396	32528924	46344788	24461976	19967590	25198460	39925492
sp|P62334|PRS10_MOUSE	0.562793	-0.824003	0.0281433	0.0212514	0.802199	0.508028	2	1.50236e+06	2.13651e+06	2.65965e+06	2.10527e+06	ALQSVGQIVGEVLK;EVIELPLTNPELFQR	1.52944e+06	946866	1.78095e+06	1.75218e+06	1.87756e+06	3.14354e+06	1908426	1616531	1500775	1.51208e+06	5988372	2314387	1.98262e+06	1.39364e+06	1.98353e+06	2.39333e+06	2.62682e+06	2129039
sp|P14873|MAP1B_MOUSE	0.561673	-0.263243	0.422509	-0.199098	0.742235	0.412839	25	37412971	49808000	4.4902e+07	5.71786e+07	AAEAGVTEEQYGYLGTSAK;AIGNIELGIR;AQWGSNMQVTLIPTHDSEVMR;ASLTLFC[+57.021464]PEEGDWK;DLTGQVPTPPVK;DLTTSSVEK;ESSPLYSPGFSDSTSAAK;ETQPGEAYVIQK;FSPEVPGQK;HSPTEDDESAK;ITSFPESESYSYETSTK;NLISPDLGVVFLNVPENLKDPEPNIK;NVDVEFFK;SDISPLTPR;SKPLAASPKPGALK;SPC[+57.021464]DSGYSYETIEK;SPSLSPSPPSPIEK;SSYYVVSGNDPAAEEPSR;SVGNTIEPVILFQK;TLEVVSPSQSVTGSAGHTPYYQSPTDEK;TPEDGGYTC[+57.021464]EITEK;TPEEGGYSYEISEK;TPEVSGYTYEK;TPQA…	37981328	22022952	48508304	41139300	50504696	65513280	46583100	36630924	37459528	36928748	55691340	46933768	47496848	45061684	63154080	73806632	54059416	49811136
sp|P61358|RL27_MOUSE	0.561653	-0.861175	0.111555	-0.0419714	0.296922	0.17561	4	1.29612e+07	14638934	23544259	15071071	NIDDGTSDRPYSHALVAGIDR;VVLVLAGR;VYNYNHLMPTR;YSVDIPLDK	9491355	8870675	17497324	15985497	12554840	16619654	15120190	14261052	17633130	13137239	20157148	53788208	13005570	11119985	15512676	17848408	15337722	15536564
sp|O35345|IMA7_MOUSE;sp|Q60960|IMA5_MOUSE	0.561373	-0.607493	0.199067	0.195382	0.234312	0.289827	1	517202	632276	788014	552193	IVQVALNGLENILR	282577	138022	1.00011e+06	648099	521327	702300	703566	601911	531501	468021	761867	1.1678e+06	1.01088e+06	500589	270389	259571	942515	787899
sp|Q9DBG3|AP2B1_MOUSE	0.561317	-0.310767	0.26534	0.105921	0.270668	0.200657	21	104638298	120252550	1.2979e+08	111740080	ALQHMTDFAIQFNK;APEVSQYIYQVYDSILK;AVWLPAVK;DIPNENELQFQIK;DSDYYNMLLK;EC[+57.021464]HLNADTVSSK;FLELLPK;GLEISGTFTHR;IQPGNPNYTLSLK;KLAPPLVTLLSGEPEVQYVALR;KPSETQELVQQVLSLATQDSDNPDLR;LAPPLVTLLSGEPEVQYVALR;LHDINAQMVEDQGFLDSLR;LLSTDPVTAK;LQNNNVYTIAK;LTNGIWILAELR;QVFLATWK;SQPDMAIMAVNSFVK;VIAAMTVGK;VNYVVQEAIVVIR;YPNKYESIIATLC[+57.021464]ENLDSLDEPDAR	72528496	71593032	159687376	114744288	118072408	148604128	121197800	93135864	122944624	99376592	156602080	136405408	133620568	97301352	106178848	96701360	137373376	121145464
sp|Q62167|DDX3X_MOUSE	0.560912	-0.311663	0.276365	0.0938231	0.0212206	-0.0166283	12	2.42566e+07	23978614	3.01058e+07	22468832	DLLDLLVEAK;DREEALHQFR;DSLTLVFVETK;HVINFDLPSDIEEYVHR;LEQELFSGGNTGINFEK;QSSGASSSSFSSSR;QYPISLVLAPTR;SFLLDLLNATGK;SPILVATAVAAR;TAAFLLPILSQIYADGPGEALR;VGNLGLATSFFNER;VGSTSENITQK	18633224	15690264	35013476	27689386	25073364	25334628	22803554	22702910	28241364	21015554	30164334	34745488	36362112	18685490	18053896	21675400	27085586	26843788
sp|G5E829|AT2B1_MOUSE	0.557843	-0.177306	1.05395	0.126511	1.29729	0.380123	6	1.32312e+07	17219797	14961456	1.57741e+07	EEIPEEELAEDVEEIDHAER;GGQVIQIPVADITVGDIAQVK;GIIDSTVSEQR;KQDGAIENR;TSPNEGLSGNPADLER;TVIEPMASEGLR	14584892	8594254	14893979	14851709	17472360	16740366	18559340	16107122	15097304	14240816	14051128	16775590	14642442	14665811	15436674	15081162	17501668	16185148
sp|O35643|AP1B1_MOUSE	0.557392	-0.581012	0.506665	0.481286	0.0732711	-0.0831946	3	1.20532e+06	1.13778e+06	1.80303e+06	815034	DIANENEAQFQIR;LAPPLVTLLSAEPELQYVALR;LTNGIWVLAELR	685604	919577	2.0256e+06	1.19048e+06	1.03149e+06	1.29809e+06	1.46156e+06	759974	1.38489e+06	959225	1.79628e+06	3238795	1.63597e+06	400872	418335	616711	1.63534e+06	1.00391e+06
sp|Q6RHR9|MAGI1_MOUSE	0.556142	0.722856	0.653659	-1.02743	0.696915	-0.904374	1	418226	223443	253402	455465	ILGGNEPGEPIYIGHIVPLGAADTDGR	598578	563861	362502	147965	0	415488	281115	197171	470869	470964	0	154145	171032	973595	383149	459929	240547	220105
sp|Q8BUK6|HOOK3_MOUSE	0.554168	-0.617786	0.166493	-0.21377	0.278943	0.398494	1	55010.5	72511.1	84414.7	84092.2	IALLQSLLDDANLR	18765.9	47894.6	79299.3	74082.2	29550.2	81326.6	130163	49004.2	89867.7	51206.3	57059.2	66932.8	157007	57536.2	75837.9	41727.4	127561	117798
sp|Q9ES28|ARHG7_MOUSE	0.550193	-0.505995	0.182128	-0.131776	1.10264	0.784341	1	576591	993066	818818	1.08804e+06	LEPSDLSEDSEYDSIWTAHSYR	713150	115438	743476	734299	776748	1.30766e+06	1.0688e+06	819051	583889	844505	1.25057e+06	462603	952524	611595	837865	1.29524e+06	1.29485e+06	1.40067e+06
tr|Q91VA7|Q91VA7_MOUSE	0.550118	-0.388588	0.256206	0.211378	1.19076	0.713309	13	12152211	19924285	1.59086e+07	17208843	AAAVPVEFK;DMGGYSTTTDFIK;EHHLSEVQNMASEEK;EQTEGEYSSLEHESAK;GELASYDMQLR;HLNLEYHSSMIADAVK;HNNLDLVIIR;HPFAQAVGR;KLDLFANVVHVK;NIANPTAMLLSATNMLR;SVIGHLHPHGG;TRHNNLDLVIIR;VEGAFPVTMLPGDGVGPELMHAVK	9156424	6389472	16372300	16690648	14136594	19185390	24898016	21477140	12132242	12525061	17565404	22974756	14345526	10234283	13292976	11561414	26847088	24108454
sp|O08553|DPYL2_MOUSE	0.547833	-0.700711	0.0530079	-0.0154357	0.690238	-0.33346	22	303123052	240567792	4.92668e+08	243155504	DHGVNSFLVYMAFK;DIGAIAQVHAENGDIIAEEQQR;DNFTLIPEGTNGTEER;DRFQLTDSQIYEVLSVIR;FQLTDSQIYEVLSVIR;FQMPDQGMTSADDFFQGTK;GIQEEMEALVK;GLYDGPVC[+57.021464]EVSVTPK;GTVVYGEPITASLGTDGSHYWSK;ILDLGITGPEGHVLSRPEEVEAEAVNR;ISVGSDADLVIWDPDSVK;IVLEDGTLHVTEGSGR;KPFPDFVYK;MVIPGGIDVHTR;NLHQSGFSLSGAQIDDNIPR;QQAPPVR;SAAEVIAQAR;SITIANQTNC[+57.021464]PLYVTK;THNSALEYNIFEGMEC[+57.021464]R;TIEAHSR;TVTPASSAK;VFNLYPR	283520896	415164160	289860832	223946320	260820864	275099488	231098000	195252816	462454496	285125408	395400000	1037551230	282807040	247090720	247320128	233729792	263435936	224200944
sp|Q9D8N0|EF1G_MOUSE	0.545372	-0.479089	0.0740957	-0.0609453	0.0354904	-0.0341721	4	4.4468e+06	4.34271e+06	6.19824e+06	4.5301e+06	ALIAAQYSGAQVR;ILGLLDTHLK;STFVLDEFKR;WFLTC[+57.021464]INQPQFR	2.90171e+06	2.93662e+06	6801963	5146923	3445518	5138159	4.68848e+06	4.09869e+06	6.05331e+06	3.96688e+06	4.20788e+06	10168497	6594623	3858780	3024755	3.36864e+06	7.12104e+06	5.27727e+06
sp|Q9D2Q8|S10AE_MOUSE	0.545059	0.849906	0.966698	-0.613625	0.841693	-1.58382	1	2.02765e+06	676419	1.12498e+06	1.03499e+06	SANAEDAQEFSDVER	1.47445e+06	4363657	1.00876e+06	1.26375e+06	1.09402e+06	469109	306850	835694	1.07967e+06	472825	399040	1.60281e+06	2.07058e+06	1.22309e+06	957279	1.27946e+06	1.0088e+06	706312
sp|O54774|AP3D1_MOUSE	0.54469	-0.519284	0.512335	0.319817	1.31522	0.814071	3	1.90871e+06	3.35583e+06	2.73565e+06	2.6886e+06	AIFHEEEPR;ALDLLYGMVSK;NMELNVLDSLNTK	1.49033e+06	1.01917e+06	2.56092e+06	2564440	2.27367e+06	4.36956e+06	3.60569e+06	3.17443e+06	1800761	2.23023e+06	4908620	2.43185e+06	2.30679e+06	1.5999e+06	2.29875e+06	2.23921e+06	3.75968e+06	3.54546e+06
sp|Q8C015|PAK5_MOUSE	0.543978	-0.714574	0.482215	0.443562	0.925305	1.08382	1	210641	446485	345662	328308	GFLDLMLVR	53685.1	15845.3	541640	231395	444645	514371	519146	307778	236186	392557	447816	241029	410723	376562	198944	42737.7	531755	491541
sp|Q9JM52|MINK1_MOUSE	0.54334	0.131039	0.0593369	0.0123109	2.44627	0.347232	6	1.18559e+07	15082103	1.08265e+07	1.4954e+07	LDSSPVLSPGNK;NLAAFPASHDPDPAAVPTPTATPSAR;QQQQLQQQQQR;SLQQQQQQQQLQK;SQSLQDQPTR;TSSIATALNTSGAGGSRPAQAVR	12059293	10983256	12250080	12130997	16897830	14978728	14127074	14324780	11332272	10619660	8.0904e+06	11506931	12583233	13307449	15098979	15001620	16230990	15130718
sp|Q8BKC5|IPO5_MOUSE	0.540179	6.83489	0.180674	0.310837	0.424569	-4.02569	2	6.96415e+06	427577	61004.5	344702	ITFLLQAIR;LVLEQVVTSIASVADTAEEK	81885.8	27484438	137443	152831	191708	367833	487527	663241	13688.3	23189.9	63403.3	123545	81196.1	175546	171976	40477.9	785061	550448
sp|P70175|DLG3_MOUSE	0.539352	-0.282494	0.0903639	-0.0429902	1.48029	-0.563826	10	1.68652e+07	11409416	2.05131e+07	1.17545e+07	C[+57.021464]PEC[+57.021464]YEVTR;GLGFSIAGGIGNQHIPGDNSIYITK;GQEDAILSYEPVTR;HEEAVASLK;IIPGGAAAMDGR;ILSVNGVNLR;LLAVNNTNLQDVR;LQQAQLYPIAIFIKPK;RDNEVDGQDYHFVVSR;YEEIVLER	17683646	11440021	20948124	17389098	11488785	11380766	11482530	11285583	18015608	23395680	14345316	18886842	27922006	9655498	8840867	10960491	14703777	14611948
sp|P47911|RL6_MOUSE	0.539349	-0.397805	0.0705223	-0.03663	0.769559	0.340303	9	22699226	2.87377e+07	2.99063e+07	29476726	AVDLQILPK;AVPQLQGYLR;EKYEITEQR;HLTDAYFK;HQEGEIFDTEK;HQEGEIFDTEKEK;KPFSQHVR;QLDSGLLLVTGPLVINR;SSITPGTVLIILTGR	17127012	17092692	29111620	27465580	24110282	34361636	28522058	27956958	23060320	20547836	32566492	47946328	25410360	20296314	27391512	37626200	29118088	32951516
sp|Q01405|SC23A_MOUSE	0.538733	-0.299622	0.186822	0.117857	0.118747	0.101088	1	541143	580420	666051	534889	MVVPVAALFTPLK	438633	353336	840754	531849	624536	724132	543137	429877	611324	578749	722569	834349	583264	405102	526540	432891	798389	511526
sp|Q9D7M1|GID8_MOUSE	0.537809	-1.13816	0.255022	0.462244	0.235581	0.626023	2	75394.9	116357	165944	84458.7	GQIQEAIALINSLHPELLDTNR;MESGIEPSVDLETLDER	212832	26724.4	23284.8	38738.7	158334	247151	39797.5	20146.7	84314.4	333340	278243	16589.7	117233	144331	104234	35795	52007.2	85926.3
sp|B1AZP2|DLGP4_MOUSE	0.536792	0.432867	0.644185	0.161679	0.907813	0.440887	6	8.71161e+06	1.18255e+07	6.45346e+06	1.05718e+07	ATQQSLGEQSNPR;DGFSTLQFPR;HLSDSLDPPHEPLFAGPDR;LPANLLDQFEK;NPYLLSPTEAFAR;SEVTSQSGLSNSSDSLDSSTRPPSVTR	10910835	3.67213e+06	9744186	10519286	12737476	11231797	12171947	11160694	5777955	9127172	4.51202e+06	3.70924e+06	9140899	10226416	10952287	7.76307e+06	11652261	12264924
sp|Q31125|S39A7_MOUSE	0.536223	-1.86679	0.0165019	0.0491547	0.715147	2.72168	2	383401	2.52906e+06	1.39834e+06	2.44435e+06	DGPVKPQSPEEEK;EKPSTEEEKEVGGLR	977118	193295	208600	154590	3.54141e+06	6177040	208114	189693	261655	2145741	4.09475e+06	127276	362273	1.40135e+06	4924178	5.06963e+06	395749	430824
sp|Q61553|FSCN1_MOUSE	0.534873	-0.266142	0.113831	-0.0960145	0.626353	0.3191	1	1.65279e+06	2.06194e+06	1.98762e+06	2.20383e+06	LVARPEPATGFTLEFR	1.49501e+06	1.06352e+06	2.48054e+06	1.57209e+06	1.95857e+06	1.87146e+06	2.14961e+06	2.26811e+06	1.79527e+06	2.01666e+06	1.75371e+06	2417464	1.95501e+06	2.30787e+06	1.36464e+06	1.30784e+06	3.48167e+06	2.55715e+06
sp|P08414|KCC4_MOUSE	0.534115	1.69365	0.340972	0.808375	0.746292	2.35356	1	18080.6	92407	5589.48	52766.7	DPLGDFFEVESELGR	0	23389.8	48932.5	0	14137.3	10379.1	146462	198650	12550.9	0	0	0	15396.5	31426.1	0	12806.6	88932.6	130668
sp|Q8CFJ9|WDR24_MOUSE	0.534094	0	#DIV/0!	#DIV/0!	0.44865	#DIV/0!	1	2974.12	0	0	0	DSVSTFSGQSESVR	0	0	0	11896.5	0	0	0	0	0	0	0	0	0	0	0	0	0	0
sp|Q8BTH6|SCRT2_MOUSE	0.534094	0	0.122023	0.39341	0.0844299	0.369454	1	11285.1	14578.8	0	11099.2	AGAGGDAAGAGDAGGGGGGGGGGER	0	0	45140.3	0	31845.9	26469.3	0	0	0	0	0	0	0	0	0	0	28018.5	27477.7
sp|Q9CZS1|AL1B1_MOUSE	0.534094	0	0.0080495	-0.0495795	0.0237787	0.142437	1	3515.21	3879.98	0	4015.64	VAEQTPLSALYLASLIK	0	0	14060.9	0	0	0	15519.9	0	0	0	0	0	0	0	20078.2	0	0	0
sp|Q99K48|NONO_MOUSE	0.532447	-0.782493	0.00655622	0.0153965	0.754235	1.34717	7	8.12955e+06	20682601	1.39836e+07	2.0463e+07	AGEVFIHK;EKLEMEMEAAR;FAQPGSFEYEYAMR;GIVEFSGKPAAR;MEELHNQEVQK;RMEELHNQEVQK;VELDNMPLR	12687642	5453813	7168969	7207778	38477084	29375338	11416932	3461050	8074007	15685070	30404776	6.99758e+06	8756795	14677797	50469244	18160154	13110905	5897148
sp|Q3TDK6|ROGDI_MOUSE	0.531183	-0.984275	0.191565	0.144764	1.68426	1.59818	2	645628	1.95471e+06	1.27726e+06	1.76809e+06	LMDAVMLQLTR;LTTPATLTLPEIAASGLTR	672465	308257	789912	811879	1.96726e+06	2969369	1.88703e+06	995194	932862	954770	3191536	684894	622233	1560333	2.20302e+06	1.5363e+06	1.96293e+06	1577877
tr|E9Q166|E9Q166_MOUSE	0.530272	1.52279	0.390316	#NUM!	0.845568	#DIV/0!	1	80425.7	0	27989.1	4578.34	SPGPGPGPGAGAGAEPGATGGSSHFISSR	134193	187510	0	0	0	0	0	0	80245.6	0	0	0	59699.8	0	0	22891.7	0	0
sp|Q6IFX2|K1C42_MOUSE	0.530044	0.586641	0.00705885	0.00519023	0.931818	-1.14156	4	292479196	132572016	1.94759e+08	1.32096e+08	ALEEANADLEVK;DAEEWFFTK;DAEEWFFTKTEELNR;TKYETELNLR	447209824	434325216	150771072	137610672	166441776	117291392	92042880	154512016	179187888	113418608	124778992	311376256	245035072	186880320	138657648	122837576	101084976	111019144
sp|P58281|OPA1_MOUSE	0.528405	-1.0236	0.1032	0.194797	0.854431	1.54999	14	6.90694e+06	2.02245e+07	1.40417e+07	1.76701e+07	AKNEILDEVISLSQVTPK;ALGYFAVVTGK;ALPSSEDLASLAPDLDKITESLSLLK;AVEVAWETLQEEFSR;EFDLTKEEDLAALR;EVLEDFAEDGEK;FNLETEWK;GVEVDPSLIK;IDQLQEELLHTQLK;QQLTNTEVR;TSVLEMIAQAR;VIQHNALEDR;VNDEHPAYLASDEITTVR;WNDFAEDSLR	11066945	4.62496e+06	6.06703e+06	5.86882e+06	24532966	40130608	9374359	6.86004e+06	7771155	13004448	35425576	7.50295e+06	6.50417e+06	11760919	31785382	29943960	6.84207e+06	8.01794e+06
sp|O08807|PRDX4_MOUSE	0.527345	-0.201779	0.836414	0.20347	0.352385	0.128912	1	2.10597e+06	2.30281e+06	2.42211e+06	1.9999e+06	QITLNDLPVGR	2.02355e+06	1.7338e+06	2552818	2.11372e+06	2.51455e+06	2.52917e+06	2363573	1.80396e+06	2.89474e+06	1.73594e+06	2.16914e+06	2733545	2.57719e+06	1.68985e+06	1.98899e+06	1.92085e+06	2169729	2.23008e+06
sp|P01633|KV5A1_MOUSE	0.526438	-0.286235	0.32	0.13104	0.652002	0.154608	2	2.03484e+07	2.26502e+07	2.4814e+07	2.06836e+07	ASQDVSTTVAWYQQKPGQSPK;LLIYSASYR	19002842	22066668	20961716	19362544	23382722	26692652	20328546	20197046	24195920	27732818	36296528	19167032	16677588	19275168	27285544	17292024	22980080	16585156
sp|O89114|DNJB5_MOUSE	0.525531	-0.539446	0.396166	0.25913	1.83775	1.05885	3	1.24869e+06	2.60136e+06	1.81486e+06	2.17367e+06	DGTNVLYSALISLK;EGDATPDNIPADIVFVLK;GDLIVEFK	1.06923e+06	287837	1.77949e+06	1.85821e+06	2253723	2.96807e+06	2.45537e+06	2.72826e+06	808058	1.38514e+06	2.79648e+06	1.84928e+06	2.23536e+06	1.46646e+06	1.41666e+06	1.6669e+06	3.10991e+06	3.20842e+06
sp|P40124|CAP1_MOUSE	0.522771	-0.3433	0.183821	-0.113681	0.219615	-0.159621	2	904115	809418	1.14701e+06	875779	LSDLLAPISEQIQEVITFR;SALFAQINQGESITHALK	800460	815326	1.30193e+06	698748	641995	820454	1.10913e+06	666089	1.32932e+06	677647	910819	1.59261e+06	1.22465e+06	812780	815390	730673	1.24592e+06	774127
sp|Q3UHL1|CAMKV_MOUSE	0.522035	-0.209471	1.11017	-0.186465	2.50933	0.573216	15	29668275	44141541	3.43044e+07	5.02319e+07	AAATPEPAVAQPDSTALEGATGQAPPSSK;ATPATEESTVPATQSSALPAAK;DGVC[+57.021464]AQIEK;EPC[+57.021464]GTPEYLAPEVVGR;GEEATGC[+57.021464]AQESQR;HPNILQLVDVFVTR;ILAGDYEFDSPYWDDISQAAK;ITAEEAISHEWISGNAASDK;LMEVEQDQR;NYNQPSEVTDR;NYNQPSEVTDRYDLGQVIK;QVLEAVAYLHSLK;SATPATDGR;SDDIASADR;TEEFC[+57.021464]EIFR	35801856	22826594	31769118	28275532	43897648	44635836	47128416	40904264	31951260	32799844	42861796	25443848	38465028	42584812	49327424	56890452	48946904	53409664
tr|A0A075B5J9|A0A075B5J9_MOUSE;tr|A0A075B5K3|A0A075B5K3_MOUSE	0.521449	-0.147894	0.128877	-0.0419143	0.149744	0.0311315	1	39509193	40371015	4.37742e+07	4.15611e+07	LLISEGNTLRPGVPSR	39246784	42513360	38505872	37770756	44626796	42309444	38638580	35909240	41678868	48677124	48729056	47976812	31809354	42763280	51405144	38318144	39327364	35991612
sp|P27659|RL3_MOUSE	0.52009	-0.430743	0.267449	0.143154	0.664746	0.432896	6	6.26905e+06	8.46285e+06	8450228	7.66343e+06	AHLMEIQVNGGTVAEK;DDASKPVHLTAFLGYK;LEQQVPVNQVFGQDEMIDVIGVTK;NNASTDYDLSDK;SINPLGGFVHYGEVTNDFIMLK;TVFAEHISDEC[+57.021464]K	4320897	3.69593e+06	8592735	8466647	6.22457e+06	10539960	8919297	8167568	5.77939e+06	6.14618e+06	9883874	13236390	7205307	5199546	6031642	9149047	8879425	9057468
sp|Q8BPN8|DMXL2_MOUSE	0.51934	-0.424764	0.560479	0.34632	1.6674	0.871292	20	2.27449e+07	41607288	30531712	3.27278e+07	AAEGISSDSLLSVPGQK;AMLEPENTPFK;DATPPPVPAERPSYK;DGVAVITLPLGGSIK;DYTEIDSIPPLPLHALLAADQDTSYR;HGNIQVSC[+57.021464]VEC[+57.021464]SNQHGR;IPVAFPSGDANSLSK;LEQMFLVALADTVATTSTELDENRDK;LVYSQPLDLPEAVEVIR;LYQAVVDAR;MTSHPVHQYYLTGAQDGSVR;NLASPEGTLATLGLK;NLENWEQILQEK;QLQSPLPLPTTLPLLSASIASTK;TATHEVHR;TFHDPNAIYSELILWR;VDPIGPLSYTGGVSELAR;VGC[+57.021464]PVLALEVLSK;VLPSAFNIPNR;YLDEYNPGIFR	13623912	11858007	32274274	33223510	35751612	43818376	43803440	43055724	18849480	21892244	34726180	38975364	38215292	18149462	24268838	24742326	48257416	48220964
sp|Q8C8R3|ANK2_MOUSE	0.514077	-0.233311	0.24858	-0.133283	0.0534835	-0.0504429	72	192381240	185770984	2.2615e+08	2.03751e+08	AEGFESESEDGATKPK;AFQSGQDPSK;AGEEEPGEPFEIVER;AGILPSHFPLPAAIAK;AREEQTPLHIASR;ATAVPDSLC[+57.021464]K;ATFSPIVTLEPR;ATSPLIEETPIGSIK;DGLTPLHC[+57.021464]AAR;DSAMIDDTVVIPSHQVSALAK;DSTGLVNYLTDDLNSYTSPHEK;DVEVLEGKPIYVDC[+57.021464]FGNLVPLTK;EAVSTAVEEPPTTQR;EFDPSGVESTQADLPNESSSLSSR;EGHVGLVQELLGR;EGQVDVASVLLEAGAAHSLATK;ELDFTEEQIHQIR;ELPITNDITDSSQK;FWLIDC[+57.021464]R;GAAVDFTAR;GADSGLLTEPVIR;GGIDINTC[+57.021…	191169520	131372400	267267936	179715104	157188528	165263184	283614752	137017472	213248752	170218640	242867248	244060032	260354304	206588368	203667488	196809296	221339376	190351008
tr|A0A140T8N5|A0A140T8N5_MOUSE	0.513166	-0.263995	0.706015	0.328721	0.0261225	0.0168864	1	1.79436e+06	1.81549e+06	2.15467e+06	1.44557e+06	ASQDVGTAVAWYQQKPGQSPK	1.46026e+06	1.90508e+06	2115434	1.69666e+06	2300384	2.13209e+06	1.30139e+06	1.52809e+06	1960915	2.09813e+06	3.11273e+06	2.12973e+06	1.47183e+06	1.13953e+06	1.81303e+06	1.12629e+06	1577779	1571206
tr|A0A075B5P1|A0A075B5P1_MOUSE	0.513018	-0.271191	0.0890297	0.059408	0.187225	0.108239	2	6.02669e+06	6.49624e+06	7.27303e+06	6.23416e+06	ASESVEYYGTSLMQWYQQKPGQPPK;LLIYAASNVESGVPAR	6.6155e+06	7079133	5.31761e+06	5.0945e+06	7541076	8344964	4.85734e+06	5241571	6881804	9528209	9200668	6058144	4.69632e+06	6536731	8493506	5714189	6.13723e+06	4289170
sp|O08532|CA2D1_MOUSE	0.507583	0.580334	0.54829	-1.00771	1.19308	-1.82397	7	5.12561e+07	1.44769e+07	3.42805e+07	2.9109e+07	AKLEETITQAR;GYYYEIPSIGAIR;NRDEDPTLLWQVFGSATGLAR;SQEPVTLDFLDAELENEIK;TASGVTQLADIYEK;YQDLYTVEPNNAR;YYPASPWVDNSR	78733824	78164920	27281862	20843600	10544933	26172530	9373160	11816911	46210676	32943772	49652336	15868738	26727006	65589632	8087351	7.66767e+06	28447028	35753356
sp|Q0KL02|TRIO_MOUSE	0.507019	-0.344933	0.0638413	0.035734	1.18591	0.657174	6	4.76929e+06	7.52112e+06	6.05744e+06	7.33712e+06	DLADIAAFFR;DSDDSAATPQDETIEER;EGEDLIQQLR;GGPILTFPAR;LLVRPTSSETPSAAELVSAIEELVK;SLQLDIIPASIPGSEVK	5192039	2.44713e+06	6514653	4923329	8372093	9573372	6.30564e+06	5833389	4.71575e+06	6.14766e+06	8703623	4.08767e+06	6632470	5257870	8325732	8707786	7082373	7311841
sp|P46935|NEDD4_MOUSE	0.506695	-0.674395	0.11614	-0.128044	0.76263	0.871825	1	210593	385381	336092	421149	ILFEVFDENR	66756.5	20414.9	484438	270764	390792	457129	415668	277935	211277	234811	307061	389044	538266	362077	175740	274346	677748	615832
sp|P47915|RL29_MOUSE	0.505584	-0.580676	0.781371	-0.348222	0.405169	-0.25963	3	1.21355e+07	1.01368e+07	1.81493e+07	1.29041e+07	ALVKPQAIKPK;AQASAPAQAPK;LAFIAHPK	13312703	9012854	15569852	10646701	5.83348e+06	12604741	12679640	9429451	14193450	13676617	12881498	37079772	12915112	12095191	16445237	13242510	11569383	11168118
sp|P41242|MATK_MOUSE	0.504419	-0.391216	0.394204	-0.225767	2.0525	1.09453	1	258562	552142	339104	645674	SVGVSAPAGGQEAEGSAPTR	342996	169428	337657	184169	639710	614546	581006	373307	286035	311590	511701	190786	395406	628306	543954	919963	445934	690214
sp|Q91WK2|EIF3H_MOUSE	0.501883	-0.396616	0.245022	-0.213469	0.332813	-0.312553	1	911452	733915	1.19985e+06	850955	EGTGSTATSSGSAGGAVGK	567228	689501	1.4276e+06	961480	411963	667397	944659	911642	1.33511e+06	619322	1.23676e+06	1.06699e+06	1.74107e+06	655399	479364	747856	1.16742e+06	1.20473e+06
sp|O70492|SNX3_MOUSE	0.501671	-0.920894	0.0446855	-0.0557266	2.72411	3.18457	1	71245.6	647752	134888	673262	GDDGIFDDNFIEER	0	20630.6	119068	145284	632236	378278	876447	704048	29278.3	76384.7	285509	118891	164380	562218	185874	586665	973468	1.05809e+06
sp|Q8C1B1|CAMP2_MOUSE	0.500161	-0.564022	0.118298	0.0904766	1.55789	1.30879	2	706755	1.75087e+06	1.04486e+06	1.64444e+06	LNQSSPDNLTDTK;SDANNFLILFR	556879	81781.3	1.08044e+06	1.10792e+06	1.55351e+06	2.54368e+06	1514020	1.39227e+06	619232	894209	1.80875e+06	891672	1.01042e+06	941901	1.90524e+06	2203309	1.45008e+06	1.72166e+06
sp|Q8R092|CA043_MOUSE	0.498732	-1.06605	0.00676668	0.0114106	1.26588	2.35985	1	253836	1.30298e+06	531456	1.29272e+06	ALIDTLLDGYETAR	352057	52174.8	254550	356562	1.08972e+06	2.58388e+06	756262	782054	229979	400578	1.40339e+06	249783	373548	854389	1.64738e+06	2.30461e+06	694489	962724
tr|A0A075B5M1|A0A075B5M1_MOUSE	0.497106	-0.242714	0.68582	0.175447	1.07013	0.254273	1	2.35176e+06	2.80503e+06	2.78264e+06	2.48383e+06	LWIYDTSK	2.257e+06	2.09319e+06	2.33747e+06	2.71938e+06	2692631	3.28408e+06	2.79575e+06	2447644	2.3088e+06	3475330	3.52153e+06	2.84345e+06	1764096	2.0848e+06	2.97559e+06	2479573	2.60031e+06	2.27887e+06
sp|Q9DB77|QCR2_MOUSE	0.496858	-0.251264	0.594241	0.192387	0.443452	-0.211219	4	7.25702e+06	6.26866e+06	8.63766e+06	5.48606e+06	AVAQGNLSSADVQAAK;GNNTTSLLSQSVAK;LPNGLVIASLENYAPLSR;TSAAPGGVPLQPQDLEFTK	8.09246e+06	5857046	9114309	5964261	5883706	6561645	7716897	4912407	8820836	7370642	9024528	11806214	6.1661e+06	6.46211e+06	4583525	5111038	5811396	5462238
sp|Q8R4U7|LUZP1_MOUSE	0.495926	0.340291	0.216108	0.125232	0.267971	-0.198445	50	308099508	268505468	2.43362e+08	2.46181e+08	AEDELLDLQDK;AIGALSSSQK;ASNMGMGTDSGTQETK;C[+57.021464]SEDPPTGIGR;DLNQEIEK;EFALSNEHYSLSSK;EGVDQPVAVVMEDSSQHEALR;EKLEEEENLTR;ELESSEDR;ELESSEDRLDK;ELGNGDIEGEDAFLLGR;EQPSVLSR;FAPGSSHSEGK;GAPKPGTESGLK;GHGSEASVSK;GQVPGHASQGTQAVESSC[+57.021464]SK;GSLDYLK;HDITLQLTEAER;HFESLEEELK;HFESLEEELKK;IEDGISSTLSSK;IMGGSGTEVVLEK;ISSELEMLR;LDELEEATK;LDKTEQSLVSELEK;LEEALSR;LEEEENLTR;LVNTTITPEPEPKPQPNSR;MVDLEKLEEALSR;NA…	336013984	157193808	353750560	385439680	353899552	195127648	269929216	255065456	202672704	309009984	182553344	175300688	347274656	346547136	228983728	189143024	239159408	227072128
sp|Q3UHD2|GFOD1_MOUSE	0.495751	-1.27953	0.43364	0.37411	2.02336	2.55431	2	521899	3.06557e+06	1.26696e+06	2.36534e+06	AFSDIPSPYLR;MLPGVGVFGTSLTAR	113493	74885.6	1.21468e+06	684543	2119217	4870299	2.8797e+06	2393059	468606	674762	3.53643e+06	584412	1070592	877002	2.4738e+06	2.11782e+06	3144464	3.21359e+06
tr|A0A140T8M3|A0A140T8M3_MOUSE	0.493436	-0.307324	0.45632	0.24737	0.634584	0.267464	2	3.12261e+06	3.75866e+06	3.86395e+06	3.16641e+06	FTGSGSGTDFTLTISSVK;SSQSLLYSSNQK	2955750	3155497	3424643	2.95457e+06	3.64959e+06	5076034	2.90925e+06	3.39977e+06	3.36773e+06	4787098	5734293	2954249	2.47641e+06	2.58412e+06	4.60933e+06	2849787	3.18322e+06	2.60559e+06
sp|Q91WA3|HDA11_MOUSE	0.493384	-0.565051	1.20737	0.671092	1.96646	1.42867	2	316128	851014	467693	534464	SLQEHLPDVVVYNAGTDVLEGDR;WPIVYSPR	194770	63347	532267	474129	959810	999030	867072	578144	360754	476012	813688	318235	369774	249635	415425	497020	670780	839457
sp|P01869|IGH1M_MOUSE	0.492992	-0.468839	0.0635078	0.086344	0.182122	0.239209	8	5.39346e+08	6.36614e+08	7.46452e+08	5.99631e+08	APQVYTIPPPK;APQVYTIPPPKEQMAK;DDPEVQFSWFVDDVEVHTAQTQPR;DVLTITLTPK;NTQPIMNTNGSYFVYSK;SVSELPIMHQDWLNGK;TTPPSVYPLAPGSAAQTNSMVTLGC[+57.021464]LVK;VNSAAFPAPIEK	670396480	783174210	356080896	347730816	833762560	1034945090	354160096	323589216	902211460	935813890	1073331710	562667010	258233952	687669760	993636740	628614780	387292800	300941824
sp|O08917|FLOT1_MOUSE	0.492689	-0.38224	0.218249	-0.193623	0.971824	0.712301	7	5.26354e+06	8.62386e+06	6.86031e+06	9.86252e+06	AQADLAYQLQVAK;AQQVAVQEQEIAR;HGVPISVTGIAQVK;TEAEIAHIALETLEGHQR;VASSDLVNMGISVVSYTLK;VQVQVVER;VTGEVLDILSR	5.58811e+06	4578282	3880991	7006780	5.47607e+06	7274417	8601946	13143012	4479245	5.78506e+06	10259429	4547590	9230228	4.91692e+06	8450215	10001670	11659034	14284770
sp|Q8BGZ1|HPCL4_MOUSE	0.492583	-0.419221	0.0225513	-0.0256517	0.622418	0.541223	2	1.65159e+06	2.4034e+06	2.20851e+06	2.44651e+06	LAPEVLEDLVQNTEFSEQELK;MNQDGLTPQQR	1.24465e+06	509803	2.74144e+06	2.11045e+06	1.62665e+06	2.39508e+06	3097209	2.49465e+06	2321816	1.40589e+06	1.82847e+06	2707538	2778844	1.17212e+06	1.79566e+06	1.88668e+06	3956095	3422024
sp|Q8BIZ1|ANS1B_MOUSE	0.492334	-0.230233	0.498283	-0.180349	1.92304	-0.831092	8	31236444	17558117	36641114	19896127	AFLINGYTSMDLLK;AFYLGSMLIK;ILASLGDR;ILQAIQLLPK;LHDDPPQKPPR;NENYFDDIPR;NIIAEHEIR;TLANLPWIVEPGQEAK	34187052	23604212	40434408	26720104	17426564	16048412	19282292	17475200	35024100	40998512	24800798	37669552	44712608	18703938	15889608	16360807	24185882	24340400
sp|O70305|ATX2_MOUSE	0.491865	-0.868793	0.248185	-0.345492	2.48544	3.60009	3	107373	1.30206e+06	196077	1.65437e+06	AASHTSDFNPNAGSDQR;ALTPSIEAK;TSPAGGTWSSVVSGVPR	34728	0	143196	251567	966666	2.02101e+06	991700	1.22884e+06	116124	127378	375766	68441.2	292678	403135	2.93394e+06	2568850	992664	1.37326e+06
tr|A0A087WPN7|A0A087WPN7_MOUSE	0.490976	0.556401	0.655966	0.901308	0.0169021	0.0219979	1	152321	154661	103578	82805.7	SDNYGANYAESVK	96133.2	86885	172131	254134	225820	148130	99825.8	144868	48991.1	127915	195234	90512.6	55235.6	18302.8	16986.3	14608.1	140875	223257
sp|P97447|FHL1_MOUSE	0.488365	-2.08858	0.108994	0.36106	0.517922	2.17792	1	104462	472692	444308	368034	AIVAGDQNVEYK	226018	43047.2	84487.5	64295.5	384876	1.416e+06	24262.7	65628.8	51405.5	447684	1.52822e+06	172675	21556.1	137571	1.00853e+06	597824	41366.1	54885
sp|O35449|PRRT1_MOUSE	0.487787	-0.430897	0.156086	-0.178749	0.683382	0.647277	1	805972	1.26232e+06	1.08651e+06	1.42882e+06	LGAGGLASAAASAQR	918344	1.01036e+06	722095	573091	1.36793e+06	2.09037e+06	757192	833794	1.28942e+06	812548	1846475	895645	588448	943759	1.90054e+06	2.221e+06	1.27885e+06	799966
sp|P63080|GBRB3_MOUSE	0.486593	-0.879741	0.826376	1.01577	1.96698	2.0666	1	10404.2	43583	19144.3	21554.7	IELPQFSIVEHR	24256.1	0	10367.2	6993.64	44696	64506.8	31700	33429.3	0	12264.2	29667.5	34296.1	19493.5	55162.2	0	0	32907.4	19703.8
sp|Q9DCT2|NDUS3_MOUSE	0.484887	-0.359027	0.553185	0.186207	0.0919094	0.0437188	4	7.31757e+06	7.54271e+06	9.38522e+06	6.62939e+06	DFPLTGYVELR;FEIVYNLLSLR;SLADLTAVDVPTR;VVAEPVELAQEFR	7.16556e+06	6110500	9054856	6939365	6709992	9008174	8195043	6257638	8519447	6462392	9725841	15581890	6636554	7693901	5459226	6201108	7821193	5971526
sp|Q8R071|IP3KA_MOUSE	0.482912	-0.351854	0.0903427	0.067314	1.84635	1.00459	5	3.7704e+06	7.5648e+06	4.81178e+06	7.21995e+06	AGVWLIDFGK;C[+57.021464]AAVAAAAAAGEPR;DTLEISDFFR;LSTSSLSSTGSSSLLEDSEDDLLSDSESR;MLAVDPEAPTEEEHAQR	3943845	949512	5626336	4561902	7406834	6.29801e+06	8034123	8520252	4.61206e+06	4562683	5.2042e+06	3.61397e+06	6.06599e+06	6.71961e+06	5.23239e+06	4281566	10115375	9750805
sp|P53026|RL10A_MOUSE	0.482635	-0.343356	0.222048	-0.0975662	0.291894	0.178418	8	19135971	2.16551e+07	24277891	2.31702e+07	AVDIPHMDIEALK;DTLYEAVR;EVLHGNQR;FPSLLTHNENMVAK;ILGPGLNK;KYDAFLASESLIK;STMGKPQR;YDAFLASESLIK	21047832	10677928	24433940	20384184	18522804	27704792	20580390	19812300	21123420	14401091	27122450	36498712	22243782	18164978	26891752	27783248	20620872	22390204
sp|Q9JJV2|PROF2_MOUSE	0.481719	-0.185394	0.309764	0.121892	0.158011	0.105544	4	2.09885e+07	2.25815e+07	2.38666e+07	2.0752e+07	DREGFFTNGLTLGAK;EGFFTNGLTLGAK;SQGGEPTYNVAVGR;VLVFVMGK	20749150	15408598	29614006	18182268	26433292	24486516	23662164	15744187	23755388	23272378	24385208	22658726	25261372	21358750	19818546	17616122	25194232	19772492
sp|P01654|KV3A1_MOUSE	0.481641	-0.240469	0.15939	0.0794836	0.275147	0.124121	3	21868598	23833346	2.58351e+07	22555792	ASESVDNYGISFMNWFQQKPGQPPK;EVPWTFGGGTK;LLIYAASNQGSGVPAR	24478952	25781412	18908632	18305396	26663160	28685608	19797032	20187584	27819620	29141382	33450068	22811050	15953176	26292256	28347016	20796180	20648348	16695160
tr|A0A075B5N4|A0A075B5N4_MOUSE	0.481606	-0.350784	1.09265	0.634265	1.34665	0.695556	1	283728	459499	361825	296041	SSQSVLYSSNQK	214662	169157	377395	373696	440780	586576	428139	382502	223101	470051	488119	326001	301850	84554.6	342270	245709	447910	359762
sp|Q64213|SF01_MOUSE	0.48053	-1.015	0.33219	-0.744765	1.07895	1.50854	2	1.24956e+06	3.55529e+06	2.52525e+06	5.95761e+06	AYIVQLQIEDLTR;ILRPWQSSETR	1.86245e+06	970641	873142	1.29203e+06	3.69895e+06	6.42371e+06	2.89891e+06	1.19959e+06	1.20503e+06	2.82118e+06	6552374	914072	1.13358e+06	1.65229e+06	13270940	11349548	1.88824e+06	1.62701e+06
sp|P62267|RS23_MOUSE	0.480524	-0.260012	0.276158	-0.102364	0.471835	0.247023	6	2.18295e+07	2.59062e+07	2.61405e+07	2.78112e+07	AHLGTALK;ANPFGGASHAK;GHAVGDIPGVR;ITAFVPNDGC[+57.021464]LNFIEENDEVLVAGFGR;KGHAVGDIPGVR;VANVSLLALYK	22577048	11247750	27734980	25758104	26298434	27187568	28029792	22109192	21723088	25971104	22315154	34365824	26327508	24921216	36839460	24795248	27741372	24758468
sp|Q6ZQ38|CAND1_MOUSE	0.47996	-0.726719	0.0495746	0.101364	0.316471	0.558741	1	32059.8	47223.5	53054.8	44019.5	IDLRPVLGEGVPILASFLR	14144.6	20212.2	50958.1	42924.2	58800.4	87306	42787.8	0	14019.1	50314.3	43622.6	113460	43858.3	77542	33007.2	0	36465.2	73082.9
sp|P97315|CSRP1_MOUSE	0.479031	-0.942794	0.0695936	-0.132875	0.565004	1.02889	8	1.16602e+07	23792128	2.24137e+07	2.60875e+07	C[+57.021464]SQAVYAAEK;GFGFGQGAGALVHSE;GLESTTLADKDGEIYC[+57.021464]K;GYGYGQGAGTLSTDK;GYGYGQGAGTLSTDKGESLGIK;HEEAPGHRPTTNPNASK;NLDSTTVAVHGEEIYC[+57.021464]K;SC[+57.021464]FLC[+57.021464]MVC[+57.021464]K	23817066	12068526	6.17105e+06	4.58407e+06	22298700	48264008	19912016	4693788	13930110	26781624	53052320	13933284	4.37135e+06	21856684	49971196	35791896	4671878	18145882
sp|Q6DFV3|RHG21_MOUSE	0.478423	-0.76383	0.226667	0.291538	0.295355	0.258039	4	104302312	124730152	1.77105e+08	1.01908e+08	AASQSAADYNQVVPTR;NFPTTTGVSLQR;QQTSAPVLTQPGR;SGNYSGHSEGISSSR	152073888	113186208	78672712	73276440	165794960	161164896	90718720	81242032	159150560	182626608	399783744	70079944	73881680	192329584	6513165	138347360	66975764	105375704
sp|P12970|RL7A_MOUSE	0.478062	-0.301891	0.226934	-0.0965776	0.376724	0.213546	12	3.92923e+07	45560762	4.84379e+07	4.87151e+07	AGVNTVTTLVENK;HWGGNVLGPK;KVAPAPAVVK;KVVNPLFEK;LKVPPAINQFTQALDR;NFGIGQDIQPK;QTATQLLK;TC[+57.021464]TTVAFTQVNSEDK;TC[+57.021464]TTVAFTQVNSEDKGALAK;TNYNDRYDEIR;VAPAPAVVK;VPPAINQFTQALDR	29040812	29115330	51535344	47477584	33780956	46528592	52667148	49266352	38256692	35398208	54610224	69584088	44340320	35009328	46490456	56844600	52111680	53119512
sp|Q7TPC1|CDSN_MOUSE	0.476093	0.628331	0.311207	-0.218651	0.834577	-1.06717	1	4.42507e+06	2.11188e+06	2.86268e+06	2.45748e+06	IYPVGYFTK	4.71727e+06	8097560	2.05254e+06	2832903	2770536	2.09788e+06	1.19781e+06	2381313	1.85172e+06	1531832	1.55072e+06	3.6013e+06	5.77785e+06	3579417	2.73358e+06	1.92824e+06	1.75789e+06	2288288
sp|Q8K341|ATAT_MOUSE	0.474934	-0.294878	0.726781	-0.312396	2.1205	1.0475	3	2.28102e+06	4.71475e+06	2.79831e+06	5854632	GPLRPFVPEQELLR;LLLATDPGGSPAQR;VDLQQQIMTIVDELGK	2437288	1.1316e+06	2.77143e+06	2.78376e+06	4158794	6064931	4.69159e+06	3.9437e+06	2.03004e+06	3495297	3093326	2.03166e+06	3.34124e+06	4.49572e+06	8.01705e+06	5495140	5612101	5653142
sp|P63017|HSP7C_MOUSE	0.474929	-0.354279	0.17207	0.0715424	2.54012	1.09379	22	237880758	507717088	3.04094e+08	4.83154e+08	C[+57.021464]NEIISWLDK;DAGTIAGLNVLR;EEFEHQQK;EIAEAYLGK;FDDAVVQSDMK;GPAVGIDLGTTYSC[+57.021464]VGVFQHGK;GTLDPVEK;HWPFMVVNDAGRPK;MKEIAEAYLGK;MVNHFIAEFK;MVQEAEK;NQTAEKEEFEHQQK;NQVAMNPTNTVFDAK;NSLESYAFNMK;RFDDAVVQSDMK;SFYPEEVSSMVLTK;SINPDEAVAYGAAVQAAILSGDK;SQIHDIVLVGGSTR;TVTNAVVTVPAYFNDSQR;VC[+57.021464]NPIITK;VQVEYKGETK;YKAEDEK	195639360	121719704	346451712	287712256	510333760	500477696	572048000	448008896	201692480	259371920	437058560	267421808	354925280	388535392	392919360	455295392	597120640	581898050
sp|Q99KI0|ACON_MOUSE	0.474634	-0.264316	1.19029	0.40919	1.08833	0.55287	8	7.87746e+06	1.15562e+07	9.46136e+06	8.70238e+06	DINQEVYNFLATAGAK;EGWPLDIR;FKLEAPDADELPR;FNPETDFLTGK;IVYGHLDDPANQEIER;NAVTQEFGPVPDTAR;NDANPETHAFVTSPEIVTALAIAGTLK;SQFTITPGSEQIR	6738702	5.36237e+06	10439826	8968950	10140433	11194807	15451884	9437858	7188500	8575116	9921007	13184779	8437381	7627818	8597990	8.04233e+06	10423509	8820268
sp|Q61097|KSR1_MOUSE	0.473574	0.347343	0.00545728	-0.00436109	2.49072	1.32512	2	1.75954e+06	4.4086e+06	1.38305e+06	4.42195e+06	ITFLPLAR;VFQLLPSFPTLTR	1.79997e+06	1.00022e+06	1.64509e+06	2.59289e+06	3.23424e+06	4199772	4874722	5325684	890910	1.45537e+06	1884257	968550	1716179	2.26508e+06	4743454	3832802	5.71195e+06	5.55647e+06
sp|Q9JLV5|CUL3_MOUSE	0.472756	-0.331943	0.600415	0.331272	0.228711	0.169078	2	1.11599e+06	1.25475e+06	1.4047e+06	997318	GLTEQEVETILDK;SPEYLSLFIDDK	958342	494359	1517337	1.49391e+06	1.23839e+06	1272085	1.24327e+06	1.26525e+06	1.22388e+06	1.56128e+06	878132	1.58599e+06	1774226	756834	700697	669949	1.55347e+06	1305643
sp|Q60597|ODO1_MOUSE	0.471713	-0.405631	0.082682	-0.0878339	0.688604	0.503575	19	27566104	3.90811e+07	3.65159e+07	4.15343e+07	FEEFLQR;FGLEGC[+57.021464]EVLIPALK;FLDTAFDLDAFK;FLDTAFDLDAFKK;HWLDSPWPGFFTLDGQPR;IEQLSPFPFDLLLK;LEAADEGSGDMK;NMEEEVAITR;NQGYYDYVKPR;NTNAGAPPGTAYQSPLSLSR;SMTC[+57.021464]PSTGLEEDVLFHIGK;SSLATMAHAQSLVEAQPNVDK;SWDIFFR;THLTELQR;VASSVPVENFTIHGGLSR;VFHLPTTTFIGGQEPALPLR;VIPENGPAAQDPHK;VVNAPIFHVNSDDPEAVMYVC[+57.021464]K;YAELLVSQGVVNQPEYEEEISKYDK	16835124	20224296	33950344	39254652	21036710	43197816	46667336	45422452	30055642	21990368	33418390	60324344	36790972	25926584	30473762	28149024	64993536	58128732
sp|Q9DC70|NDUS7_MOUSE	0.471583	-0.336581	0.695094	0.314205	0.260246	0.140234	1	1.72544e+06	1.90158e+06	2.17882e+06	1.52943e+06	LDDLINWAR	1.57165e+06	1.29643e+06	2180028	1.85366e+06	1.46308e+06	2.01128e+06	2.40943e+06	1.72254e+06	1.87528e+06	1.56678e+06	2.49358e+06	3.43873e+06	1.51974e+06	1.46898e+06	1.00591e+06	1.36375e+06	1.95607e+06	1.85245e+06
sp|P47857|PFKAM_MOUSE	0.469788	-0.235415	0.86922	0.287272	1.86354	0.814699	12	1.98143e+07	3.48519e+07	2.33262e+07	2.85594e+07	AIAVLTSGGDAQGMNAAVR;ALVFQPVTELK;ALVFQPVTELKDQTDFEHR;DLQVNVEHLVQK;GGLHTVAVMNVGAPAAGMNAAVR;GQIEEAGWSYVGGWTGQGGSK;ITAEEATK;IVEIVDAITTTAQSHQR;LNIIIVAEGAIDK;SEWSDLLNDLQK;VLVVHDGFEGLAK;YEIDLDTSDHAHLEHISR	16729522	10761894	26336146	25429460	32617826	41185988	34970376	30633440	21696068	21373384	25314374	22539410	25707932	19957310	27171154	26481576	34686672	34500280
sp|P97300|NPTN_MOUSE	0.469262	-0.3642	0.00633334	-0.00593691	0.550316	0.423628	5	16258406	21807341	2.09273e+07	2.18973e+07	AAPDITGHK;AQATISVLQKPR;IVTSEEVIIR;NGVELTATR;SVGYPHPEWIWR	24118424	15162419	13222021	12530760	29675112	25874216	19605390	12074646	25054136	31300540	21362166	13795219	13124381	26903042	29973126	21640606	17094590	13874968
sp|P70255|NFIC_MOUSE	0.469067	0.734853	0.559233	0.386478	0.15631	0.224845	1	7.58212e+06	8860860	4.55594e+06	6.77851e+06	DIRPEC[+57.021464]REDFVLAVTGK	5313177	1.32628e+06	10226949	13462070	6.48567e+06	8847512	6.60696e+06	13503300	2.61104e+06	2.90206e+06	4.32387e+06	2.23532e+06	10707389	4.53953e+06	5.08255e+06	6708685	9021855	8539947
sp|Q60634|FLOT2_MOUSE	0.468823	-0.488822	0.114716	-0.113411	0.773699	0.691557	6	5.23503e+06	8.4547e+06	7.3463e+06	9.14615e+06	DADIGVAEAER;LLAELPASVHALTGVDLSK;MALVLEALPQIAAK;MGIEILSFTIK;SILGTLTVEQIYQDRDQFAK;TAEAQLAYELQGAR	8119728	2.97823e+06	3.47558e+06	6366568	4798808	8244018	7.93362e+06	12842350	5.41284e+06	5.88648e+06	13144384	4424413	7.8634e+06	5.21045e+06	7432990	8188565	10888036	14010716
sp|P07356|ANXA2_MOUSE	0.466238	0.451913	0.631194	-0.366259	0.960116	-0.960819	6	1.42785e+07	7.33582e+06	1.04386e+07	9.45591e+06	GVDEVTIVNILTNR;RAEDGSVIDYELIDQDAR;SALSGHLETVILGLLK;TDLEKDIISDTSGDFR;TNQELQEINR;TPAQYDASELK	14742055	24462018	8563782	9346296	8434250	7520248	5913421	7475342	12249082	6.0809e+06	6541622	12811487	14510161	13145351	11398866	10135982	6546754	6052596
sp|Q8R5C5|ACTY_MOUSE	0.466082	-0.307457	0.0392296	-0.0455478	0.597124	0.677454	3	26701959	42704833	3.30443e+07	4.40746e+07	DQLQTFSEEHPVLLTEAPLNPSK;VMAGALEGDLFIGPK;VQYTLPDGSTLDVGPAR	38770416	20200778	22972828	24863814	38397652	77717184	27125370	27579126	30636244	50202476	31810502	24908528	27663884	45554796	54680208	56793844	29618028	33726072
sp|P47740|AL3A2_MOUSE	0.465744	-0.285546	0.506225	0.183598	0.348289	0.187853	1	606856	691251	739680	608649	YLAPTILTDVDPNSK	368392	599840	811175	648019	571708	814357	699667	679271	773112	438494	773185	1.00449e+06	709124	484832	598632	493598	733438	732746
sp|Q62188|DPYL3_MOUSE	0.463063	-0.702668	0.226398	0.0658292	1.05317	-0.324269	6	24653656	1.96909e+07	4.01241e+07	1.88127e+07	DNFTAIPEGTNGVEER;GMTTVDDFFQGTK;GNVVFGEPITASLGIDGTHYWSK;IAVGSDSDLVIWDPDALK;NLHQSGFSLSGTQVDEGVR;QIGDNLIVPGGVK	20758632	30604444	25458116	21793432	17897232	21321284	21548908	17996354	33833844	22122942	27540106	92905296	24218388	16618280	17569766	16946824	22544342	20384042
sp|P16125|LDHB_MOUSE	0.462091	-0.294647	0.551407	0.240293	0.486194	0.276198	6	1.18254e+07	1.43206e+07	1.45049e+07	1.21234e+07	FIIPQIVK;IVVVTAGVR;LIASVADDEAAVPNNK;LKDDEVAQLR;SADTLWDIQK;SLADELALVDVLEDK	9664639	8449896	15662582	13524568	13973997	14208410	18521222	10578678	16252419	10443298	9793180	20123134	15912385	9479355	12062639	11026675	16000638	12047801
sp|Q9DCS9|NDUBA_MOUSE	0.459689	-0.508434	0.195586	-0.262906	0.0750663	0.116757	1	883129	957573	1.25626e+06	1.14899e+06	AYDLVVDWPVTLVR	1.67555e+06	547848	820604	488517	859881	926997	1.57029e+06	473126	1799672	1051094	1.77101e+06	1.19375e+06	465758	2.14542e+06	1.4473e+06	948895	663386	539930
sp|Q3V3R1|C1TM_MOUSE	0.45806	-0.631478	0.239944	0.316967	1.20737	0.963633	1	225229	439246	348914	352607	LIAEESVSLLAAALR	205803	58704.4	355524	280886	237278	484145	545916	489644	250475	177777	408592	701629	206098	206000	172272	113967	709605	561192
sp|O70589|CSKP_MOUSE	0.457284	-0.294914	0.0294422	0.0160096	0.276362	-0.263993	3	3.79892e+06	3.16366e+06	4.66056e+06	3.12875e+06	EINGISVANQTVEQLQK;IHEQGLIAILDVEPQALK;VGDIIQIISK	3.09142e+06	1.88633e+06	6.10028e+06	4.11763e+06	3.68349e+06	3.08092e+06	3629517	2.26071e+06	4.38981e+06	4.63668e+06	4665693	3.85932e+06	5751277	3027704	2.62645e+06	2.58838e+06	3.91436e+06	3.48684e+06
tr|A0A075B5N7|A0A075B5N7_MOUSE	0.457224	-0.309923	0.970412	0.45464	0.107739	0.0734908	1	1.20483e+06	1.26779e+06	1.49355e+06	925098	ASQNVGTAVAWYQQKPGQSPK	881661	1246460	1.52709e+06	1.1641e+06	1618777	1.48383e+06	893178	1.07539e+06	1324418	1.47113e+06	2.35933e+06	1.34306e+06	969843	625656	1.17426e+06	789094	1.01897e+06	1.01751e+06
sp|Q9QXM1|JMY_MOUSE	0.456763	1.34527	0.520515	0.878812	0.360369	0.79272	2	184100	318924	72458.2	173436	SASAPAAHLFDSSQLVSAR;VSSPMDEVLASLK	480773	0	54185.2	201443	358126	12619.8	305200	599750	0	0	96528.7	0	265762	119540	73220.2	42066.6	217560	414791
tr|A0A140T8P3|A0A140T8P3_MOUSE	0.456245	-0.162599	1.19228	0.301059	0.726493	0.279007	1	3.40467e+06	4.13108e+06	3.81085e+06	3.35302e+06	ASNLHTGVPSR	2.89984e+06	2.43027e+06	4143627	4144926	3.73182e+06	4.34103e+06	3.8097e+06	4.64178e+06	3.38259e+06	4.0473e+06	3.81186e+06	3.88749e+06	3.92499e+06	2921368	3.45057e+06	2.60596e+06	3.73703e+06	4.05017e+06
sp|P63037|DNJA1_MOUSE	0.455787	-0.324641	0.126584	0.100277	1.93923	1.04418	5	6.66142e+06	13737190	8.34245e+06	1.28148e+07	GAVEC[+57.021464]C[+57.021464]PNC[+57.021464]R;ITFHGEGDQEPGLEPGDIIIVLDQK;NVVHQLSVTLEDLYNGATR;QISQAYEVLADSK;TIVITSHPGQIVK	4.39032e+06	3.5195e+06	10711610	8024275	11473078	12420257	15370979	15684446	6649313	6.50813e+06	9418903	9271668	9864256	9241472	8.35807e+06	9759585	19041334	17673490
sp|Q8C7M3|TRIM9_MOUSE	0.45446	-0.229969	0.0284229	-0.0120963	2.8748	0.916457	3	5.09281e+06	9612543	5.97289e+06	9.69348e+06	EFLVQLR;NILVQTPESESPQSR;SQLSQALNGLSDR	5107499	3.28081e+06	6758424	5224507	10055050	10154886	8544334	9695902	4817817	5923090	7565483	4765192	6.79289e+06	9720633	8522846	7297617	11435919	11490377
sp|Q80U23|SNPH_MOUSE	0.452382	-0.351843	1.01652	-0.283428	1.154	-0.752632	13	48680284	28892704	6.21253e+07	3.51648e+07	AIQTDFVQYQPDLNTILEK;DAYGTSSLSSSSNSGSC[+57.021464]K;DTEIDDLK;EEGTGESAGGSPAR;HSELDPHPSGPR;LQDRDTEIDDLK;NNLIDKDK;QGQPIYNISSLLR;QPGDPSNTSAEDGADSGYVAADDTLSR;TSPPVSVR;VEAQLALK;VGQAQVC[+57.021464]GSVLK;YFVDINIQNK	39489728	30692412	71411936	53127060	26704240	28257896	33259344	27349336	50634136	47262968	45492004	96698032	70539344	39934628	27198670	39083556	30476134	39131140
sp|Q6PER3|MARE3_MOUSE	0.451959	-0.573751	0.0877573	0.107257	0.560851	0.750691	1	243265	409317	362072	379990	NGGHEADAQILELNQQLLDLK	196679	32767.7	509407	234205	327828	683963	387390	238086	297641	305092	613699	183983	409946	207889	221272	483719	613133	373936
sp|P31230|AIMP1_MOUSE	0.45156	-0.188893	0.227496	0.129009	0.603404	0.326074	5	6.30915e+06	7.90913e+06	7191726	7.23258e+06	EIEELKQELILAEIHNGVEQVR;GAEADQIIEYLK;ITFDAFPGEPDKELNPK;KHPDADSLYVEEVDVGEAAPR;VEILAPPNGSVPGDR	5258748	4582855	6794499	8600480	5851944	8133323	7532316	10118928	6812405	7002635	7992717	6111711	8039162	5231810	6138479	6496346	8809280	9486972
sp|P18760|COF1_MOUSE	0.448805	-0.217767	0.104683	-0.0186619	0.49477	-0.194708	6	4.80254e+07	41962194	5.58503e+07	4.25085e+07	AVLFC[+57.021464]LSEDKK;EILVGDVGQTVDDPYTTFVK;HELQANC[+57.021464]YEEVKDR;KEDLVFIFWAPENAPLK;LGGSAVISLEGKPL;NIILEEGK	57096324	32719170	50229308	52056884	38880516	43965760	45949640	39052860	48180212	49159948	75161632	44769816	61979900	44533672	40676952	39938020	45011772	42382176
sp|P48453|PP2BB_MOUSE	0.447199	-0.206106	0.19224	0.123489	0.0749946	0.0719197	5	10116781	1.06339e+07	1.16704e+07	9.76154e+06	GLTPTGMLPSGVLAGGR;IINEGAAILR;LTSEEVFDMDGIPR;QTLQSATVEAIEAEK;VDEEIALR	12493496	6302565	12720622	8950441	14576786	12888309	9168006	5.90248e+06	10271528	13347328	13139971	9834550	11758735	9631904	11441964	8943642	10212377	8577830
sp|Q8JZW4|CPNE5_MOUSE	0.446931	-0.357509	0.146333	0.15598	0.900494	0.764932	4	1.85044e+06	3.14443e+06	2.37081e+06	2.8222e+06	DGSHDFIGEFTTSYR;DVLAEIPDQLVSYMK;TEVIDNTLNPDFVR;TVQLYGPTNFAPVVTHVAR	966531	1.05751e+06	2.10971e+06	3268009	2.08039e+06	2699710	3.45043e+06	4.34721e+06	2504198	1.93017e+06	2247842	3.10212e+06	2.06971e+06	1610150	1.8456e+06	2.22172e+06	3339816	5.09372e+06
sp|P47964|RL36_MOUSE	0.445747	-0.531159	0.748716	-0.261312	0.271176	0.243188	2	3.62521e+06	4.29081e+06	5.23875e+06	5.14283e+06	EVC[+57.021464]GFAPYER;YPMAVGLNK	2.80775e+06	1.58353e+06	5.22701e+06	4.88253e+06	2713666	4748299	4.92572e+06	4.77557e+06	4226198	2.5884e+06	4989138	10123635	4.26637e+06	4.05486e+06	5096898	5426801	5.36236e+06	5.77324e+06
sp|P67871|CSK2B_MOUSE	0.445179	-0.237474	0.150205	0.0519925	0.720182	0.379703	5	1.09426e+07	1.42372e+07	1.29006e+07	1.37332e+07	FNLTGLNEQVPHYR;GIAQMLEK;IHPMAYQLQLQAASNFK;RPANQFVPR;YQQGDFGYC[+57.021464]PR	10743382	5579495	14828235	12619478	14809637	16703022	13735567	11700556	11386868	12194743	13230500	11561657	16129111	15065941	13824088	10784084	15249756	13742354
sp|Q8CHC4|SYNJ1_MOUSE	0.445046	-0.191898	0.09346	0.0620241	1.19271	0.599271	7	6.99932e+06	1.06036e+07	7.99508e+06	10157417	AGVISAPQSQAR;EVIAVQGPPDGTVLVSIK;ILYTWTPGTLLHYGR;NQPSPQAGLAGPGPAGYGAARPTIPAR;NQTLTDWLLDAPK;TPGPPSSQGSPVDTQPAAQK;VSEQTLQSASSK	8421652	5.75274e+06	7.9865e+06	5836393	11717256	13947806	9409358	7.34008e+06	7.29778e+06	8.11576e+06	10699189	7.03039e+06	6832312	8873028	14083976	10827154	8885154	8117773
sp|P01867|IGG2B_MOUSE	0.444785	-0.264149	0.347037	-1.40166	0.485745	0.294669	18	6266375175	7686359550	7525463460	20307707640	APQVYILPPPAEQLSR;APQVYILPPPAEQLSRK;C[+57.021464]PAPNLEGGPSVFIFPPNIK;DTAPVLDSDGSYFIYSK;DTAPVLDSDGSYFIYSKLNMK;DVLMISLTPK;EDYNSTIR;GLVRAPQVYILPPPAEQLSR;HEGLKNYYLK;KLEPSGPISTINPC[+57.021464]PPC[+57.021464]K;LEPSGPISTINPC[+57.021464]PPC[+57.021464]K;LEPSGPISTINPC[+57.021464]PPC[+57.021464]KEC[+57.021464]HK;TDSFSC[+57.021464]NVR;TTPPSVYPLAPGC[+57.021464]GDTTGSSVTLGC[+57.021464]LVK;VNNKDLPSPIER;VVSTLPIQ…	8124778000	5343921200	6031515100	5565286400	9246487600	10101833700	6021304800	5375812100	9539749900	9997000700	7236855800	6347791900	4505919000	75795104000	7385977900	6721033700	6311493100	5324929500
sp|Q9JKD3|SCAM5_MOUSE	0.442795	-0.245088	0.509821	0.227037	0.918852	0.556699	1	1.00098e+06	1.47234e+06	1.18633e+06	1.25795e+06	AQEEWTTGAWK	1.2623e+06	608525	1180516	952588	1274733	1.46691e+06	2.07322e+06	1.07451e+06	1.16995e+06	1.53509e+06	1.15725e+06	1.29285e+06	776506	1.08849e+06	1288236	1.30666e+06	1292884	1.31349e+06
sp|Q922Q8|LRC59_MOUSE	0.44266	-0.357444	0.396095	-0.211905	0.718507	0.462519	2	1.78231e+06	2.45593e+06	2.28342e+06	2.8445e+06	LVNLQHLDLLNNR;LVTLPVSFAQLK	1.84247e+06	727881	2306900	2.25201e+06	1.70489e+06	2.85787e+06	2.86723e+06	2.39373e+06	1.52266e+06	1765019	3.55891e+06	2.31578e+06	2254717	1.86625e+06	3760056	3.22738e+06	2.5171e+06	2.85172e+06
sp|Q80WM4|HPLN4_MOUSE	0.44226	-0.352569	0.302059	0.170356	1.59819	0.854079	5	2.42997e+06	4.39242e+06	3.10266e+06	3.90321e+06	AELQNDGPGDASLVLR;LDLEGVVFPYHPR;VFFLKPLRPVALAGAVR;VVDPLAFADVFVALGPQHR;VVHVLEGESGSVVVQTAPGQVVSHR	2.66513e+06	1.71708e+06	2.24997e+06	3.0877e+06	4.50935e+06	5818992	2913650	4.32769e+06	2.77837e+06	3404884	5013693	1.55992e+06	2.75644e+06	2.92823e+06	3.75049e+06	5.12884e+06	3306948	4.40152e+06
sp|Q03517|SCG2_MOUSE	0.442205	-0.803582	0.528559	-0.632382	0.666781	0.640684	2	979738	1.52748e+06	1.71006e+06	2.36778e+06	LLQKPLDSQSIYQLIEISR;VAWIPDVESR	1443607	860153	689692	925499	1.2988e+06	2599629	1.14527e+06	1.06621e+06	1.23755e+06	1.5845e+06	4173828	370552	1.18388e+06	1580037	3567538	4.03222e+06	1.14186e+06	1.51722e+06
sp|Q8K0S0|PHYIP_MOUSE	0.437918	-0.204579	0.368454	-0.11672	0.236931	0.170261	1	1.46646e+06	1.65015e+06	1.68987e+06	1.7892e+06	TC[+57.021464]NISVGR	1.89841e+06	820031	1.85751e+06	1289881	2054972	1.84354e+06	1.42913e+06	1272953	1.7011e+06	1.6695e+06	1.53423e+06	1.76986e+06	1.77467e+06	1.81143e+06	1.77909e+06	1930985	1.70134e+06	1.72316e+06
tr|A0A0A6YWI9|A0A0A6YWI9_MOUSE	0.437786	-0.211934	0.296275	0.13483	0.699683	0.322108	1	1.43103e+06	1.78901e+06	1.65748e+06	1.62939e+06	IYPVSGETNYNQK	1.23561e+06	978232	1821710	1.68858e+06	1.46296e+06	2.18244e+06	1842141	1.66851e+06	1.39685e+06	1757219	2114462	1678535	1340328	1.01063e+06	1.79958e+06	1.61346e+06	1.91857e+06	1.80472e+06
sp|P17156|HSP72_MOUSE	0.437509	-0.417916	0.864764	0.209512	2.30236	0.838577	3	2.7836e+06	4.97788e+06	3.71889e+06	4.30502e+06	GPAIGIDLGTTYSC[+57.021464]VGVFQHGK;NAVESYTYNIK;TFFPEEISSMVLTK	3.39832e+06	1.79841e+06	3.03213e+06	2.90555e+06	6.0368e+06	4794794	4797829	4.28209e+06	2.61162e+06	3113493	6.93413e+06	2846309	3.08888e+06	4918815	3887217	4.63412e+06	3938252	4.14668e+06
sp|Q6NXH9|K2C73_MOUSE	0.436433	0.624694	0.239784	0.284394	0.860851	-1.26035	2	1.10363e+07	4.60703e+06	7.15766e+06	3.78277e+06	KDVDAAYMSK;NLDLDSIIAEVR	10564652	20761560	9120128	3.69879e+06	3.23573e+06	3.86845e+06	8142116	3181818	3.01818e+06	1.43298e+06	11649736	12468350	7219053	6454483	5008739	2409787	2.42312e+06	2617723
sp|Q6PDH0|PHLB1_MOUSE	0.435183	0.903986	0.188197	0.384363	0.911657	1.77488	1	22477.2	76919	12012	58929	LFEDLEFQQLER	32964.3	0	15305.8	41638.5	99666	136302	71707.9	0	0	0	34582.9	12468.4	13008.6	19485.6	148816	73649.6	36950.5	15743.2
sp|P68369|TBA1A_MOUSE	0.434289	-0.325921	0.0205774	-0.0170692	0.920755	0.516523	6	4.67771e+08	6.69149e+08	586334958	677112616	AVFVDLEPTVIDEVR;AVFVDLEPTVIDEVRTGTYR;DVNAAIATIK;EIIDLVLDR;LIGQIVSSITASLR;TIGGGDDSFNTFFSETGAGK	392087776	249620272	539907650	689470080	521038624	635653570	736859970	783042110	433069856	458560416	478606368	807180420	754257730	461823072	560868800	489402528	970292420	903176260
sp|O35526|STX1A_MOUSE	0.434114	-0.397042	0.148388	0.123977	1.39225	0.990527	5	3.16523e+06	6.28904e+06	4.168e+06	5.77116e+06	HSAILASPNPDEK;IAENVEEVK;IEYNVEHAVDYVER;QALSEIETR;SIEQSIEQEEGLNR	5371157	2.85022e+06	2.02214e+06	2.41742e+06	7527689	7477073	6586969	3564423	4828179	5.66129e+06	5421237	2579995	2349286	6412175	8.01552e+06	7270984	3.30328e+06	3853862
sp|Q91YE6|IPO9_MOUSE	0.433976	1.86814	0.826761	1.87787	0.159096	0.473253	1	10145.3	14084	2779.05	3832.06	IAAQDLLLAVATDFQNESAVALATAATR	0	0	7135.36	33445.7	0	12253.4	21875	22207.7	0	0	0	0	13895.2	0	0	0	0	19160.3
sp|Q99LY9|NDUS5_MOUSE	0.433451	0.454896	0.189175	0.291429	0.125261	0.234704	2	3.14173e+06	3.69677e+06	2.29209e+06	3.0206e+06	EWIEC[+57.021464]AHGIGGTR;IEFDDFEEC[+57.021464]LLR	2.02907e+06	1.5913e+06	3655638	5290918	528553	2.39804e+06	7.11962e+06	4740861	1.3571e+06	1.90951e+06	1.62521e+06	3.60191e+06	2.96672e+06	2108140	2330646	1.89657e+06	4732748	4034902
sp|P50446|K2C6A_MOUSE	0.433442	0.475483	0.782007	0.41044	1.08242	-0.980537	5	3.76424e+07	19076805	2.70734e+07	14353275	LEGLEDALQK;LRSEIDHVK;QC[+57.021464]ANLQAAIADAEQR;TAAENEFVTLK;TAAENEFVTLKK	37270656	59747860	36040628	17510270	21331618	18562560	13091040	23322002	23516666	15801583	11486868	50647308	33914368	16884198	10373748	12133477	11115106	21259846
sp|P46096|SYT1_MOUSE	0.433135	-0.290144	1.32124	0.399022	2.13079	0.908238	17	65239450	122438280	7.97724e+07	9.28538e+07	DDDAETGLTDGEEK;DLQSAEKEEQEK;HDIIGEFK;HWSDMLANPR;LGDIC[+57.021464]FSLR;LTVVILEAK;MDVGGLSDPYVK;NTLNPYYNESFSFEVPFEQIQK;RPIAQWHTLQVEEEVDAMLAVK;TLNPVFNEQFTFK;TLVMAVYDFDR;VFLLPDK;VFLLPDKK;VFVGYNSTGAELR;VPMNTVDFGHVTEEWR;VPYSELGGK;VQVVVTVLDYDK	62403336	43124920	65831400	89598144	127938224	145157232	123503248	93154416	67120064	75164672	122516440	58713396	75347232	78525976	118286296	83670400	95614496	88171920
sp|Q9CQV8|1433B_MOUSE	0.432374	-0.23882	0.255731	0.11022	0.393116	-0.25466	3	8.73902e+06	7.32491e+06	1.03123e+07	6.78614e+06	AVTEQGHELSNEER;YLILNATQAESK;YLSEVASGENK	7157592	6888772	12524620	8.3851e+06	8550147	7608515	8407606	4.73338e+06	9949200	8483936	7.74443e+06	12906188	12477634	7106078	6.26511e+06	5748195	7582222	7229100
sp|Q7TSJ2|MAP6_MOUSE	0.431504	-0.265334	0.577679	-0.306999	0.144844	-0.0713747	54	565130814	5.37852e+08	6.79239e+08	6.65394e+08	ADIAVPLVFTK;AGPAWMVR;AGPAWMVTR;AKPQYKPPDDK;AQSPLLPEPLK;ATGPAPGPSVDR;ATGPAPGPSVDRETVAAPGR;AVAIETQPAQGESDAVAR;AWTDIKPVKPIK;DKQVVSGQAAK;DLGPVAPAPIK;DPEGAGGAGVLAAGK;DQGAVLLGPVK;DQGPTAPDPLK;DQGSVAPGLPK;DQSFPTPAPR;DQVPVVPGSLK;DSVPLAPAK;DTGTDTTAPR;EEVASTVSSSYR;ETVAAPGR;FWNQLDK;FWNQLDKADIAVPLVFTK;GEANKPSAADNK;GHDSVFVAPVK;GPMQLSADAR;GQDPLVPAPTK;GQEPLKDQGPVVPGLPK;GQSPTAPGPTK;KAGPAWMVTR;KTSTSHKPPR;MVHETSYSA…	699654780	606471420	450198624	504198432	550043520	613419460	580890370	407055968	631538240	554013250	620690750	1055803010	534148352	537550080	890937660	859003650	520197152	519281024
sp|Q6PDL0|DC1L2_MOUSE	0.431295	-0.371478	2.87588	-0.445734	2.88717	1.00764	2	538854	1.08343e+06	697103	1.47563e+06	NNAASEGVLASFFNSLLSK;TGSPGSPSAGGVQSTAK	567205	269594	616709	701907	1.02503e+06	1.09595e+06	1096990	1115742	1.10374e+06	480124	711299	387867	802485	1.50397e+06	1.45625e+06	1.70123e+06	1413172	1.30355e+06
sp|O35280|CHK1_MOUSE	0.43112	-1.03912	0.0270917	0.0449086	1.61987	2.62242	1	606776	3.73643e+06	1.24691e+06	3.62191e+06	DIKPENLLLDER	815176	238533	636077	737320	3.91819e+06	6.41451e+06	3.19097e+06	1.42204e+06	516319	947523	3554475	570768	645468	1.32877e+06	6.22182e+06	5.83572e+06	2.49861e+06	2.22464e+06
sp|Q80TE7|LRRC7_MOUSE	0.430823	0.204769	0.552052	0.253342	0.21741	0.156349	16	29518804	32897625	2.56128e+07	2.75995e+07	ELAALWLSDNQSK;IAPPFPQPLDAKPLLSQR;IPSDYNLGNYGDK;IVGVPLELEQSTHR;LDLGNNEFSELPEVLDQIQNLR;LETTPTTSPLPER;LSIPDNDLSSLPTSIASLVNLK;NLPFSFTK;SFQNTVDLVIQR;SQSIDEIDVGTYK;TLAVDENFLPELPR;TPSPFEDR;VGSLQATAK;VLNLSDNR;VQPDGPASNLLQPGDK;YEDEHPSYQEVK	32046862	20176638	38689408	27162308	45645208	29050372	34059808	22835112	20483570	27705846	26293918	22189528	31391166	31033230	24587872	24104398	28243844	30028084
tr|A0A0B4J1J2|A0A0B4J1J2_MOUSE	0.429121	-0.192487	0.878462	0.332247	0.676456	0.289467	1	2.4335e+06	2.97419e+06	2.78084e+06	2.3624e+06	ASQSISNNLHWYQQK	1.85402e+06	1.70203e+06	3.12751e+06	3.05042e+06	2.87168e+06	3.15006e+06	2.87006e+06	3004969	2698386	2.742e+06	3.04531e+06	3.05879e+06	2359690	2.46645e+06	1.95659e+06	1.51847e+06	3.3878e+06	2.48268e+06
sp|Q91XV3|BASP1_MOUSE	0.42903	-0.418218	0.14781	0.213418	0.71072	1.09036	4	3.16943e+06	6.74859e+06	4.23524e+06	5.8206e+06	ESEPQAAADATEVK;ETPAASEAPSSAAK;KTEAPAAAGPEAK;SDAAPAASDSKPSSAEPAPSSK	5793360	2.42658e+06	2.08213e+06	2.37566e+06	4415852	5648270	13482640	3447579	6412738	5343743	3.22754e+06	3.6569e+06	2.53528e+06	9152527	7362939	6048025	2622375	3.91711e+06
sp|P97350|PKP1_MOUSE	0.427493	0.428376	0.373248	-0.318616	0.93149	-0.770468	2	3.26504e+06	1.91406e+06	2.42625e+06	2.38709e+06	LLQSGNSDVVR;SPNQNVQQAAAGALR	2.06803e+06	4922328	3.5025e+06	2.56732e+06	2.66187e+06	1.75852e+06	888889	2.34695e+06	2.68476e+06	600031	1526227	3928518	3391699	2920504	3.61843e+06	1.98765e+06	1.93082e+06	1.47803e+06
sp|P68510|1433F_MOUSE	0.427395	-0.160162	0.0018511	0.000782008	1.09986	-0.473537	6	47924989	3.45154e+07	5.3552e+07	3.44967e+07	AVTELNEPLSNEDR;ELETVC[+57.021464]NDVLALLDK;NC[+57.021464]NDFQYESK;NSVVEASEAAYK;YDDMASAMK;YLAEVASGEK	51060216	38710408	61327012	40602320	42727148	36941468	32881184	25511918	50211708	50537344	45087780	63801512	58121624	37601792	35498116	31746246	34859740	32777734
sp|P42669|PURA_MOUSE	0.425603	-0.318737	0.186434	0.139287	0.89851	0.55191	7	36598204	53653895	45646662	4.8716e+07	FFFDVGSNK;GPGLGSTQGQTIALPAQGLIEFR;IAEVGAGGNK;LIDDYGVEEEPAELPEGTSLTVDNK;LIDDYGVEEEPAELPEGTSLTVDNKR;NSITVPYK;VSEVKPTYR	20958874	24736294	45763296	54934352	38716928	59662488	56715664	59520500	32063700	33258762	57767916	56739608	48403324	23608028	36732900	51484424	62305232	69449400
sp|Q6PGN3|DCLK2_MOUSE	0.425128	-0.239766	0.144535	0.0583944	0.807811	0.416327	4	4.43756e+06	5922035	5.23987e+06	5.68712e+06	GAPSSSGGSSISGPK;GGDLFDAITSSTK;SFDALLIELTR;SSSSSPTSPGSFR	3.74127e+06	2.5267e+06	6317625	5164632	5.8931e+06	6.72986e+06	6195842	4869331	4215956	5.05562e+06	6.47336e+06	4786054	5.66838e+06	4.66653e+06	5.10285e+06	5159004	7105090	6402129
sp|O70251|EF1B_MOUSE	0.422656	-0.324416	0.469931	-0.247525	1.15577	-0.496008	3	5.85736e+06	4.15325e+06	7.33433e+06	4.93061e+06	LVPVGYGIK;TPAGLQVLNDYLADK;YGPSSVEDTTGSGAADAK	6034175	5.62536e+06	6.99808e+06	4771813	4925814	5.4366e+06	3.48696e+06	2.76364e+06	9404897	4.64885e+06	4.11501e+06	11056440	7.44647e+06	4883149	4860410	4691973	6554089	3.66345e+06
sp|P60229|EIF3E_MOUSE	0.422442	-0.421797	0.139715	0.184003	0.0892172	-0.133441	4	2.04682e+06	1.86599e+06	2.74192e+06	1.64256e+06	HLVFPLLEFLSVK;NALSSLWGK;QLQAETEPIVK;WIVNLIR	906059	1.05634e+06	3.8801e+06	2.34479e+06	1.14422e+06	1871343	2.26904e+06	2.17938e+06	2758577	1.64245e+06	2353335	3081458	3873758	1.08443e+06	594481	967944	3.30164e+06	2.26428e+06
sp|Q8CGF6|WDR47_MOUSE	0.420201	-0.316135	0.0970573	-0.053051	0.792889	0.614923	4	2.78135e+06	4.25958e+06	3.46276e+06	4.41913e+06	AAYADLLTPLISK;DSTEQFQEYYR;LC[+57.021464]LLLTLPR;LILDFLNSK	2510152	1.08078e+06	4.56589e+06	2.96859e+06	4499372	5626302	4.11377e+06	2.79887e+06	2.6046e+06	2875003	4.20133e+06	4.10465e+06	3.52821e+06	3.34139e+06	4.94099e+06	4.57754e+06	4822051	4413666
sp|Q9WV18|GABR1_MOUSE	0.419646	-0.29089	0.0399478	-0.0254307	0.468279	-0.316124	2	6.4362e+06	5.16972e+06	7.87401e+06	5.26165e+06	IIAEKEER;VFLTGGDLPALDGAR	6996331	3.35423e+06	8713626	6.68061e+06	4.00397e+06	4.93894e+06	5.37234e+06	6.3636e+06	6.56792e+06	10247340	7189336	5.05805e+06	10307418	4807371	4.09801e+06	4.02687e+06	6.61525e+06	6.76076e+06
sp|Q9R0P9|UCHL1_MOUSE	0.419048	-0.517423	0.185021	0.308393	0.139934	-0.208371	1	306636	265398	438917	214320	MPFPVNHGASSEDSLLQDAAK	153020	226185	550796	296543	155814	248596	469162	188019	295456	383344	339648	856127	320012	67328.4	110468	84076.7	440062	369663
sp|Q9CXY6|ILF2_MOUSE	0.418696	-0.817182	0.709873	0.634727	0.295416	-0.477782	1	809667	581406	1.4266e+06	374462	ILPTLEAVAALGNK	279257	322039	1.59601e+06	1.04136e+06	649170	737097	534878	404478	1.01835e+06	568266	799402	3.4924e+06	1.25458e+06	69917.9	142427	470720	663319	525925
sp|P83510|TNIK_MOUSE	0.415297	-0.381057	0.138062	-0.143644	1.08998	1.12848	2	581293	1.27087e+06	757015	1.40392e+06	QQLEQQQR;SESFSISGVQPAR	688794	678076	678742	279560	1.45628e+06	1.99982e+06	1.12806e+06	499324	769182	621247	1.31711e+06	472280	605260	1.45229e+06	1.97489e+06	1.74892e+06	951471	892039
sp|Q8CGY8|OGT1_MOUSE	0.414542	-1.18854	0.710142	-2.13896	0.537501	-1.29549	13	6.40514e+07	2.60944e+07	1.45987e+08	1.14931e+08	AFLDSLPDVK;ALEVFPEFAAAHSNLASVLQQQGK;DSGNIPEAIASYR;EQGNIEEAVR;GSVAEAEDC[+57.021464]YNTALR;IDPSTLQMWANILK;IIFSPVAPK;IVLNGIDLK;LVSIVAEQLEK;QNPLLAEAYSNLGNVYK;SRQEYEDIAVK;VAASQLTC[+57.021464]LGC[+57.021464]LELIAK;VPNSVLWLLR	23090504	160919264	43615784	28579954	30283870	22641166	32000300	19452250	24084788	391901024	242288800	31628732	40033604	21661398	250773168	246561728	29830624	25829236
sp|Q8K003|TMA7_MOUSE	0.414307	0.795354	0.0414502	0.0952722	0.125183	0.278063	2	1.20393e+07	1.45985e+07	6.93709e+06	1.36656e+07	EMDEEDKAFK;GPLATGGIK	6.2721e+06	2363303	19665566	19856424	5.03851e+06	3.09354e+06	27554942	22707042	1133595	5923959	4774420	2873818	19979672	4007141	8.14624e+06	4687533	23508318	27978762
sp|Q8VHH5|AGAP3_MOUSE	0.413154	-0.406468	0.287585	0.309202	1.11429	0.920084	5	2.20787e+06	4.17778e+06	2.92639e+06	3.37184e+06	FESVHPNIYAIYDLIER;IEDLALQNQIR;IETIAASSTPTPIR;VFQDVAQK;YLTGTYVQEESPEGGR	1276805	485956	4306862	2.76184e+06	3.57765e+06	3693708	5.22277e+06	4217003	2.35485e+06	2.54803e+06	3.07657e+06	3168646	3.48385e+06	2384388	1.18769e+06	1.82394e+06	6280926	5182241
sp|P50518|VATE1_MOUSE	0.413063	-0.298948	2.08969	-0.376809	3.12684	1.47694	7	1.12006e+07	31177625	13779474	4.04831e+07	AEEEFNIEK;ARDDLITDLLNEAK;DDLITDLLNEAK;GALFGANANR;IQMSNLMNQAR;LDLIAQQMMPEVR;VSNTLESR	18462320	6641928	9857046	9841001	27556574	28367932	33423506	35362488	16415962	9925037	17963632	11886169	12706570	35153512	44442744	38043304	42501060	42274872
sp|Q9Z0P4|PALM_MOUSE	0.411346	0.383827	0.259132	-0.111797	0.152451	0.119708	2	1.55442e+06	1.6889e+06	1.19131e+06	1.82498e+06	ADEVTLSEAGSTAGPAEPR;EIDVLEFGESAPAASK	1.86967e+06	753651	1.55282e+06	2.04153e+06	1.7878e+06	1.1561e+06	1.90638e+06	1.90532e+06	1.07508e+06	1.00137e+06	870379	765786	2.24393e+06	1.45682e+06	1674364	1929402	1.81969e+06	2.24463e+06
sp|P01638|KV5A6_MOUSE;tr|A0A140T8P9|A0A140T8P9_MOUSE	0.410415	-0.397198	0.00364396	-0.00379982	0.129216	0.110279	1	2.45291e+06	2.64776e+06	3.23035e+06	2.65474e+06	ASQDINSYLSWFQQKPGK	3219546	2.87011e+06	1.82227e+06	1.89971e+06	2304162	3977287	2.24127e+06	2.06831e+06	3.10678e+06	4050061	5359327	2.29578e+06	1.3398e+06	2.67258e+06	4196529	2.58415e+06	2441044	1.37941e+06
sp|P35980|RL18_MOUSE	0.410023	-0.364562	0.240244	0.143737	0.805035	0.467517	4	1.02149e+07	1.41244e+07	1.31516e+07	1.2785e+07	APGTPHSHTKPYVR;ILTFDQLALESPK;TNRPPLSLSR;TNSTFNQVVLK	6319889	7408688	12949530	14181422	10298949	17076148	14667839	14454646	9311763	8739216	14453832	21763718	11489322	7160476	10916954	15784994	13849084	16213494
sp|Q8R4H2|ARHGC_MOUSE	0.409792	-1.50804	0.0556479	-0.138858	0.729099	2.13652	3	722982	3.17895e+06	2.05633e+06	3.50013e+06	GFPSILGPPR;LQLLQEDYNR;YGPASEEVQADSGIR	1.5001e+06	721514	358282	312038	4269300	7289625	734040	422826	472504	1.95384e+06	6.97277e+06	527041	355512	2829851	6321005	6.72918e+06	494484	1.12611e+06
tr|Q8BM26|Q8BM26_MOUSE	0.409636	0.324016	0.428385	-0.487425	1.04804	-0.734583	1	2.97544e+07	1.78822e+07	2.37691e+07	25069701	FNPEDQSTSYGIFQINSR	34365796	43646564	18039556	22965702	21137582	16011167	17762836	16617017	38127388	22374488	19487544	19740120	19115978	24171144	50285560	21750688	15857035	13284078
sp|Q91VR5|DDX1_MOUSE	0.409619	-0.314727	0.311488	0.185937	0.566769	0.417614	6	3.53948e+06	4.72774e+06	4.40231e+06	4.15605e+06	EAQTSFLHLGYLPNQLFR;ELAEQTLNNVK;FLVLDEADGLLSQGYSDFINR;GHVDVLAPTVQELAALEK;GIDIHGVPYVINVTLPDEK;TGAFSIPVIQIVYETLKDQQEGK	2.36401e+06	1.92662e+06	5.13082e+06	4736454	3.3645e+06	6.04035e+06	4818860	4687232	3.0342e+06	3.21026e+06	5169435	5698661	4899013	2.60855e+06	3.1791e+06	4517332	5.03193e+06	5.44333e+06
sp|Q6GYP7|RGPA1_MOUSE	0.409484	-0.478024	0.0805823	0.0565726	2.52366	1.74866	17	12558521	42202364	17491948	4.05795e+07	DGLSLQLR;DLPDILNK;DNLGISADNLTSPSPPVLIPPLR;EELDAILFIFEK;HFSQSEDTGNEVFGALHEEQPLPR;HLGNDEVHIVWSEHTR;ILTPWLFK;IRDNLGISADNLTSPSPPVLIPPLR;LLLSILGMNSWDK;LPPLNSETGGNSANVPDLMDEFIAER;NLYSLDLSDLPLDK;QENDVINAILK;SAEPEQSHSNTSTLTER;SLIPLYQNFYEER;SNVNFVTEIFR;SQTPSPSTLSR;SSSTSDILEPFTVER	11115459	6936802	16349622	15832201	34988940	59210024	39458372	35152120	11689289	11910687	34604676	11701952	17553136	23465152	39241668	49548440	42809308	47832944
sp|Q9EQF6|DPYL5_MOUSE	0.409215	-0.597668	0.359665	0.199668	0.623934	-0.269348	1	445863	369930	674710	322117	TPYLGDVAIVVHPGK	344082	468565	513626	457178	264243	351578	484141	379757	503384	395561	381206	1538382	555018	300353	233420	258752	398964	419096
sp|Q9WV60|GSK3B_MOUSE	0.408879	-0.264092	0.559863	0.257395	0.605397	0.380135	2	1.12916e+06	1.46956e+06	1.35598e+06	1.22943e+06	VIGNGSFGVVYQAK;VTTVVATPGQGPDRPQEVSYTDTK	866996	666122	1.76338e+06	1.22012e+06	1517236	1.75077e+06	1.40688e+06	1.20333e+06	1.12638e+06	1.16006e+06	1.76547e+06	1.38565e+06	1.34235e+06	922964	907388	1.11845e+06	1.57043e+06	1.6279e+06
sp|Q8BYZ1|ABI3_MOUSE	0.408634	-0.254305	0.0727447	-0.0466833	0.0354864	-0.0305954	2	5.42956e+06	5.31563e+06	6.47617e+06	5.49044e+06	KPLNFAC[+57.021464]LDDIGHGVK;VANYC[+57.021464]EDNYLQATDK	6469926	3.17503e+06	7047027	5.02625e+06	6.41421e+06	5.80524e+06	5769206	3273843	7767839	7340644	6.18915e+06	3.6533e+06	7429899	7.0134e+06	5764381	3.75042e+06	5.92209e+06	5001929
sp|Q6PIE5|AT1A2_MOUSE	0.407883	-0.153956	0.69726	0.208198	0.570942	0.215526	3	2.61045e+06	3.03106e+06	2.90443e+06	2.62374e+06	DMTSEQLDEILR;LSLDELGR;SPEFTHENPLETR	2.92489e+06	1.83701e+06	2836354	2843529	2.93888e+06	2.85686e+06	3.68952e+06	2638984	2.94672e+06	2947812	2.44248e+06	3.60137e+06	2583755	2.3932e+06	2.77854e+06	2.12769e+06	3.21084e+06	2.60844e+06
sp|Q8K212|PACS1_MOUSE	0.407665	-0.361773	0.386022	0.211626	1.15975	0.773395	2	1.15167e+06	1.96854e+06	1.4799e+06	1.69996e+06	FIPFIGVVK;VAAVGSQSYLSSILR	643993	488958	1.70888e+06	1.76485e+06	1.54077e+06	2151975	2.16423e+06	2.01717e+06	1.03226e+06	1.09599e+06	1.92694e+06	1.64546e+06	1.69887e+06	1.15494e+06	1.40183e+06	1394616	2465532	2.08286e+06
sp|Q9ESN6|TRIM2_MOUSE	0.40723	-0.584455	0.341863	0.480365	0.599765	0.657655	1	220313	347548	330354	249121	SIHNLGTILTTNAVASETVATGEGLR	135252	39263.9	453841	252897	217051	429665	369419	374056	144529	184981	282329	534360	505569	37649.8	66385.4	141728	518751	481090
sp|P08905|LYZ2_MOUSE;sp|P17897|LYZ1_MOUSE	0.406993	0.318546	0.420384	-0.480801	1.05841	-0.734489	1	3.20332e+07	1.9253e+07	2.56867e+07	26867867	STDYGIFQINSR	37232988	46718732	19539090	24642168	22751696	17499972	18927374	17832824	40990752	23892178	21320310	21566290	20664154	26103574	53958852	23176448	17161916	13938545
sp|O54784|DAPK3_MOUSE	0.406954	0.425201	0.598237	0.3286	0.121252	0.135365	5	2.0731e+07	2.27703e+07	1.54391e+07	1.81322e+07	AALLGAGGLK;AALLGAGGLKR;IAHFDLKPENIMLLDK;LIDFGIAHR;VLEDVAAAEQGLR	17289296	7.80919e+06	23586364	34239008	24139140	14199640	25252342	27490016	10696246	18302200	11504230	11619518	25073184	20544688	13106020	11826026	22088110	23096028
sp|Q9Z2I9|SUCB1_MOUSE	0.406265	-0.322171	0.331047	0.331326	1.57233	0.947813	2	369852	713426	462393	567035	INFDSNSAYR;SSDEAYAIAK	256437	237008	494161	491804	514850	673077	967338	698437	347176	331737	437002	724056	471995	293980	274466	408509	997440	860780
sp|P14231|AT1B2_MOUSE	0.405066	-0.201336	0.524497	0.31054	0.858571	0.610586	1	627760	958513	721774	772888	INAANIATDDER	662482	372006	769796	706755	906455	661181	1453206	813211	517631	841655	830600	658902	760085	615344	744755	960902	708927	834511
sp|P62242|RS8_MOUSE	0.404901	-0.361308	0.269205	-0.0757989	0.121509	0.0896588	4	1.53744e+07	1.63602e+07	1.97498e+07	1.72428e+07	IIDVVYNASNNELVR;ISSLLEEQFQQGK;LTPEEEEILNK;NC[+57.021464]IVLIDSTPYR	10841847	10508846	21434372	18712642	13438050	19336528	16910368	15755901	15594822	14544518	17646738	34255024	16708059	14617428	16758245	18839482	17897790	18100832
sp|P39447|ZO1_MOUSE	0.404625	-0.183184	1.27691	-0.312183	0.948696	-0.507612	5	5.19946e+06	3.65723e+06	5.9034e+06	4.54076e+06	EAGFLRPVTIFGPIADVAR;FEEPAPLSYDSR;GGPAEGQLQENDR;HEEQPAPAYEVHNR;YEVSSYTDQFSR	6245379	3.31736e+06	6.78668e+06	4448418	3.71896e+06	3958756	3.91591e+06	3.03529e+06	5.6474e+06	6.42661e+06	6282367	4898056	6262571	5399735	3696208	4.80866e+06	4.14314e+06	4656058
sp|Q8CGC7|SYEP_MOUSE	0.404257	-0.205545	0.0938614	0.0738833	0.663267	0.449926	11	1.17706e+07	1.60783e+07	1.35729e+07	1.52756e+07	AYVDDTPAEQMK;DQDVEPGAPSMGAK;DQVDSAVQELLQLK;SQGSGLSSGGAGEGQGPK;SSSNTVESTSLYNK;TGQEYKPGNPSAAAVQTVSTK;VLEDIQLNLFTR;VSETVAFTDVNSILR;VYEELLAIPVVR;WFGFLEAQQAFR;YNVYPTYDFAC[+57.021464]PIVDSIEGVTHALR	10051766	8.16319e+06	12750208	16117242	9666083	16914654	15406603	22325838	11550571	12605965	17066514	11301481	15340136	10821562	12139206	13882706	19462998	20071634
sp|O54829|RGS7_MOUSE	0.403641	-0.263501	0.644973	0.193949	1.83786	0.805626	2	1.60262e+06	2.80122e+06	1.92376e+06	2.44885e+06	LELADYEAESLAR;VQEIWQEFLAPGAPSAINLDSK	1.75978e+06	720856	1.77156e+06	2158278	2395871	3201058	2.92463e+06	2.68333e+06	1.41254e+06	1.85252e+06	2.53355e+06	1.61512e+06	2.20509e+06	1813055	2.29825e+06	2.47657e+06	2.7063e+06	2950103
sp|P12849|KAP1_MOUSE	0.40333	-0.539889	0.0359358	-0.036345	0.0166886	-0.0213513	3	2.19702e+06	2.16475e+06	3.19416e+06	2.21997e+06	LGPSDYFGEIALLLNRPR;SPNEEYVEVGR;VSILESLEK	1.19768e+06	995948	3256598	3337862	1.8404e+06	2.57137e+06	2193475	2.05373e+06	955381	1.38445e+06	4.65712e+06	4.80985e+06	4.16402e+06	1.26718e+06	986291	3057685	2.65205e+06	3136661
sp|Q9CQ19|MYL9_MOUSE	0.401148	0.747893	0.043967	0.0408335	0.0337222	0.0627956	3	1.35961e+07	1.4201e+07	8.09611e+06	1.38047e+07	FTDEEVDEMYR;GNFNYVEFTR;NAFAC[+57.021464]FDEEASGFIHEDHLR	11160868	1.06919e+06	15295195	26859166	8402242	11291697	14223966	22885956	4.03734e+06	6.45664e+06	6151965	2.30922e+06	21525380	10694807	12520950	12023686	15435103	18348760
sp|Q9JLF6|TGM1_MOUSE	0.401079	2.43035	0.390316	#NUM!	0.44865	#DIV/0!	1	19641.8	0	3643.95	6350.51	NPLPVTLTNVVFR	0	78567.1	0	0	0	0	0	0	18219.8	0	0	0	0	31752.6	0	0	0	0
tr|A0A075B5W5|A0A075B5W5_MOUSE	0.400686	-0.257427	1.36584	0.53842	1.03414	0.417649	2	1.60591e+06	2.14509e+06	1.91961e+06	1.47695e+06	ASGYAFTNYLIEWVK;QRPGQGLEWIGVINPGSGGTNYNEK	1.18971e+06	1.26237e+06	1.80598e+06	2.16558e+06	2.1588e+06	2.40485e+06	2.25604e+06	1.76067e+06	2.47365e+06	1.29067e+06	2.48854e+06	1.88778e+06	1457428	871151	1.60045e+06	1232496	2162703	1.51793e+06
sp|Q8VDN4|CCD92_MOUSE	0.400168	-1.36775	0.498951	-0.869338	0.603201	1.15876	1	436950	975557	1.12763e+06	1.78217e+06	NAAIAVLENTVR	1.07205e+06	149595	327723	198434	945812	2.00341e+06	599150	353852	501191	889383	3.71067e+06	214340	322554	1.27619e+06	3.32031e+06	3.10243e+06	617043	594886
sp|Q62277|SYPH_MOUSE	0.399287	-0.24657	0.522429	0.453316	0.636048	0.531158	2	3084976	4.45806e+06	3.65996e+06	3.256e+06	LHQVYFDAPSC[+57.021464]VK;MATDPENIIK	2.1893e+06	2.70047e+06	3.87448e+06	3.57565e+06	2.78805e+06	3549953	7.16101e+06	4333245	3.47661e+06	2.73674e+06	3.70526e+06	5436567	2.94464e+06	2.1612e+06	3330910	1.69865e+06	4.75055e+06	4338701
sp|P22723|GBRG2_MOUSE	0.398359	-0.175838	0.369544	0.243258	1.05689	0.514342	2	1.02629e+06	1.46589e+06	1.15932e+06	1.23844e+06	IWIPDTFFR;VPEGDVTVILNNLLEGYDNK	687187	1.08873e+06	1.08194e+06	1.24729e+06	938330	1.5826e+06	1.59609e+06	1746544	862091	1.09864e+06	1.43405e+06	1.18528e+06	1.21652e+06	808434	839129	1.26784e+06	1.83754e+06	1.43924e+06
sp|Q3UX10|TBAL3_MOUSE	0.397693	-0.598564	0.27686	-0.335104	0.533189	0.692269	1	2.8418e+06	4.59184e+06	4.30307e+06	5.79246e+06	FEGPLNVDLIEFQTNLVPYPR	1.22394e+06	946186	4182715	5.01435e+06	2.3748e+06	2966783	6.55829e+06	6.4675e+06	2.27594e+06	1.3794e+06	3.74548e+06	6534830	7579730	3.08643e+06	2391011	6.09465e+06	8.33972e+06	9050514
sp|P09405|NUCL_MOUSE	0.395918	-0.30603	0.119052	0.0719124	0.22479	0.146651	7	8.47932e+06	9.38658e+06	1.0483e+07	8.93017e+06	ALELTGLK;FAISELFAK;FGYVDFESAEDLEK;GFGFVDFNSEEDAK;GYAFIEFASFEDAK;NDLAVVDVR;VEGSEPTTPFNLFIGNLNPNK	6.56688e+06	5276918	11365175	10708309	10488581	10185858	9011164	7.86072e+06	8746805	6291506	11392256	15927036	10057379	6194976	6.42998e+06	12397900	9297405	10330575
sp|P62918|RL8_MOUSE	0.395296	-0.384718	0.0290057	0.0171719	0.45826	0.269576	5	17099900	2.06131e+07	2.23257e+07	20369234	ASGNYATVISHNPETK;AVVGVVAGGGR;DIIHDPGR;KVGLIAAR;TELFIAAEGIHTGQFVYC[+57.021464]GK	12224777	11869791	23111558	21193474	15268971	22486556	23027224	21669772	15261149	14858379	21630342	40157640	19721048	13874172	16835868	24670604	22115884	24349642
sp|P17742|PPIA_MOUSE;tr|V9GX31|V9GX31_MOUSE	0.395273	0.219552	0.467421	0.678946	0.490627	0.833491	1	517973	923023	444851	576540	VSFELFADK	519062	654760	543558	354509	506849	553643	2.03519e+06	596406	381287	381132	318975	607927	534936	787256	320361	509027	717387	548668
sp|O09167|RL21_MOUSE	0.394457	-2.22622	0.318043	0.639323	0.613377	1.28427	1	29909.7	72847.6	139949	46769.2	VYNVTQHAVGIIVNK	0	0	67957	51681.6	23293.4	120882	122386	24828.4	37900.1	0	31547.1	571237	59060.8	0	0	49552.4	115173	69120.1
sp|Q9CQI3|GMFB_MOUSE	0.39289	-0.205865	0.311504	0.176514	1.93833	-1.15191	1	1.66015e+06	747114	1.91478e+06	661075	LVVLDEELEGVSPDELKDELPER	1.86256e+06	1.8391e+06	1.95805e+06	980898	890790	586296	987101	524268	1.98663e+06	1.73607e+06	2553505	1840136	1.45755e+06	742401	579691	555430	839039	588815
sp|Q920I9|WDR7_MOUSE	0.392804	-0.270621	0.280581	0.15321	2.0714	0.944011	15	1.16439e+07	22401332	1.40463e+07	2.01443e+07	AAVLFQQVK;AVENLIPPVQHSLLDQK;C[+57.021464]LEVREAAQALLLAELR;EAAQALLLAELR;EHLLDEEEDEEEAR;GPITAVSFAPDGR;HALSLIATARPPAFITTIAK;HLFPIQVIK;HTALAANTQSQQSIHTTTLAR;ISPDWISSMSIIR;LKPC[+57.021464]PAGIIDQLSVIPNSNEPLK;LNIWNIADIAEK;LQTLATNLLASEASDK;LQTLATNLLASEASDKGNLPK;VTC[+57.021464]LLYPHQVSAR	8528478	5694533	16547245	15805313	21523364	23992222	23421218	20668524	11001050	11683844	16927100	14464451	16155262	14373529	16082650	15918571	26055342	28291594
sp|Q3UHD6|SNX27_MOUSE	0.392618	-0.177319	0.0480635	0.0288158	1.05311	0.548572	1	421598	616645	476735	604451	SINGELYAPLQHVSAVLPGGAADR	453430	303034	494381	435548	500262	812445	709277	444596	457498	464224	602068	332370	527515	477434	656268	653830	538584	696138
sp|Q9CPW4|ARPC5_MOUSE	0.392334	-0.181261	1.03764	-0.318778	1.89204	-1.22008	3	11952363	5.13064e+06	13552479	6.39931e+06	ALAAGGVGSIVR;GFESPSDNSSAVLLQWHEK;QGNMTAALQAALK	15271679	6907454	14669490	10960829	5261529	5.51592e+06	5344559	4.40055e+06	15231559	12652075	12739728	12661354	14477679	8.22905e+06	6009113	4.99182e+06	6792473	5.97409e+06
sp|Q9CZ30|OLA1_MOUSE	0.390504	-6.19411	1.9772	1.13197	1.26874	1.03046	1	105587	215679	7.73076e+06	98412.8	IPAFLNVVDIAGLVK	144246	41837.8	157477	78785.3	201733	324203	168558	168222	38219096	27374.9	83007.8	188089	136227	113604	114813	107098	74335.4	82214
sp|Q9QZF2|GPC1_MOUSE	0.390316	0	0.291628	1.05238	0.866747	#NUM!	1	0	5570.78	2416.37	2686.08	GFSLSDVPQAEISGEHLR	0	0	0	0	0	12008	0	10275.1	12081.8	0	0	0	0	0	0	0	0	13430.4
tr|D3Z649|D3Z649_MOUSE	0.390316	0	0.118959	0.334189	0.777278	#NUM!	1	0	88748.9	42706.8	70398.3	LELNDVVYLIRPDPLSYLPNSEPSR	0	0	0	0	0	252964	67675.8	34355.6	0	0	213534	0	0	23835.3	166172	86986.9	32018.1	42978.9
sp|Q9EPU0|RENT1_MOUSE	0.390316	0	0.40156	-6.62499	0.44865	#NUM!	1	0	2753.64	4075.97	271786	ALVEGPLNNLR	0	0	0	0	0	11014.6	0	0	0	0	0	0	20379.8	1.32272e+06	0	0	0	36207.6
sp|A2BDX3|MOCS3_MOUSE	0.390316	0	0.161854	-0.705159	0.44865	#NUM!	1	0	8620.5	3256.15	14054.2	LAAALTAEPEPERPLR	0	0	0	0	0	34482	0	0	0	0	16280.7	0	0	0	46600.7	23670.4	0	0
sp|Q640R3|HECAM_MOUSE	0.390316	0	0.0178869	0.107601	0.44865	#NUM!	1	0	2140.79	1928.27	1986.93	STTEPGPPGYSVSPPVPGR	0	0	0	0	0	8563.14	0	0	0	0	9641.36	0	0	0	0	0	0	9934.64
sp|P04925|PRIO_MOUSE	0.389592	-0.400727	0.367253	-0.274924	2.26441	1.18987	3	1.78647e+06	4.07552e+06	2.35846e+06	4.93109e+06	ESQAYYDGR;QHTVTTTTK;YPGQGSPGGNR	2845538	606317	1520077	2173966	4.01506e+06	4799788	3661490	3.82573e+06	1937086	2661860	3.68971e+06	1.02729e+06	2476335	2.65685e+06	7.81065e+06	5835079	4.15106e+06	4201816
sp|P47955|RLA1_MOUSE	0.38912	-0.626454	0.245424	0.110887	0.0971144	0.0773788	1	6696218	7.06518e+06	1.03374e+07	6.54248e+06	AAGVSVEPFWPGLFAK	4.05647e+06	6203206	9551006	6.97419e+06	6.14057e+06	9160456	7.43696e+06	5.52272e+06	7.80104e+06	4230939	7098394	24223836	8332746	4880807	7.60232e+06	6727239	6966243	6.5358e+06
sp|A2AAE1|K1109_MOUSE	0.389119	-2.12225	0.103966	-0.338121	0.738618	4.31074	2	12236.3	242835	53273.6	306970	LGASEGTINQEIQR;RDDGQASVPTEISGTSPVSPNTQDK	48945.2	0	0	0	221730	680849	34944.3	33818.3	59803.9	0	206564	0	0	150885	445608	884088	26644.2	27627.3
sp|Q91ZY2|HRH4_MOUSE	0.388009	0.729892	0.552843	-0.804939	0.546427	-1.20775	1	1.14783e+07	4.96944e+06	6.9208e+06	8.68197e+06	ALSRC[+57.021464]PSHAGFSTTSSSASGHLHR	23212530	17948346	2.34912e+06	2403020	6.54297e+06	7.81341e+06	3777144	1.74426e+06	10293449	12010484	2.92519e+06	2.34263e+06	7032263	11121485	13136615	14232039	2434796	2484937
sp|Q9D6J6|NDUV2_MOUSE	0.386651	-0.273939	0.0763685	-0.0586154	0.46347	-0.309643	3	4.6479e+06	3.75012e+06	5.6198e+06	3.90562e+06	DIEEIIDELK;DSDSILETLQR;NYPEGHQAAAVLPVLDLAQR	5790152	5903476	4.05845e+06	2839534	3541834	4788890	4.11011e+06	2559650	6515683	4.36599e+06	6752383	7321799	3.14315e+06	5810837	3.78974e+06	3786937	3666351	2.47425e+06
tr|Q8CEI3|Q8CEI3_MOUSE	0.385383	-2.84042	0.3785	-0.982722	0.85842	3.61196	1	14894.1	182105	106676	359875	STGFSNPTSQSASQRPK	21758	0	10335.9	27482.6	168315	462633	56808.9	40664.8	0	24732.9	476711	8559.07	23375.1	113914	693657	828710	39321.5	123773
sp|Q8QZY1|EIF3L_MOUSE	0.38495	-0.320041	0.0794582	0.10658	0.0533087	-0.0712808	2	1.79417e+06	1.70768e+06	2.23978e+06	1.58607e+06	LAGFLDLTEQEFR;VYELQASR	852512	1.01883e+06	2.89572e+06	2409612	986333	1.68271e+06	1.9634e+06	2198269	2.42292e+06	1.47378e+06	2.22183e+06	2.23887e+06	2841494	903150	837632	870080	2.90377e+06	2.41571e+06
sp|D3YZU1|SHAN1_MOUSE	0.384542	0.310358	0.162006	0.201035	0.0282017	0.0369295	24	69438160	71238553	5.59978e+07	6.19723e+07	AASAAMYVPAR;ALDPASPLGLALAAR;ALTASPPAAR;ASIISELSSK;DANFLEEER;DGPAGGTGGSGGPGGSLGSR;DSEGFGFVLR;ESSEGGVTPQPPPRPPSPR;FLEYVQLGTSDK;GFFATESSFDPHHR;GGSGGSTDSHHGGASYIPER;LALGPQPSLR;LDEILAAAQQTISASESPGPGGLASLGK;LESGGSSGGYGAYAAGSR;LPPTAPGVGPLLLQLGPEPPTPHPGVSK;LQQFGGASTAGGALPWAR;MGDFLIEVNGQNVVK;NSIPIPTIIIK;SIDEGMFSAEPYLR;STLFLSTDAGDEDGGDSGLGPGAPPGPR;SYQAQGEGEISLSK;TAAPEEPER;VGWFPSDC[+57.021464]LEEVANR;VLSIGE…	107874328	48434252	58690360	62753700	108733552	92520792	48385696	35314172	46523480	80505504	64553300	27146100	61260800	51046336	109266688	77514816	31733824	40299768
sp|G3XA57|RFIP2_MOUSE	0.383824	0.775739	0.0913926	-0.0869077	0.93609	1.04242	2	900616	1.85499e+06	526040	1.97016e+06	ELEDYIDNLLVR;SLTYEEVLQELVK	594491	103910	858823	2.04524e+06	954172	1.87729e+06	2.27749e+06	2.31099e+06	204910	328784	585930	210561	1300017	1.47775e+06	1.29004e+06	1.56704e+06	2.68402e+06	2.83198e+06
sp|Q8BK72|RT27_MOUSE	0.383707	1.33103	0.0998423	0.257161	0.318004	0.813217	1	199739	350966	79393	293665	VESESLLTLTTQLVK	18175.6	0	178348	602431	17446.9	239430	455431	691554	0	0	16999.7	86381.3	293584	0	68294.2	83917.5	634253	681858
sp|P60041|SMS_MOUSE	0.382409	-0.733489	0.157934	-0.184517	1.24898	1.37497	1	404850	1.05003e+06	673127	1.19329e+06	SANSNPAMAPR	105879	321216	560635	631672	475748	1665387	939323	1.11966e+06	441229	281718	1.64224e+06	265020	735427	471573	1181779	2007868	1.15208e+06	1.15315e+06
sp|P97379|G3BP2_MOUSE	0.381429	-0.35785	0.162844	-0.0845086	1.11354	-0.796328	10	67922602	39110722	87043820	41470136	AFSWASVTSK;APEYLHR;FMQTFVLAPEGSVPNK;HLEELEEK;LPNFGFVVFDDSEPVQR;NSSYVHGGVDASGKPQEAVYGQNDIHHK;SATPPPAEPASLPQEPPK;TEELKPQVEEK;VDAKPEVQSQPPR;VLSLNFSEC[+57.021464]HTK	56902036	66331072	102591064	45866236	49175552	46730524	35899336	24637476	86043920	54665384	64787068	151534192	78188536	41590536	42528248	49525588	38248996	35457312
sp|F8VPU2|FARP1_MOUSE	0.381105	-0.231682	0.221778	-0.0736199	2.26017	0.759517	5	5.58462e+06	9.45433e+06	6.55747e+06	9.9493e+06	DLEVIASWFQSTVSK;DLIGIDNLVTPGR;LGAPENSGISTLER;LQEELTR;SLVSQPTAPNSEVPK	6675842	3558011	5.10863e+06	6.99598e+06	8145493	10202506	9521277	9948029	5424620	6072420	9046660	4.69423e+06	7.54943e+06	8239985	9262405	11010808	9081354	12151930
sp|P62751|RL23A_MOUSE	0.379522	-0.729447	0.955535	-0.766192	1.47188	-1.42755	10	81341908	30239900	1.34865e+08	51431248	FPLTTESAMK;IEDNNTLVFIVDVK;KIEDNNTLVFIVDVK;KLYDIDVAK;LAPDYDALDVANK;LDHYAIIK;LYDIDVAK;NKLDHYAIIK;VNTLIRPDGEK;VNTLIRPDGEKK	94636360	50346544	127805048	52579680	30338284	25691828	35631692	29297796	140615424	88681656	45739792	336342016	62946888	88264184	55836376	34329804	45969320	32756556
sp|Q9R1T4|SEPT6_MOUSE	0.378509	-0.214294	0.189279	0.0738384	0.8284	0.325714	3	2.16772e+06	2.71677e+06	2.51485e+06	2.58122e+06	AAAELLQSQGSQAGGSQTLK;QYPWGTVQVENEAHC[+57.021464]DFVK;TVPLAGHVGFDSLPDQLVNK	2.47362e+06	1.98542e+06	2393280	1.81855e+06	3169492	1982852	2.51552e+06	3199212	3074138	1.68011e+06	2048831	3.4912e+06	2.27997e+06	2.72616e+06	2.65913e+06	2773914	2573090	2173804
sp|Q6NZL0|SOGA3_MOUSE	0.376687	-0.183028	2.06405	-0.342783	0.003089	-0.00202983	5	4.2955e+06	4.28946e+06	4.87653e+06	5.4399e+06	EGPIGGESDSEEVR;EQSESLSELR;LVEEEANILGR;QQLIEVEIAK;YAQTGEIDGELLR	4928657	2.53855e+06	5.04806e+06	4666753	3.85092e+06	5011072	4.43103e+06	3.86483e+06	4.66375e+06	4.98243e+06	4.20112e+06	4231429	6303929	5.30256e+06	5014685	6.02811e+06	5.18137e+06	5.67278e+06
sp|Q8R1B4|EIF3C_MOUSE	0.376298	-0.188715	0.120952	-0.0966082	0.0029435	-0.00273164	3	2.7917e+06	2.78642e+06	3.18184e+06	2.9794e+06	FEELTNLIR;RLDEEEEDNEGGEWER;TEPTAQQNLALQLAEK	2492804	1.74898e+06	3.5325e+06	3.39254e+06	1685778	2.52653e+06	3.52422e+06	3.40916e+06	3610295	2.56173e+06	3.03549e+06	2.85096e+06	3.85071e+06	2227726	2.46226e+06	2275121	3737991	4.19391e+06
sp|P14148|RL7_MOUSE	0.376172	-0.328187	0.0786729	0.048086	0.785834	0.381336	8	29848308	3.88788e+07	3.74726e+07	37604328	EANNFLWPFK;IALTDNSLIAR;IVEPYIAWGYPNLK;SVNELIYK;TTHFVEGGDAGNR;TTHFVEGGDAGNREDQINR;VATVPGTLK;VPAVPETLK	21323504	22100664	37511660	38457404	29920882	45158748	40078304	40357372	27245500	23239934	41376892	62517464	32983284	23388162	32426194	49472976	38664340	44069968
sp|P58771|TPM1_MOUSE	0.375622	0.584909	0.270582	-0.235101	0.0205181	0.0347699	8	4.61615e+07	4.72875e+07	30775442	5.56569e+07	C[+57.021464]AELEEELK;HIAEDADR;KLVIIESDLER;LDKENALDR;LVIIESDLER;MEIQEIQLK;QLEDELVSLQK;SIDDLEDELYAQK	44789420	10281194	49120008	80455208	26635114	27562828	61314096	73637936	12671099	24635228	34138708	9798767	72633408	44938980	57272556	39191192	59629700	77251936
sp|P63034|CYH2_MOUSE	0.375476	-0.245496	0.0743872	-0.0476059	1.49357	0.730909	1	2.37302e+06	3.93846e+06	2.81322e+06	4.07059e+06	GIIPLENLSIR	1.86041e+06	1608465	3.86654e+06	2.15667e+06	4.2293e+06	3951583	4.31363e+06	3.25935e+06	2282732	2.61743e+06	3.63772e+06	2.7373e+06	2.79089e+06	3.66906e+06	2975928	3088094	5.70374e+06	4.91614e+06
sp|P55302|AMRP_MOUSE	0.374962	-0.415768	0.68398	-0.413935	0.71175	0.672888	1	589531	939867	786440	1.2522e+06	IQEYNVLLDTLSR	908013	38349.2	575824	835938	547434	1.06561e+06	1.16823e+06	978189	804302	914774	1.17657e+06	361098	675450	1.21524e+06	1.88263e+06	1.20469e+06	903532	1.05491e+06
sp|Q8BK64|AHSA1_MOUSE	0.374781	-0.359449	0.461834	0.371944	0.653674	0.600833	1	633402	960613	812614	742305	VFTTQELVQAFTHAPAALEADR	371339	243709	1.12095e+06	797612	708532	1.07826e+06	1.27333e+06	782330	480650	688587	962749	1.023e+06	908088	456436	592666	494032	1.3266e+06	841787
sp|Q9EQN3|T22D4_MOUSE	0.374477	0.389934	1.3431	-0.476776	0.131039	0.127123	1	1.66415e+06	1.81744e+06	1.27002e+06	2.5292e+06	ALASPEQLAQLPSSGLPR	2.04228e+06	735164	1972307	1.90684e+06	1.98445e+06	972526	1.84535e+06	2.46743e+06	1.33669e+06	845716	849637	792403	2.52565e+06	2.53524e+06	2.626e+06	2.43477e+06	2.25061e+06	2.7994e+06
sp|Q80UY2|KCMF1_MOUSE	0.37278	-1.11513	0.257299	0.849135	0.365713	1.62084	1	10843.3	33349	23488	18512.6	SLFVQELLLSTLVR	15565.4	0	0	27807.6	13400.1	9756.14	0	110240	0	17681.6	0	63547.2	36211.3	14444.1	0	16154.8	40047.2	21916.8
sp|P70408|CAD10_MOUSE	0.372545	-0.192299	0.556595	-0.156885	0.0767674	-0.0598733	1	1.50369e+06	1.44257e+06	1.71809e+06	1.60828e+06	DIIPETLFIPR	1.90797e+06	1.10121e+06	1.93522e+06	1.07037e+06	1.75553e+06	1458763	1.53444e+06	1.02153e+06	1.55561e+06	2009893	1.90805e+06	1.341e+06	1.77592e+06	1.58825e+06	1672665	1.48116e+06	1.66007e+06	1.63927e+06
sp|P07724|ALBU_MOUSE	0.372531	-0.592866	0.523068	-0.838741	0.0229899	-0.0501462	10	155420445	150111042	2.34411e+08	2.68472e+08	APQVSTPTLVEAAR;DVFLGTFLYEYSR;EC[+57.021464]C[+57.021464]HGDLLEC[+57.021464]ADDR;GLVLIAFSQYLQK;LGEYGFQNAILVR;LSQTFPNADFAEITK;QTALAELVK;RHPDYSVSLLLR;RPC[+57.021464]FSALTVDETYVPK;TPVSEHVTK	354332576	121134960	82715624	63498620	259487984	124929184	151656432	64370568	316077664	296812416	390917632	88218936	80030088	550918210	287975872	337320096	95156368	70988920
sp|P26151|FCGR1_MOUSE	0.371485	-2.16892	0.415191	-2.4834	0.0663534	0.274398	1	4856.04	5873.33	21837	32844.6	AVITLQPPWVSIFQK	0	0	0	19424.2	8697.99	11108	3687.37	0	0	0	89213.7	22.6849	19948.4	17638.7	0	134458	4780.06	7346.27
sp|Q9Z2I2|FKB1B_MOUSE	0.371079	-0.67534	0.0192848	-0.0298113	0.0376306	0.0529467	1	820887	851573	1.31093e+06	869352	GFEEGTAQMSLGQR	1.42345e+06	689668	715797	454627	867070	1.38231e+06	572137	584774	1.70191e+06	898021	3.02352e+06	400969	530247	1.61251e+06	969399	1.04377e+06	391095	329993
sp|P62855|RS26_MOUSE	0.370638	-0.464416	0.916802	-0.304413	0.638099	-0.562998	4	2.38863e+07	1.61685e+07	3.29573e+07	19966713	FRPAGAAPRPPPKPM;GHVQPIR;LHYC[+57.021464]VSC[+57.021464]AIHSK;NIVEAAAVR	21733314	14799772	40265752	18746256	15636503	15563634	19691252	13782534	36335988	23813982	15415372	63788784	25432308	24088912	23584890	15910719	18291522	17957522
sp|P28660|NCKP1_MOUSE	0.370337	-0.212677	0.247358	0.135787	0.0845556	-0.0623861	26	121142758	116015860	140384672	1.05595e+08	AAEDLFVNIR;AINQIAAALFTIHK;AKPSYLIDK;DEIIWLLR;EAAVSHAGSMHR;EFLALASSSLLK;ELATVLSDQPGLLGPK;EYLTSHLEIR;IGQETDKTTTR;KFPAVETR;LALQSSSC[+57.021464]LSLFR;LGQMIVDYENPLK;LGQMIVDYENPLKK;LKEFLALASSSLLK;LTILNDR;LVVENVDVLTQMR;MMEEFVPHSK;NAYHAVYK;NLSADQWR;NNNQQLAQLQK;QVEDGEVFDFR;SLSDALISLQMVYPR;SLSELLGPYGMK;SVLQPSQQK;TISQAVNKK;TSFDKPDQMAALFK	123791920	88966616	158596192	113216304	143261872	126949016	125936072	67916480	154301040	162644096	150806624	74177504	159994096	118709176	105834816	76166640	123907224	103354752
sp|Q9D1J3|SARNP_MOUSE	0.369454	0.58596	0.0205825	-0.0521007	0.623837	1.69604	2	521887	1.69096e+06	347684	1.75314e+06	FGISSVPTK;FGIVTSSAGTGTTEDTEAK	493939	60275	771139	762194	500683	303854	1.85151e+06	4.1078e+06	353970	570448	49407.4	74425.3	690169	739689	1.59512e+06	378808	2.24124e+06	3.81087e+06
sp|P03987|IGHG3_MOUSE;tr|A0A1Y7VJN6|A0A1Y7VJN6_MOUSE	0.368159	-0.146444	0.801711	0.225504	0.656121	0.258176	7	2.82372e+07	33770719	3.1254e+07	2.8884e+07	ALPAPIER;AQTPQVYTIPPPR;EVHTAWTQPR;GYFPEPVTVK;NGELEQDYK;NTPPILDSDGTYFLYSK;WNYGALSSGVR	23971562	22622250	34359112	31995846	32236662	40569972	27078206	35198036	29954808	35110156	37600848	27939492	25664674	23526726	33287490	27814798	28919532	30871262
sp|Q9CPR4|RL17_MOUSE	0.366779	-0.893001	0.550207	-0.284611	1.0594	-1.0376	4	3.49114e+07	1.70067e+07	6.48317e+07	2.07155e+07	EQIVPKPEEEVAQK;GLDVDSLVIEHIQVNK;NAESNAELK;YSLDPENPTK	28846200	26325868	60966836	23506814	15659406	17262106	18171288	16933806	66330360	30230412	18830284	183347072	25420556	31636184	16482585	18048652	19626880	17783162
tr|E9PW37|E9PW37_MOUSE	0.3649	-0.368257	0.281847	0.154168	1.0754	0.752913	5	2.73097e+06	4.6022e+06	3.52511e+06	4.13577e+06	ETQSTPQSAPQVR;FAEHSSSPNVSGSLSSGLQR;LAGSQLSITQVASIK;SSHSEDFSR;WYPVSTPTPNK	3.02179e+06	1.89438e+06	4.09167e+06	1.91602e+06	5281612	6289331	3.87282e+06	2965049	2.76577e+06	3.65478e+06	6300623	2.14206e+06	2762334	3.84672e+06	3.4207e+06	4.58845e+06	4.38514e+06	4437858
sp|P62874|GBB1_MOUSE	0.364395	-0.372869	0.104492	0.0872753	0.651299	0.511386	3	4.67979e+06	6.67066e+06	6.05998e+06	6.27908e+06	AC[+57.021464]ADATLSQITNNIDPVGR;ADQELMTYSHDNIIC[+57.021464]GITSVSFSK;LFVSGAC[+57.021464]DASAK	2824710	2.49098e+06	6944582	6458874	5441564	5.06378e+06	8842629	7334648	5.53624e+06	3.92663e+06	4.10211e+06	10214998	6.5199e+06	5347351	4.85843e+06	3.79906e+06	8845809	8544750
sp|P09542|MYL3_MOUSE	0.363577	0.454618	0.128691	0.103237	0.0873484	0.110843	2	5.07033e+07	54752392	3.69983e+07	5.09713e+07	EGNGTVMGAELR;VFDKEGNGTVMGAELR	44519912	15364401	61570496	81358312	39140760	45156768	53254200	81457840	28048642	32328158	33499264	17128836	73986816	44137300	39751448	37450560	64087612	69429608
sp|P62849|RS24_MOUSE	0.363249	-0.564269	0.588241	-0.92732	1.4433	-1.95207	4	65189651	1.6848e+07	9.63919e+07	32040470	KQMVIDVLHPGK;QMVIDVLHPGK;TTGFGMIYDSLDYAK;TTPDVIFVFGFR	62374656	49169420	115802048	33412480	17846958	11551088	19030020	18963828	139660736	59027564	40581160	193638368	49051660	73788512	27510700	14708196	27995752	16199190
sp|Q9CWX4|RUSD4_MOUSE	0.362729	0.459535	0.505898	0.308197	0.213802	0.228915	4	6.51379e+06	7.63386e+06	4.73696e+06	6165493	FTQQLQR;QLILPALGSR;VPLPSAGVVDIPIK;VPTNPVQR	10777215	1.75552e+06	5666067	7856369	10056308	6.21099e+06	6557520	7.71062e+06	3.72538e+06	7522524	4.17074e+06	1127322	7.13885e+06	7007087	5.79847e+06	2.55512e+06	7.28766e+06	8.17913e+06
sp|Q9Z1G4|VPP1_MOUSE	0.362354	-0.167588	0.0883334	0.150698	1.06414	1.25419	16	1.83111e+07	43677988	2.05666e+07	3.93458e+07	ANIPIMDTGENPEVPFPR;ASLYPC[+57.021464]PETPQER;DLNPDVNVFQR;DMIDLEANFEK;EINTNQEALKR;FLPFSFEHIR;FTHGFQNIVDAYGIGTYR;GTEHSGSTVPSILNR;HLGTLNFGGIR;IDDLQMVLNQTEDHR;KANIPIMDTGENPEVPFPR;LGFVAGVINR;MQTNQTPPTYNK;NFLELTELK;QAEIENPLEDPVTGDYVHK;SVFIIFFQGDQLK	14062717	14607306	18215392	26358826	21032312	26884196	54212980	72582464	18622162	18022052	23053228	21499180	21636364	15577882	19335288	21113160	74631536	66070908
sp|P51863|VA0D1_MOUSE	0.361877	-0.193135	0.0747886	-0.0727342	2.01759	1.42789	12	36520048	98258202	4.17514e+07	1.03339e+08	ADDYEQVK;AFIITINSFGTELSK;AFIITINSFGTELSKEDR;AGVLSQADYLNLVQC[+57.021464]ETLEDLK;AYLESFYK;FFEHEVK;IDNYIPIF;LHLQSTDYGNFLANEASPLTVSVIDDK;LLFEGAGSNPGDK;LYPEGLAQLAR;NIVWIAEC[+57.021464]IAQR;NVADYYPEYK	31274068	26959816	36640160	51206148	73846984	70525352	114135400	134525072	49179000	31727360	38254004	37767188	51829316	71513248	70197696	82292144	155666048	137025536
sp|Q8K3P0|DR9C7_MOUSE	0.3617	0.451412	1.14241	-0.820826	1.14312	-1.16938	1	463059	205882	338647	363674	LPTPVTDFILSR	349522	776756	297960	427997	199215	159860	123918	340536	303682	140437	101517	530252	617348	500071	393576	447089	268595	209038
sp|P62880|GBB2_MOUSE	0.361575	-0.310116	0.0684999	-0.0390347	0.802915	0.43887	2	3.14081e+06	4257498	3.894e+06	4.37426e+06	AC[+57.021464]GDSTLTQITAGLDPVGR;QEAEQLR	2.43293e+06	1.96755e+06	4359384	3803364	3471398	3.80102e+06	5289316	4.46826e+06	3.85555e+06	2851878	2.10357e+06	5.90072e+06	4758263	3875348	3417813	3710811	5290962	5.57639e+06
sp|Q9WUM5|SUCA_MOUSE	0.361342	-0.468357	0.186272	0.183804	2.40108	1.63398	6	1.41869e+07	4.40315e+07	1.9628e+07	3.87644e+07	AKPVVSFIAGITAPPGR;HLGLPVFNTVK;ISALQSAGVVVSMSPAQLGTTIYK;LIGPNC[+57.021464]PGVINPGEC[+57.021464]K;MGHAGAIIAGGK;QGTFHSQQALEYGTK	14410070	7.68687e+06	14868791	19781784	44659088	57672144	45794788	28000178	11360491	22375272	39511880	8996132	15896283	13999968	65394308	48494932	31327566	34605332
sp|Q6ZWV7|RL35_MOUSE	0.360595	-1.0301	0.987188	-0.441481	1.00623	-1.09305	3	1.1877e+07	5.56759e+06	2.42548e+07	7.56077e+06	QLDDLKVELSQLR;VLTVINQTQK;YKPLDLRPK	10636495	5828845	20755020	10287783	3643892	5704702	6907346	6014405	14362634	11455787	7796927	76021912	11636892	10416724	7126812	5857790	7631492	6771031
sp|P70372|ELAV1_MOUSE	0.359611	-0.305935	0.122904	0.0874836	1.39831	0.736403	3	1.85775e+06	3.09504e+06	2.29659e+06	2.91294e+06	DANLYISGLPR;SLFSSIGEVESAK;VLVDQTTGLSR	1.12621e+06	981891	2487378	2835526	2.96306e+06	3219750	3.05941e+06	3.13796e+06	1.58614e+06	1.62804e+06	2.70104e+06	2.49838e+06	3.06934e+06	1.37008e+06	2.2857e+06	3158730	3.63602e+06	4.11419e+06
sp|Q9WUM3|COR1B_MOUSE	0.359608	-0.241665	0.0845872	0.0783013	0.51885	-0.423231	6	7.06833e+06	5.27123e+06	8357291	4.99276e+06	AIFLADGK;HVFGQPVK;LEEVMQELR;NDQC[+57.021464]YEDIR;NVLSDSRPASYSR;SGASTATAVTDVPSGNLAGAGEAGK	5.88973e+06	3.66927e+06	9539933	9174407	4.12904e+06	3.77641e+06	6.51582e+06	6663639	8797111	6662445	7.89536e+06	7.00351e+06	11428033	5018168	3.88855e+06	2.75986e+06	5296638	8000599
sp|Q5SQX6|CYFP2_MOUSE	0.359514	-0.215076	0.35715	0.193346	0.0578181	-0.0502197	19	98051540	94697121	1.13815e+08	8.28197e+07	DC[+57.021464]PGTAEEYER;DFVSEAYLLTLGK;DIIEYAELK;ELFDLALR;FAFVEVIAMIK;KYQILNNEVFAILNK;MADPQSIQESQNLSMFLANHNR;MESVFNQAIR;NTIYAALQDFAQVTLR;NTIYAALQDFAQVTLREPLR;NVLISVLQAIR;SDEEYRELFDLALR;SVETDSSTVEHVR;SYLQDPIWR;TAIPFTQEPQR;TDVFQSLR;YNYTSEEK;YQILNNEVFAILNK;YSNSEVVTGSGLDSQK	88058664	59714456	145232112	99200928	104296832	98935784	110543776	65012092	125417160	124074152	113683312	76331112	129568240	85505992	68393496	54967076	113763192	91468792
sp|Q08189|TGM3_MOUSE	0.359463	0.42556	0.371078	-0.390357	1.43558	-1.10158	1	721534	336239	537218	440715	VITNFNSAHDTDR	418569	1.06483e+06	639305	763437	361106	412388	188526	382938	555894	131255	197042	815817	986082	795938	354942	526150	224526	302019
sp|P17426|AP2A1_MOUSE	0.359449	-0.216069	0.301507	0.127442	0.310969	0.204049	24	85820664	98859112	9.96862e+07	90500904	ANHPMDAEVTK;ASPDLVPMGEWTAR;ATIQGVLR;DFLTPPLLSVR;EMGEAFAADIPR;FFQPTEMAAQDFFQR;FINLFPETK;GPGAASALDDSR;HLC[+57.021464]ELLAQQF;ILVAGDSMDSVK;IVSSASTDLQDYTYYFVPAPWLSVK;KGPGAASALDDSR;LEPNAQAQMYR;LLGFGSALLDNVDPNPENFVGAGIIQTK;LVEC[+57.021464]LETVLNK;NSGVLFENQLLQIGVK;QIVSEMLR;QLSLPLQEAQK;THIDTVINALK;TSVQFQNFLPTVVHPGDLQTQLAVQTK;VAAQVDGGAQVQQVLNIEC[+57.021464]LR;VLQIVTNRDDVQGYAAK;YGGTAQSLTLK;YLETADYAIR	59348172	58669908	128022432	97242144	92383744	112381120	104065872	86605712	91290000	74920896	109475264	112265048	110479888	76879368	73848864	75549432	117117384	109109472
sp|Q6NZJ6|IF4G1_MOUSE	0.359342	-0.546304	0.447248	0.759595	0.579585	0.822119	1	108878	192497	158999	113700	QVTQLAIDTEER	36294.7	0	188702	210516	96869.4	147593	273340	252184	149199	70632.9	102233	254030	218901	0	0	40095.9	236375	292031
sp|Q8VED5|K2C79_MOUSE	0.359264	0.476872	0.344877	-0.259117	0.792274	-1.25109	1	6.4132e+06	2.69438e+06	4.6081e+06	3.22448e+06	NLDLDSIIAEVK	7.74642e+06	12211473	2.73413e+06	2.96078e+06	2594586	4382797	1.70131e+06	2.09882e+06	4.34933e+06	2.70881e+06	3715374	4596775	7.67022e+06	4.36399e+06	3.5319e+06	3353492	2.29528e+06	2.57775e+06
sp|O89053|COR1A_MOUSE	0.356278	-0.288572	0.436849	-0.236988	0.825965	-0.542796	6	29602208	2.03201e+07	36157044	2.39479e+07	ATPEPSGTPSSDTVSR;DAGPLLISLK;HVFGQPAK;LDRLEETVQAK;NLNAIVQK;VSQTTWDSGFC[+57.021464]AVNPK	40268616	34257400	24660322	19222494	26699342	23885312	17303010	13392818	45703032	32776312	53922672	20546616	27836588	29634184	26700324	26596564	18467842	18340398
sp|P26443|DHE3_MOUSE	0.355707	-0.929125	0.224287	0.35375	0.920013	1.41357	4	625453	1.66619e+06	1.19094e+06	1.30387e+06	HGGTIPVVPTAEFQDR;IIAEGANGPTTPEADK;YNLGLDLR;YSTDVSVDEVK	374051	1.00686e+06	421062	699836	1.04748e+06	3.24182e+06	1.62744e+06	747996	633240	911544	3.53177e+06	753143	124991	786466	620248	2.77491e+06	1.14502e+06	1192705
sp|Q61495|DSG1A_MOUSE;sp|Q7TSF1|DSG1B_MOUSE	0.355639	0.446286	0.821622	-0.58028	0.913383	-1.25897	4	1.0328e+07	4.31547e+06	7580046	6.45223e+06	EMQDLGGGER;EVTPFFIIYC[+57.021464]R;LADISLGK;QEPSDSPMFIINR	9221983	19860952	5.55493e+06	6674256	6076961	3820500	2.78354e+06	4580893	7461413	4404596	4338366	9137957	12557898	9020260	8894019	5408547	4576867	4.36147e+06
sp|Q61545|EWS_MOUSE	0.355523	0.792693	0.0692819	0.115973	0.966266	1.70427	6	3.58908e+07	116954862	2.07185e+07	1.07921e+08	AAVEWFDGK;AAVEWFDGKDFQGSK;AGDWQC[+57.021464]PNPGC[+57.021464]GNQNFAWR;GDATVSYEDPPTAK;GGPGGPGGPGGPMGR;QDHPSSMGVYGQESGGFSGPGENR	19919120	6845565	24808140	91990232	37060828	66749628	167738784	196270208	13711958	15382429	13500468	12062481	48935156	10424180	141359840	95538800	109687312	182595936
sp|Q91WK0|LRRF2_MOUSE	0.355398	0.332384	0.544865	-0.365908	0.0170583	-0.0238245	4	8.35019e+06	8.21343e+06	6.63191e+06	1.05846e+07	AEQDIATLEQSISR;FSAEDEALSNIAR;LAGEKDELLSQIR;LQLEEER	8782208	2.91649e+06	10028317	11673744	4.54638e+06	5644015	9674834	12988481	5812780	5912664	5208004	5.13563e+06	11090492	10195719	9871966	9242022	9078082	14535122
sp|Q61081|CDC37_MOUSE	0.355115	-0.431334	0.166208	-0.140463	1.30601	1.10476	3	2.92958e+06	6.30045e+06	3950474	6.94473e+06	EGEEAGPGDPLLEAVPK;ELEVAESDGQVELER;LGPGGLDPVEVYESLPEELQK	4390520	3.03961e+06	2493852	1.79433e+06	9410102	6911192	5447373	3433152	3.05865e+06	4021413	7.84418e+06	2.2574e+06	2.57072e+06	7.62592e+06	7.59168e+06	9644615	4717297	5144143
sp|Q8K2X3|STN1_MOUSE	0.354188	1.27928	0.618901	1.63184	0.735258	2.45746	1	19337.3	106210	7967	34271.4	LSNAESSSDPAILSTAR	0	0	27072.6	50276.5	0	20696.1	228959	175183	0	0	0	0	39835	0	0	0	56403.9	114953
sp|O88746|TOM1_MOUSE	0.352398	0.380273	0.00569502	0.00575508	0.239497	-0.183182	2	1.58653e+06	1.39735e+06	1.21892e+06	1.39178e+06	VLNLIQSWADAFR;YEAPQTTDGLAGALDAR	809041	1.85603e+06	1711491	1.96955e+06	938519	1.30942e+06	1.56461e+06	1776838	422846	979749	2.05756e+06	629657	2.00477e+06	725860	883883	1496060	1.86743e+06	1.98569e+06
sp|Q9R0Y5|KAD1_MOUSE	0.351856	-2.74459	0.581263	1.48252	0.608826	1.95829	1	20976.3	81514	140583	29170.8	IIFVVGGPGSGK	16517.7	0	49966.1	17421.6	98767.2	23340.2	203949	0	660312	0	0	16693.9	25909.8	30065.9	0	56494.1	0	59293.9
sp|Q60605|MYL6_MOUSE	0.350607	0.468837	0.0117089	0.0113355	0.00940859	0.0141508	8	322269766	325446336	2.32855e+08	3.22899e+08	DQGTYEDYVEGLR;EAFQLFDR;EGNGTVMGAEIR;HVLVTLGEK;ILYSQC[+57.021464]GDVMR;NKDQGTYEDYVEGLR;VFDKEGNGTVMGAEIR;VLDFEHFLPMLQTVAK	281352960	88527224	389992544	529206336	222240640	254962304	312275232	512307168	150280688	203386048	217864784	107785104	484958592	280772800	257474336	241480656	376953120	457815392
sp|Q9WTL4|INSRR_MOUSE	0.35053	0.484706	1.04224	0.722806	0.751067	-0.998171	1	1.40803e+07	7.04908e+06	1.00624e+07	4.27116e+06	SEVTELRR	18037006	24383912	8804735	5095530	7.90417e+06	7.45269e+06	3098942	9740510	7350087	5.92184e+06	5.28606e+06	20357800	11396122	4.696e+06	2.69279e+06	5810377	2989869	5.16678e+06
sp|O55125|NIPS1_MOUSE	0.349969	-0.254176	0.017487	0.0168964	0.684821	0.61808	1	1.77805e+06	2.72901e+06	2.1206e+06	2.69724e+06	GWDENVYYTVPLVR	2.43208e+06	785053	2.05822e+06	1.83686e+06	1.6817e+06	4.20596e+06	3037851	1.99053e+06	1.7605e+06	1.46788e+06	2929736	2.42527e+06	2.01963e+06	1.73719e+06	2.94818e+06	2297217	3.63499e+06	2868608
sp|Q8C0Q9|RPGF5_MOUSE	0.349663	-0.271454	0.127703	0.0993884	0.398343	0.385941	1	1.00524e+07	1.31356e+07	1.21335e+07	1.22612e+07	TFLDNLVNFEK	13007205	6.30611e+06	13870973	7025366	18131332	16359357	12431050	5620702	10900358	16288350	14813676	6.5336e+06	12131545	12986587	14299650	10652704	13067996	10298834
sp|Q9DB72|BTBDH_MOUSE	0.348434	-0.414876	0.0729144	0.124579	0.663223	-0.587817	8	34698269	23086457	4.62592e+07	2.11766e+07	ADVGGEAAGTAINHSHMLLQR;AHLAGGVGPAVGWYHYAVSTGDEALR;ITWNVLFSPR;LLLGLHSELFR;LVVTPASSGGDAAGVSFQK;NYLAPAWGAPWVINNPAR;STSFQTQLGPSGHDAGR;VQAVGTDEVR	30584468	28280512	36735624	43192472	12700604	8906098	28089350	42649776	48705868	37599112	14952491	90746160	39292200	19966292	9293326	8.33806e+06	30522250	37762864
sp|Q9CQZ5|NDUA6_MOUSE	0.348252	-0.431887	0.090077	-0.124305	0.0136557	-0.0271297	2	2.39214e+06	2.34758e+06	3.22699e+06	2.55882e+06	QAAAAAASTSVKPIFSR;VVDLLVIK	5125347	1.73165e+06	1.42897e+06	1.28258e+06	2500030	4.0225e+06	1442712	1.42505e+06	2.36606e+06	3333214	5303101	1.92557e+06	3.20699e+06	3.69867e+06	3.526e+06	3.3038e+06	1.36544e+06	900160
sp|P62889|RL30_MOUSE	0.346923	-0.363118	0.285096	0.138592	0.35899	0.3142	4	1.44456e+07	1.79605e+07	18579906	1.63154e+07	LVILANNC[+57.021464]PALR;SMPEQTGEK;TGVHHYSGNNIELGTAC[+57.021464]GK;VC[+57.021464]TLAIIDPGDSDIIR	9012063	7271554	21024740	20473850	11971825	18343196	21788120	19738734	13290590	12536392	19332252	32040892	15699404	12962198	14426812	15108023	19929380	19150538
sp|Q9DBR3|ARMC8_MOUSE	0.346507	-0.257558	0.33045	0.290533	0.486654	0.474536	1	1.27946e+06	1.77777e+06	1.52953e+06	1.4535e+06	ANLIVLGAVPR	1.26758e+06	1.00956e+06	1.45575e+06	1.38494e+06	2.16551e+06	2.8806e+06	1.11574e+06	949221	1.25433e+06	1.61931e+06	2.47337e+06	881436	1.41921e+06	1.2997e+06	1.65028e+06	1.81708e+06	1.25149e+06	1.24895e+06
tr|A0A0J9YTR2|A0A0J9YTR2_MOUSE	0.346094	0.263312	0.238569	-0.239538	0.0147162	-0.0191439	4	2.62089e+07	2.58634e+07	21836548	3.05347e+07	AAQLTAFALLQLQLR;ALADQPPGALR;FKDTFTEELR;LLAALLHNPQLVER	24446572	13294486	31028304	36066244	12647056	17838414	36995416	35972788	21038174	18389956	19535732	16842574	33376304	19719438	27112348	20505242	41049972	44286612
sp|Q6ZWU9|RS27_MOUSE	0.344896	-0.301102	0.118403	-0.115039	1.01134	0.854007	2	2.43569e+06	4.40255e+06	3.00098e+06	4.76798e+06	DLLHPSPEEEK;LTEGC[+57.021464]SFR	3.88572e+06	1021969	2.08044e+06	2.75465e+06	4.30554e+06	6698436	3.17637e+06	3.42986e+06	2.03826e+06	4036433	3.4969e+06	1974477	3.45884e+06	4277733	7926624	4451371	3.49715e+06	3687034
sp|Q62420|SH3G2_MOUSE	0.343456	-0.157071	1.18714	0.442137	0.53693	0.275318	3	7.03987e+06	8.52007e+06	7.8496e+06	6.27114e+06	ALYDFEPENEGELGFK;QAVQILQQVTVR;TIEYLQPNPASR	8889823	4977844	8.13345e+06	6158348	9625830	9077412	9560074	5816965	8371770	8589370	6072896	9210760	7003196	4729719	6694728	5172146	7773858	6.98527e+06
sp|Q3UJB9|EDC4_MOUSE	0.342025	-0.583247	0.244406	0.555169	0.935467	2.57203	13	1.54097e+06	9.1633e+06	2.30871e+06	6.23633e+06	AEVQHQLHVAVGSLQESILAQVQR;DSQDTSAEQSDHDDEVASLASASGGFGSK;EAFQSVVLPAFEK;ELAELWHNQEELLQR;GGQLQEQLTQQLSQALSSAVAGR;GLVSTLQSATEQMAATVSSSVR;KDDGDSAVGSR;LFQFLQADPHNSLSK;LTEHQVAEPPEDWPALIWQQQR;SC[+57.021464]QAMFQQINDSFR;SLEPVAGQLSNSVATK;SLLPGLLPGPADK;SPDVISSASTALSQDIPEIASEALSR	547208	452121	1.81933e+06	3.34523e+06	1.81512e+06	6.79792e+06	7144169	20895976	931174	4742471	2.6339e+06	1.24968e+06	1.98634e+06	875088	2.35399e+06	4.54116e+06	5929831	17481590
sp|O54946|DNJB6_MOUSE	0.341331	-0.338638	0.123279	-0.115572	1.66551	1.65392	5	7.53265e+06	23704332	9.52551e+06	2.56814e+07	EGLNGGGGGGGIHFDSPFEFGFTFR;HASPEDIKK;NPDDVFR;QVAEAYEVLSDAK;VEVEEDGQLK	6942368	3.62029e+06	9897026	9670916	32004736	32799084	14107026	15906482	5600422	5772220	14296388	8081106	13877398	20921370	31845200	35215648	15162040	25262600
sp|Q9Z2D6|MECP2_MOUSE	0.341327	-1.14211	0.148514	-0.603795	0.375926	-1.44301	1	10494.1	3859.74	23161	5865.68	VGDTSLDPNDFDFTVTGR	27633.9	0	14342.7	0	0	0	15439	0	0	23888.1	0	72053.9	19862.9	0	0	17902.6	9303.02	2122.84
sp|Q04447|KCRB_MOUSE	0.340581	-0.23092	0.15806	0.118634	0.473325	0.38715	10	3.62746e+07	47440159	4.25712e+07	43695204	DLFDPIIEER;FC[+57.021464]TGLTQIETLFK;GTGGVDTAAVGGVFDVSNADR;HGGYQPSDEHK;LAVEALSSLDGDLSGR;LEQGQAIDDLMPAQK;LGFSEVELVQMVVDGVK;LLIEMEQR;TFLVWINEEDHLR;VLTPELYAELR	29346278	19874744	48163636	47713616	37365364	37811968	71297968	43285336	33367496	35776348	36802916	52291392	54617892	33541120	34975100	39271316	60582784	50105700
tr|E9Q9B7|E9Q9B7_MOUSE	0.339032	-0.361277	0.408007	0.168319	2.03397	1.05471	29	4.14415e+07	86086656	5.32342e+07	7.66067e+07	AGETPYNIDC[+57.021464]SHQK;AINQNLNSVLR;DASELHAASSDSTGFGEER;DSNINGHDYMR;DVEPLLEIDGDIR;EFGFLATR;EGHIEIVQDLLDAGTYVNIPDR;ETSQVILRPGPSPNPTAVQNENLK;FLFTDYNR;FLNENSSAPVAHGESAR;GHADIVHLLLQNGAK;HIGYLELLFK;LAELLLR;LASWINLTEQWPYR;LLNIVSVTGR;LMFVNPPELPEQTTK;LVVIIDGLDAC[+57.021464]EQDK;NFEVFLSSR;NIEVVELLLDK;NIVHLPVFLNSR;SGDTVLIGAVR;SILTQIFGAR;SVENQVVPEDPR;TALYWAVEK;TIDSFTQNQTR;TPSLSSLNSQDSSIEISK;TPSTVTLNNNTAP…	51814488	25129454	35756552	53065424	80636216	114819600	76899160	71991648	39140108	64737620	89374352	16861432	56057404	59894104	75554424	73243320	84165352	90176184
sp|O08638|MYH11_MOUSE	0.338717	0.689393	0.0828841	0.0793593	0.0155906	0.0341661	43	7.58458e+07	77663405	4.70331e+07	73506696	AAAYDKLEK;AEMEDLVSSK;ALEEALEAKEELER;ATLQAEQLSNELATER;DLELQADSAIK;ELDEATESNEAMGR;ELEGHISDLQEDLDSER;ENADLAGELR;EVLLQVEDER;FVADLWK;GDEVVVELVENGK;GDEVVVELVENGKK;GNEASFVPSR;HTQAVEELTEQLEQFK;HTQAVEELTEQLEQFKR;HTQLAEEK;HVSTLNIQLSDSK;IAQLEEQVEQEAR;IRELEGHISDLQEDLDSER;IVGLDQMAK;KATLQAEQLSNELATER;KLEGDASDFHEQIADLQAQIAELK;KLEVQLQDLQSK;KQELEEILHEMEAR;LDAFLVLEQLR;LKEVLLQVEDER;LQDFASTIEVMEEGK;LQEVEGAVK;LQQELDD…	48526580	9625326	71932528	173298672	38766332	67121520	78127280	126638488	31925668	42052132	32406208	13073784	115707680	56313700	76271728	56119244	84858448	93970360
sp|Q6ZWX6|IF2A_MOUSE	0.337158	0.263218	0.469977	-0.109457	0.781073	-0.457093	1	1.62496e+06	1.18371e+06	1353960	1.27701e+06	VVTDTDETELAR	1.59685e+06	883989	1.91637e+06	2.10263e+06	1.1464e+06	1.41636e+06	1.07372e+06	1.09834e+06	1.10298e+06	860452	1.51668e+06	1.1423e+06	2.14739e+06	1246296	1.11375e+06	1.27006e+06	1.43137e+06	1.32356e+06
sp|Q99LC9|PEX6_MOUSE	0.334915	-1.08581	0.0912491	0.0699019	4.42254	2.83827	2	137539	983632	291937	937109	RPPALGWALLATAPGPGLGPR;SSALLLTMEDLLQAAAR	140073	68356.5	147451	194278	843137	1.10763e+06	1.11565e+06	868108	165458	202608	978067	70608.6	42943	804919	728812	585626	1119919	1.44627e+06
sp|Q60865|CAPR1_MOUSE	0.332468	-0.271041	0.227929	-0.102535	0.46876	-0.366275	6	1.41567e+07	1.09826e+07	17082633	1.17915e+07	DGYQQNFK;GGYDGYRPSFSNTPNSGYSQSQFTAPR;LNQDQLDAVSK;QGLSGVPILSEEELSLLDEFYK;SFMALSQDIQK;TVLELQYVLDK	12814534	8957321	22099300	12755834	13311726	11558666	11606505	7453361	16204150	17134212	10865481	26306520	14902802	9013082	13530170	13408870	11732502	11272988
sp|Q61699|HS105_MOUSE	0.332403	-0.268021	0.168008	0.0809798	1.29506	0.685763	7	6.4394e+06	1.03581e+07	7.75404e+06	9.79272e+06	AEDVSAIEIVGGATR;DVSTTLNADEAVAR;FQEAEERPK;FVVQNVSAQK;SVLDAAQIVGLNC[+57.021464]LR;VLGTAFDPFLGGK;VVNVELPVEANLVWQLGR	5080160	3.06177e+06	10053264	7.56241e+06	9400599	11577653	10940585	9513634	5290412	6.77163e+06	9115155	7.00417e+06	10588819	8.29256e+06	7890234	7930756	12618655	12231416
sp|B0V2N1|PTPRS_MOUSE	0.332375	-0.213423	0.138936	0.0671718	0.249195	0.15429	9	1.24025e+07	13802385	14379863	1.31745e+07	FETIDFDESSGAVLR;GSSLGGLQQTVTAR;GVEGSDYINASFIDGYR;HNVDDSLLTTVGSLLEDETYTVR;LVNILPYESSR;QFQFTDWPEQGAPK;SETSIGLSWSAPR;TGEQAPASAPR;VLAFTSVGDGPLSDPIQVK	12340453	6616984	16667866	13984572	12523168	12958782	16303296	13424294	14320274	16603413	14452130	8770670	17752828	10248963	11044215	11811224	15422970	17345016
sp|Q32M21|GSDA2_MOUSE;sp|Q5Y4Y6|GSDA3_MOUSE;sp|Q9EST1|GSDMA_MOUSE	0.332328	0.371648	1.02609	-0.879345	1.21384	-1.3693	1	2.72807e+06	1.05598e+06	2.10853e+06	1.94252e+06	GDLTPLDSLIDFK	1.80584e+06	4644002	1592574	2869877	739113	1473524	664503	1.34678e+06	2.66755e+06	812746	1.19737e+06	2.96082e+06	2.90414e+06	3250986	1.39447e+06	2.20622e+06	1.69962e+06	1.16128e+06
sp|P20108|PRDX3_MOUSE	0.331783	-0.437459	0.98802	0.562674	0.135443	-0.165229	2	2.44498e+06	2.1804e+06	3.31104e+06	1.47623e+06	DYGVLLESAGIALR;GLFIIDPNGVVK	1.01692e+06	4301227	2.6672e+06	1.79458e+06	1.57769e+06	2.58048e+06	2396134	2167303	4253048	1683912	3.31058e+06	5877562	1.43007e+06	1.10903e+06	937290	1.11432e+06	2.47207e+06	1.74846e+06
sp|Q80YA9|CNKR2_MOUSE	0.331612	-0.276606	0.0366385	-0.0315753	2.5926	1.45111	15	6.52718e+06	1.78465e+07	7906644	1.82414e+07	DSSALQDLYIPPPPAEPYIPR;IAQEEYMFQR;ITHQELEDLGVSR;KLPNDFLTSVVDLIGAAK;LPNDFLTSVVDLIGAAK;LRPISMPVEYNWVGDYEDPNK;LSSTETSQSQSSHEEFR;NLQNFITGR;QEVTGSSAVSPIR;SFYFAAEHLDDMNR;SLLAWLDR;SNSPAHYSLLPSLQMDALR;SPTSSVATPSSTISTPTK;SPTSSVATPSSTISTPTKR;WKPLALQPLIPR	5.34628e+06	2223108	10896954	7642366	16025985	15004500	20125758	20229792	5.98076e+06	7382742	8865835	7.32136e+06	9982531	16349104	11663346	11910034	25470902	25813658
sp|O88342|WDR1_MOUSE	0.330299	-0.314901	0.0375514	0.022854	0.454115	-0.379233	5	1.04742e+07	8.05308e+06	1.30292e+07	7.92652e+06	FATASADGQIFIYDGK;FGAVFLWDTGSSVGEITGHNK;VFASLPQVER;VYSILASTLKDEGK;YAPSGFYIASGDISGK	7738281	5.92437e+06	12185351	16048976	6603119	7.00686e+06	9775682	8826672	10526072	10867372	18351320	6.77033e+06	18630852	7477026	5968419	6334872	9694573	10157696
sp|Q921F2|TADBP_MOUSE	0.330252	-0.293539	0.174823	0.149251	0.588676	0.487401	2	1.14529e+06	1.6056e+06	1.40372e+06	1.4478e+06	LVEGILHAPDAGWGNLVYVVNYPK;TSDLIVLGLPWK	658709	548600	2.02366e+06	1.35019e+06	1301734	1.70088e+06	1.93087e+06	1.48893e+06	1105008	1.15064e+06	1.55374e+06	1.82528e+06	1.38392e+06	1.18867e+06	872796	941799	2.40855e+06	1.8272e+06
sp|P43276|H15_MOUSE	0.326918	-0.278715	0.681933	-0.473231	1.41538	-0.903646	2	23875690	1.27624e+07	2.89639e+07	1.77169e+07	ALAAGGYDVEK;ATGPPVSELITK	21302510	20202728	31209074	22788448	8513488	6273706	15015758	21246550	32767088	19142898	22975074	49110272	20824356	17638232	18646248	11111742	20261022	20927380
sp|P49312|ROA1_MOUSE	0.325434	-0.383924	0.126247	-0.134887	0.0537465	-0.0613827	4	8.11839e+06	7.78022e+06	1.05936e+07	8.54273e+06	IEVIEIMTDR;LFIGGLSFETTDESLR;NQGGYGGSSSSSSYGSGR;SSGPYGGGGQYFAKPR	7.0433e+06	5.97206e+06	12642959	6.81523e+06	11282168	8721194	7540703	3.5768e+06	7691980	8.24905e+06	9009135	21001010	7.01669e+06	5.79007e+06	12524602	12163921	7.01517e+06	5219897
sp|Q9CRB9|MIC19_MOUSE	0.325378	-0.253957	0.70256	-0.65748	0.758098	-0.634292	5	8.27686e+06	5.33242e+06	9.86993e+06	8.41096e+06	AAANEQLTR;LSENVIDR;VAEELALEQAK;VTFEADENENITVVK;YSSVYGASVSDEDLK	13361220	7665469	7207128	4873608	5.64103e+06	6.87092e+06	5.02589e+06	3791844	11824724	8721114	13436168	8731665	6.636e+06	8314681	13920418	10924794	4423973	4470955
sp|P40630|TFAM_MOUSE	0.325196	-0.464343	0.555232	-0.729731	0.532487	0.495788	3	1.58218e+06	2.23101e+06	2.18291e+06	3.69975e+06	SAYNIYVSESFQEAK;SWEEQMAEVGR;VYEADFK	2.8204e+06	455014	1.4523e+06	1.601e+06	1628749	2.56177e+06	2.85759e+06	1.87594e+06	1.4996e+06	2003996	4467067	1147490	1.7964e+06	1.75562e+06	7.56983e+06	4.5175e+06	2.07244e+06	2583381
sp|P62717|RL18A_MOUSE	0.325158	-0.365257	0.319616	0.208218	0.306585	0.26793	3	4.09389e+06	4.92936e+06	5273385	4.26689e+06	DLTTAGAVTQC[+57.021464]YR;IFAPNHVVAK;NFGIWLR	2.81641e+06	1942465	6085020	5531657	3.42784e+06	5071383	5.98591e+06	5.23233e+06	3.72672e+06	3.08582e+06	5181963	9513362	4859066	2.67975e+06	2.8985e+06	4.2903e+06	5589418	5876462
sp|P14115|RL27A_MOUSE	0.32478	-0.547213	0.339985	-0.117461	0.279121	-0.23218	2	22263281	1.89538e+07	3.25324e+07	2.05615e+07	NQSFC[+57.021464]PTVNLDK;TGVAPIIDVVR	15536803	14766233	34707908	24042180	15038793	19000252	22849222	18926894	24137484	18333548	19605236	77935136	22650800	21079358	15476936	21201202	22229348	22820800
sp|Q9D1M4|MCA3_MOUSE	0.324739	-0.284193	0.347927	0.166992	0.172785	0.134358	3	2.44181e+06	2.68014e+06	2.97346e+06	2.3872e+06	AMVQQWLEFR;EHLLGSTAEEK;QIPVLQTNNGPSLMGLSTIATHLVK	3467721	1.60765e+06	2.10502e+06	2.58685e+06	1884416	3.4782e+06	2.30111e+06	3056846	3243179	1947588	4934283	2167594	2.57467e+06	2.1697e+06	2.39267e+06	2133436	3.00652e+06	2233652
sp|P01668|KV3AG_MOUSE	0.324707	-0.242832	0.132231	0.112986	0.205092	0.160509	1	3.29519e+06	3.68298e+06	3.89925e+06	3.40555e+06	ASQSLDYDGDSYMNWYQQKPGQPPK	3.98508e+06	3.98332e+06	2.75139e+06	2.46099e+06	4.60629e+06	4935970	2.68809e+06	2.50156e+06	3657099	5464775	5.21342e+06	2.92362e+06	2.23732e+06	3.2549e+06	5.23577e+06	3.30105e+06	3.0711e+06	2164922
sp|Q9QWI6|SRCN1_MOUSE	0.324048	-0.189133	0.302599	-0.190944	0.0402694	0.0426367	70	1076627425	1.10892e+09	1227439822	1265843968	AALTQYSAK;AAQGPAGSPDK;AAQGPAGSPDKGK;AESEELEVQKPQVK;AHFPGLQSK;AIPDLDC[+57.021464]ASK;AVSEVVRPASTPPIMASAIKDEDDEER;AVSVEAAER;AVSVEAAERDWEEK;DAFMDHLK;DSGSSSVFAESPGGK;DVKPDEDLAGK;EPLYAAFPGSHLTNGDLR;EVSGPNETSSPGSEKPSGSR;FALAWWER;FLKEEPQR;FSNVGLVHTSER;GEGLYADPYGLLHEGR;GLQNSASDLR;GSDELTVPR;GSEPETPSEK;GSEPETPSEKVEGSNGAATPSAPVC[+57.021464]GSGSK;GVTDTLAQIR;HTQGAQPGLADQAAK;HTVIAAQSLEALSGLQK;IIAELESGGSSVPPMK;…	1327576960	725686460	1470238980	783007300	1525822340	1187581440	1177440000	544837630	1340371070	1493701890	1098410500	929444350	1275271300	1675900160	1284587520	1123830020	1217886590	1027015550
sp|Q8BG05|ROA3_MOUSE	0.323749	-0.470346	0.33351	-0.162121	0.238245	-0.260216	3	5.23894e+06	4.37432e+06	7.25824e+06	4.89456e+06	IETIEVMEDR;LFIGGLSFETTDDSLR;SSGSPYGGGYGSGGGSGGYGSR	3.52961e+06	2.91119e+06	9188640	5326316	5091706	4635728	4558500	3.21134e+06	5.16185e+06	4.24888e+06	4.65057e+06	15424045	6.80586e+06	3311488	4.25552e+06	5928778	5912227	5064796
tr|A0A140T8N7|A0A140T8N7_MOUSE	0.323091	-0.134359	1.06429	0.304803	0.369684	0.121177	1	6.07728e+06	6.60978e+06	6.67045e+06	5.35096e+06	ASQDVSTAVAWYQQKPGQSPK	4643840	5.75653e+06	7.46299e+06	6.44574e+06	6213090	6.8089e+06	6350039	7067084	5.49777e+06	6733212	8.35858e+06	7091372	5.6713e+06	4.38817e+06	5732512	3935646	6.91945e+06	5.77904e+06
sp|P14869|RLA0_MOUSE	0.322708	-0.413285	0.38982	0.218655	0.357047	0.284396	6	2.11544e+07	25763920	2.81716e+07	2.21406e+07	GHLENNPALEK;GNVGFVFTK;GTIEILSDVQLIK;IIQLLDDYPK;NVASVC[+57.021464]LQIGYPTVASVPHSIINGYK;TSFFQALGITTK	10510624	13966057	30791478	29349352	20051726	28423764	28471264	26108926	18658384	15050668	23516320	55362432	28270188	13654386	16077170	22075804	29884800	29011018
sp|Q8R361|RFIP5_MOUSE	0.322679	-0.417314	0.0773239	0.043113	4.00824	1.77526	4	768549	2.63074e+06	1026350	2.55329e+06	ATVALDEVFR;GSHGTSSSEAVPGQEELSK;KYDLESASAILPSSALEDPELGSLGK;SSGAGSTSDAYTVIQVGR	787032	331893	876436	1.07883e+06	2473518	3.01657e+06	2.55145e+06	2.48142e+06	472557	801913	1.91378e+06	540992	1.40251e+06	1.86934e+06	1891676	2.54702e+06	3.33598e+06	3.12242e+06
sp|P17751|TPIS_MOUSE	0.322062	-0.17747	0.648401	0.176755	0.397201	0.143155	10	37595121	41516947	42516268	3.67297e+07	DLGATWVVLGHSER;FFVGGNWK;HVFGESDELIGQK;IAVAAQNC[+57.021464]YK;IIYGGSVTGATC[+57.021464]K;SNVNDGVAQSTR;TATPQQAQEVHEK;VSHALAEGLGVIAC[+57.021464]IGEK;VTNGAFTGEISPGMIK;VVLAYEPVWAIGTGK	32901844	29578584	47974532	39925524	42991776	42482312	43471468	37122232	37495884	32519476	35347864	58269324	48948792	33286136	34968276	29560542	46909388	38923924
sp|Q3UHU5|MTCL1_MOUSE	0.321733	0.273383	0.164343	0.0500615	0.223645	-0.172956	7	7.80124e+06	6.91988e+06	6.45457e+06	6.68388e+06	AGPAEPLSR;APPSPGPPAAPGR;GDLAAHLGLR;IVDGLSPLSHLTESSSFLSTVTSVSR;LLPAASSDAESGTGSSDREPIR;LLVVAEEEELLR;QELGPGQETGTSSR	10164764	3.4969e+06	9571088	7972211	8.11823e+06	7264200	6153482	6143620	3293843	8778727	7.61837e+06	4581193	8000696	7.03825e+06	7.38596e+06	5858955	5.94746e+06	7.18877e+06
sp|Q03265|ATPA_MOUSE	0.321084	-0.127858	0.517522	0.180323	1.59403	0.691353	16	72546659	117148164	7.92696e+07	1.03384e+08	AVDSLVPIGR;EAYPGDVFYLHSR;ELIIGDR;EVAAFAQFGSDLDAATQQLLSR;FENAFLSHVISQHQSLLGNIR;GIRPAINVGLSVSR;GMSLNLEPDNVGVVVFGNDK;HALIIYDDLSK;ILGADTSVDLEETGR;LKEIVTNFLAGFEP;NVQAEEMVEFSSGLK;TGAIVDVPVGEELLGR;TGTAEMSSILEER;TSIAIDTIINQK;VLSIGDGIAR;VVDALGNAIDGK	84476768	50386668	70273696	85049504	118545888	131591624	137546784	80908360	88605360	84693152	86166456	63205076	73677768	102184064	116989120	108871168	100592968	88282168
sp|Q9Z140|CPNE6_MOUSE	0.319461	-0.269303	0.148656	0.0894502	0.372877	0.303449	4	5.88658e+06	7.26458e+06	7.09466e+06	6.82784e+06	LYSDEQWVEVER;NNLNPSWEPFR;TNGDQSDQLVWR;VLAIEYFFEEK	3412740	2.97508e+06	8434021	8724491	6438266	7109584	7200925	8.30954e+06	5605269	6698157	5.45819e+06	8499120	9212553	6.8627e+06	5591517	4045412	9446192	8.19337e+06
sp|Q9QUR7|PIN1_MOUSE	0.319097	-0.251476	0.0712715	0.0611774	0.56275	0.448687	1	1.30825e+06	1.7855e+06	1.55738e+06	1.71137e+06	TGEMSGPVFTDSGIHIILR	1.98165e+06	666680	1.50922e+06	1.07547e+06	2123261	2.16748e+06	1.87546e+06	975813	1.48023e+06	1.98249e+06	1.94301e+06	900880	1.48027e+06	1.36763e+06	2654108	1.70549e+06	1.60629e+06	1.22333e+06
sp|O35382|EXOC4_MOUSE	0.318621	-1.40937	0.562898	-4.24771	0.111791	0.640405	1	2166	3376.29	5753.36	64139.9	FLDASQYSAAGGSSVR	0	0	0	8664	13505.2	0	0	0	0	19650.2	0	0	9116.65	0	230016	0	90683.4	0
sp|Q80WJ7|LYRIC_MOUSE	0.318376	-0.27234	0.119229	0.0768902	0.391003	0.287658	2	2.4864e+06	3035045	3.00299e+06	2.87752e+06	ELLSVGLGFLR;TELGLDLGLEPK	1.48524e+06	1.49991e+06	3.5896e+06	3370855	2.44493e+06	3138975	3480054	3.07622e+06	2.21981e+06	1.95483e+06	3.41528e+06	4.26561e+06	3159420	1.78853e+06	2.09424e+06	3076374	3.60382e+06	3824650
sp|P70404|IDHG1_MOUSE	0.31817	-0.456195	0.555261	0.56934	1.38225	1.09555	1	336925	719988	462234	485218	ENTEGEYSSLEHESVAGVVESLK	104567	163397	648160	431576	529060	825639	868140	657114	424079	285063	439435	888452	274141	257442	253240	142826	924601	847982
sp|P46735|MYO1B_MOUSE	0.318047	0.670924	0.324544	0.368162	0.228703	0.415232	17	3.37823e+07	45049064	2.12188e+07	3.49026e+07	EAATTIAAYWHGTQAR;EIC[+57.021464]ELTSIDQVVLER;EQLLQSNPVLEAFGNAK;FLNDTTLPHSC[+57.021464]FR;GDPLGGVISNYLLEK;IFLLTNNNLLLADQK;IIIAEVVNK;IYEFTLQR;LFSWLVNR;NFHVFYQLLSGASEELLYK;NFYELSPHIFALSDEAYR;SGVEVLFNELEIPVEEHSFGR;SSALVIQSYIR;VLYQVEGFVDKNNDLLYR;VNGVDDAANFR;VSTTLNVAQAYYAR;YNYLSLDSAK	14703029	5.21367e+06	35283428	79928880	25272034	32242270	48638800	74043152	10095266	18036126	17575476	10081864	50305160	23028780	21323240	20932996	48021224	61206776
sp|Q9CZW5|TOM70_MOUSE	0.317587	-0.77041	0.330547	-0.675806	0.452811	0.863402	1	260064	473140	443604	755836	GDASGLKR	528594	21211.1	206641	283808	391624	980844	416238	103853	215695	573856	1179703	109518	139250	605903	1.83736e+06	826153	246138	263621
sp|Q9ERG0|LIMA1_MOUSE	0.317093	0.342345	1.63503	-0.505987	0.17025	-0.161006	1	869536	777714	685854	1.10443e+06	SQDVGFWEGEVVR	870767	323782	1.06818e+06	1.21542e+06	722567	591481	895375	901433	532281	772811	492992	372566	1258619	921323	1.01621e+06	992106	1.25256e+06	1.33994e+06
sp|Q6A0A2|LAR4B_MOUSE	0.316147	0.197288	0.0560468	0.0394339	0.127717	0.0867393	1	3.39558e+06	3.60599e+06	2.96159e+06	3.50876e+06	GPGLLESPSIFNFTADR	3389678	1.77424e+06	3.67816e+06	4.74024e+06	3.54493e+06	3.49053e+06	3.83221e+06	3556308	2.55207e+06	3415142	2447800	3.00436e+06	3.38856e+06	2.1301e+06	4577814	2.3945e+06	3.70979e+06	4731621
sp|P61255|RL26_MOUSE	0.314689	-0.688212	1.16252	-0.35	0.866021	-1.12977	5	2.24034e+07	1.02381e+07	3.60983e+07	1.3049e+07	ANGTTVHVGIHPSK;DDEVQVVR;FNPFVTSDR;HFNAPSHIR;YKEETIEK	17313872	12947255	43061644	16290854	6715045	10079134	12891708	11266396	31697480	18564468	13591506	96766368	19871634	13041035	11523516	12180223	14502870	13997584
sp|Q61543|GSLG1_MOUSE	0.314229	0.383001	0.211777	0.303654	0.400442	0.551255	16	72938053	106880494	55931866	8.65944e+07	ADIFVDPVLHTAC[+57.021464]ALDIK;DAHSQGEVVSC[+57.021464]LEK;FC[+57.021464]ENTQAGEGR;FEESMSEK;GEIEHHC[+57.021464]SGLHR;GGAGPGGTGGGWK;IIIQESALDYR;LDPVLYR;LLELQYFISR;LSSDC[+57.021464]EDQIR;LSYLLMC[+57.021464]LESAVHR;MTAIIFSDYR;QITQNTDYR;QVSSEC[+57.021464]QGEMLDYR;VAELSSDDFHLDR;VEELEMTEDIR	58587156	25434144	81222888	126508024	57733212	50423868	166748528	152616368	58719044	53882744	34525568	33131702	99400272	53188816	43730244	46381108	131355776	158315824
sp|P62315|SMD1_MOUSE	0.314207	-0.261678	0.184543	0.182259	0.0597971	-0.0733604	2	1.49572e+06	1.42156e+06	1.79318e+06	1.25285e+06	NREPVQLETLSIR;YFILPDSLPLDTLLVDVEPK	2049459	623869	1.89527e+06	1.41428e+06	1.75861e+06	913822	2.0952e+06	918618	1734461	1.4732e+06	2658905	1.14551e+06	1.9538e+06	682637	1.25291e+06	1056496	1.25965e+06	2012587
sp|P56376|ACYP1_MOUSE	0.31359	0.604766	0.010325	0.0133079	0.371385	0.580277	4	7.04847e+06	10538428	4.63492e+06	1.04417e+07	ANFNNEKVIANLDYSDFQIVK;GTVQGQLQGPVSK;LGLVGWVQNTDR;VIANLDYSDFQIVK	4010396	1.11117e+06	8155858	14916469	5.4573e+06	6.04149e+06	15699778	14955137	2.14787e+06	3.22637e+06	4.24599e+06	2181607	11372770	5994912	12316651	6.32168e+06	14667159	12907926
sp|P60840|ENSA_MOUSE	0.313014	-1.76076	0.339641	0.907185	0.596728	2.36336	1	73135.6	376331	247840	200669	NLVTGDHIPTPQDLPQR	0	0	41383.4	251159	100946	46794	304916	1.05267e+06	0	37696.3	10898.6	1060575	130031	14201.1	178939	50157.8	320358	439689
sp|Q5RKR3|ISLR2_MOUSE	0.312829	-0.323693	0.221816	-0.11305	1.30244	0.844277	11	2.00211e+07	3.59451e+07	2.5057e+07	3.8875e+07	ANQEEFEAGSEYSDR;DALGALPDLR;HAPGTGEEPDAQVPTSER;LQWQLQIPGGTVVLVPPVLSK;LSAEPPPEAPGTPLR;NLDLSHNLISNFPWSDLR;SNSVLPFKPEGK;VEEGVNAYWFR;VQLTPLAAR;VTVAAAGPPK;WGPGPDGASGAR	30888512	16130737	16514438	16550523	41595028	47617112	31250614	23317568	22781062	32740134	39257976	7642622	22862990	37285192	43927888	44082320	33999228	35080556
sp|Q9WTI7|MYO1C_MOUSE	0.312649	0.589842	0.255247	0.271429	0.0134543	0.0291483	8	5.0084e+06	5.11062e+06	3.32766e+06	4.23414e+06	ASFLLNLR;DNYPQSVPR;GEELLSPLNLEQAAYAR;GIISILDEEC[+57.021464]LRPGEATDLTFLEK;MSLLQLVEILR;NVLDTSWPTPPPALR;TFTWLVR;VLQSLGSEPIQYAVPVVK	3.14037e+06	186291	5735846	10971075	2877741	3.55971e+06	6.12829e+06	7876725	1329183	3.47608e+06	2.83049e+06	2.08049e+06	6.92205e+06	2.51621e+06	2.82674e+06	3.21257e+06	5784405	6830751
sp|Q9D415|DLGP1_MOUSE	0.31117	0.247787	1.04219	0.452286	0.248074	0.156764	3	2.71862e+06	3.03067e+06	2.28958e+06	2.21507e+06	ATQPSLTELTTLK;LPTNLLDQFER;SLDSLDPAGLLTSPK	3.08295e+06	1.53743e+06	3774159	2.47993e+06	3225670	2.61623e+06	3470148	2810627	1.6611e+06	2896484	1.49971e+06	2.00926e+06	3.38136e+06	1.77964e+06	1.72167e+06	1557007	2768208	3248806
sp|Q0VBF8|STUM_MOUSE	0.311015	-0.453914	0.184688	0.356875	1.27438	1.76893	1	145928	497325	199885	388338	GASSSSGVVVQVR	42090.7	25610.1	219250	296761	231949	445478	855997	455874	139356	181508	112933	227607	338024	27153.2	129682	157045	702285	925525
sp|Q8BGD9|IF4B_MOUSE	0.309645	-0.162629	0.608174	-0.324686	0.40347	-0.258354	1	834030	697283	933550	873272	TGSESSQTGASATSGR	1.1333e+06	772943	816070	613803	931520	742624	678435	436555	1.10659e+06	785282	1.06582e+06	672353	1.03771e+06	1.01573e+06	959651	1081154	724552	585274
sp|Q9Z320|K1C27_MOUSE	0.309113	-1.03792	0.131698	0.159638	0.149612	-0.296174	4	1.92418e+07	1.56707e+07	3.95084e+07	1.40292e+07	SASLQQQISDDAGATTSAR;TDLEVQLETLSEELAYLK;TDLEVQLETLSEELAYLKK;YFPIIDDLR	5971949	44537596	15003247	11454367	19001508	11732978	9876857	22071442	25260306	1239975	2.96504e+06	38086176	129990456	10559272	5.87387e+06	10845134	16555706	26311940
sp|P27661|H2AX_MOUSE	0.308716	-0.512516	0.619163	-0.849027	0.954756	-1.40075	3	1.16502e+07	4.4123e+06	16619386	7947819	LLGGVTIAQGGVLPNIQAVLLPK;NDEELNK;VTIAQGGVLPNIQAVLLPK	21684758	7.18706e+06	11212124	6.51674e+06	9345680	3.36798e+06	2451151	2484398	27646768	13349463	4.29587e+06	30869972	6.93486e+06	11483468	9140175	12891617	3076259	3147576
sp|Q6PHZ2|KCC2D_MOUSE	0.308697	-0.233204	0.314517	0.193597	2.80946	1.33609	12	66762129	168552212	78475048	1.47386e+08	DGKWQNVHFHR;DLINKMLTINPAK;ESTESSNTTIEDEDVK;FTDEYQLFEELGK;FYFENALSK;HPWIC[+57.021464]QR;IC[+57.021464]DPGLTAFEPEALGNLVEGMDFHR;IPTGQEYAAK;ITASEALK;TMQSEETR;VTEQLIEAINNGDFEAYTK;WQNVHFHR	58428968	41575668	107666688	59377192	160851040	148448256	203268240	161641312	65528332	66052676	113694352	72168720	74931160	127911560	112311720	91530032	214150512	191025472
sp|Q62108|DLG4_MOUSE	0.308205	-0.262763	0.318787	-0.109152	1.87948	-1.11136	20	104637182	48432051	125541036	5.22385e+07	ANDDLLSEFPDK;DLLGEEDIPR;DWGSSSGSQGR;DYHFVSSR;EVTHSAAVEALK;FIEAGQYNSHLYGTSVQSVR;GDQILSVNGVDLR;GNSGLGFSIAGGTDNPHIGDDPSIFITK;HC[+57.021464]ILDVSANAVR;IIPGGAAAQDGR;ILAVNSVGLEDVMHEDAVAALK;KGDQILSVNGVDLR;NAGQTVTIIAQYKPEEYSR;NASHEQAAIALK;NTYDVVYLK;REYEIDGR;SLENVLEINKR;VHSDSETDDIGFIPSK;VIEDLSGPYIWVPAR;VNDSILFVNEVDVR	107723664	58390600	129789552	122644912	51909784	44108588	49134132	48575700	109805608	150059200	55811156	122485888	189543328	49327472	43027456	44195616	59832220	64809940
sp|O54962|BAF_MOUSE	0.307758	-0.595143	0.255561	-0.479561	0.57787	1.25054	2	2.1324e+06	5.07363e+06	3.22126e+06	7.07426e+06	AYVVLGQFLVLK;DFVAEPMGEKPVGSLAGIGDVLSK	4217560	1.61388e+06	1.24795e+06	1.45023e+06	5.32079e+06	11447460	1.84759e+06	1.67868e+06	2.42617e+06	3.09618e+06	7.8603e+06	1.04801e+06	1.67562e+06	6271699	11026936	13327092	2.26631e+06	2.47927e+06
sp|Q8BU30|SYIC_MOUSE	0.307036	-0.241083	0.235302	0.24183	0.605616	0.499324	6	4412821	6.23775e+06	5.21542e+06	5.27509e+06	EIVVIHQDPEALEDIR;FFIQNVFR;LFILTEAR;LSVFHGETEIQNQTDLLSLSGR;NVIVNGLILASDGQK;YIIEELNVR	2.45946e+06	3070394	5482884	6.63855e+06	3.97047e+06	5.67149e+06	6386022	8923011	3797321	4023228	6.99679e+06	5127669	6132103	2.96124e+06	2.83492e+06	4.06972e+06	8.33697e+06	8172586
sp|P01787|HVM18_MOUSE;sp|P01788|HVM19_MOUSE;sp|P01790|HVM21_MOUSE;sp|P01791|HVM22_MOUSE;sp|P01794|HVM25_MOUSE	0.306509	-0.113928	0.547686	0.164256	0.395491	0.155177	3	31096441	34627704	3.36517e+07	30901368	ANDYTTEYSASVK;LEWIAASR;LVESGGGLVQPGGSLR	25446482	24501386	37586716	36851180	29744296	36221144	35314320	37231056	32357120	34968336	31489738	38834612	30608512	28413052	29698264	23551660	37789776	35054088
sp|O54781|SRPK2_MOUSE	0.306264	-0.127474	0.0685111	-0.0445322	0.543533	0.259604	2	3.60338e+06	4.31379e+06	3.93626e+06	4.44902e+06	AADLLVNPLDPR;AGAPPPSGSAVSTAPQQKPIGK	4.26208e+06	2418053	4.01177e+06	3.72162e+06	4.41928e+06	5.53918e+06	3.64528e+06	3.65142e+06	3696845	3221430	4739624	3.82895e+06	4194450	3721102	4704162	6326830	3.35686e+06	4.13615e+06
sp|Q8R3Z5|CACB1_MOUSE	0.305715	-0.291418	0.137801	-0.119416	0.340936	0.326668	5	3.29379e+06	4.13079e+06	4.03108e+06	4.48726e+06	HLNVQIAASEK;QDTFDADTPGSR;SDGSTSSDTTSNSFVR;SGDNSSSSLGDVVTGTR;TLQLVALDADTINHPAQLSK	4998553	2129334	3.30178e+06	2.74551e+06	5.3408e+06	5815908	2995142	2371317	3.95831e+06	6065765	5014068	1.49005e+06	3627231	5464250	4.9232e+06	5733338	2.86511e+06	3450380
sp|P83887|TBG1_MOUSE	0.305421	-0.444632	0.117434	0.15528	1.45438	1.29785	3	1.58926e+06	3.90741e+06	2.16294e+06	3.50869e+06	DNFDEMDTSR;LTQNADC[+57.021464]VVVLDNTALNLIATDR;VSGLMMANHTSISSLFER	915820	1.18959e+06	1346567	2.90508e+06	2.48856e+06	3.25727e+06	5891518	3.9923e+06	980136	1.1452e+06	2.46424e+06	1.85798e+06	4367129	1.30571e+06	2.60706e+06	1.98597e+06	6045346	5.59937e+06
sp|Q99KX1|MLF2_MOUSE	0.305111	-0.54911	0.0794851	-0.109529	1.37341	2.03804	10	17167832	70505886	2.51197e+07	7.60671e+07	DSDSGLEQMSIGHHIR;DVEPEDPMFLMDPFAIHR;HEASVGGGR;LAIQGPEDSPSR;MLSGGFGYSPFLSITDGNMPATRPASR;QDYINLDESEAAAFDDEWR;QDYINLDESEAAAFDDEWRR;QQRPLEFR;RHEASVGGGR;VYQETSEMR	22532608	6626052	19841182	19671486	95048568	115095448	31787556	40091972	10249193	11864436	60734536	16129930	26620288	60886920	111297104	115954776	37753672	54443136
sp|P10922|H10_MOUSE	0.303096	-0.566276	1.23515	-0.81626	1.57078	-1.86116	2	1.34731e+07	3.70855e+06	19949631	6.53014e+06	VGENADSQIK;YSDMIVAAIQAEK	13185360	7.91902e+06	22855944	9932215	4.57097e+06	2181448	4.12108e+06	3.96069e+06	18525632	13578611	6426112	49200028	12017772	10437010	6314178	5189511	6.07358e+06	4636420
sp|P62892|RL39_MOUSE	0.301502	0.356321	0.334313	-0.477448	0.997212	-1.05435	2	7.91484e+07	38111032	6.18271e+07	5.30612e+07	QKQNRPIPQWIR;QNRPIPQWIR	85205136	32314434	115385920	83688224	21754018	12829822	63410280	54450008	86729200	75698664	18088286	26213728	102405720	81334984	27771592	11800978	78714392	65683896
sp|Q9CPU4|MGST3_MOUSE	0.301406	-0.43622	1.11099	0.335784	0.227149	-0.30219	1	982012	796431	1.32872e+06	631055	IASGLGLAWIIGR	231425	828586	1.81629e+06	1.05174e+06	852708	822994	774067	735957	745005	496009	1.86806e+06	2355545	1.17896e+06	511297	673224	438391	737091	795274
sp|Q60668|HNRPD_MOUSE	0.300538	-0.658085	0.0387638	0.0303287	0.536771	-0.475973	2	3.59046e+06	2.58147e+06	5.6657e+06	2.52777e+06	GFGFVLFK;IFVGGLSPDTPEEK	1.79763e+06	3.21142e+06	5796924	3555858	2994259	2198893	3.09189e+06	2.04085e+06	3.99396e+06	1.86823e+06	2943821	15524562	3997916	1.51613e+06	2.00954e+06	2.44153e+06	3614849	3056814
tr|A0A2R8VKG2|A0A2R8VKG2_MOUSE	0.300424	0.34951	0.00950543	-0.0128091	0.698206	0.755532	6	5.7833e+06	9.76369e+06	4.53903e+06	9.85076e+06	DPAELTYYTLYNGKPLLGTAAAK;DTAQDGSAIK;EVEHVLDADPELC[+57.021464]APFAESK;GQESSAALNGEVNK;QHLGQQGADEEVIPVTQETVVLPIPVR;TGPVAVASLR	5107459	2.82802e+06	5.27511e+06	9922629	5770078	6249676	11417325	15617666	4.07236e+06	2.91581e+06	3.89354e+06	3243132	8570305	6094023	6529943	7554769	12358304	16716760
sp|Q80XN0|BDH_MOUSE	0.299113	-0.248274	0.39557	0.288565	1.25395	0.779296	2	1.84397e+06	3.16479e+06	2.19024e+06	2.59106e+06	FGIEAFSDC[+57.021464]LR;SFLPLLR	1.10151e+06	1.05472e+06	2.42388e+06	2795757	2.24156e+06	3292581	3.82153e+06	3.30348e+06	1.61534e+06	1.79359e+06	2164838	3.09241e+06	2.285e+06	1.67451e+06	1938910	1.72031e+06	4057754	3563837
sp|Q9QZB0|RGS17_MOUSE	0.298421	0.976783	0.0537072	0.188727	0.37837	1.27248	1	124409	300542	63213.5	263689	MIYEDYISILSPK	0	0	108039	389596	32159	0	401075	768934	14203	0	102384	51104.4	148376	0	0	0	705220	613226
sp|Q9QXL8|NDK7_MOUSE	0.29766	-0.372572	0.612629	0.277858	1.49846	0.937957	1	669635	1.2829e+06	866949	1.05815e+06	LLGPANSGLSR	454735	197237	1.04232e+06	984246	1.33224e+06	1.25991e+06	1.45789e+06	1.08154e+06	707516	765711	1.33709e+06	296134	1.22829e+06	839293	810975	872996	1.21618e+06	1.55132e+06
sp|Q9R226|KHDR3_MOUSE	0.296624	-0.477938	0.581632	-0.308567	0.266217	-0.311243	1	775513	625022	1.0801e+06	774076	FLIPDYNDEIR	598306	482776	1.41315e+06	607815	704477	762104	673867	359641	871532	430505	599125	2374017	1.1253e+06	650352	770015	1.00225e+06	899840	547919
sp|Q9CR57|RL14_MOUSE	0.296417	-0.303709	0.332039	0.16977	0.321976	0.221588	2	2.21731e+07	2.58542e+07	2.73686e+07	2.2984e+07	AAIAAAAAAAAAK;LVAIVDVIDQNR	13838092	16098671	30008184	28747568	18638844	27340810	28268138	29169150	18751706	17252052	29852828	48265336	22721046	14605200	19656712	24620620	30192856	25844680
sp|P48455|PP2BC_MOUSE	0.294807	-0.457686	0.249593	0.155488	0.119767	0.109941	1	347688	375219	477492	336882	NQATGFPSLITIFSAPNYLDVYNNK	359286	238104	552030	241330	366188	501676	318486	314526	277334	510253	1.06031e+06	222876	316685	178881	310755	435375	382156	377244
sp|Q9WUD1|CHIP_MOUSE	0.294724	0.564089	0.488983	-0.198032	0.0825967	0.144923	3	5.42555e+06	5.99887e+06	3.66975e+06	6.8815e+06	ALELDGQSVK;IHQESELHSYLTR;LNFGDDIPSALR	3.7256e+06	12687137	2.78735e+06	2.5021e+06	6910922	7.17164e+06	4925486	4.98745e+06	2.57409e+06	2132159	8188650	1.90316e+06	3.55067e+06	6985660	7523268	8596970	5716038	5.58557e+06
sp|Q9ESJ4|SPN90_MOUSE	0.294664	-0.113218	0.0567913	-0.0164586	1.54656	-0.619105	3	5.04292e+06	3.28332e+06	5.45462e+06	3.32099e+06	AAAETVVPR;LQGMEQDVLQAIDR;TIGAELMELVR	5628873	3.55697e+06	6179279	4806555	3368624	3.85973e+06	3.11383e+06	2.79108e+06	5541264	5082914	6057000	4608191	5.98371e+06	3.22467e+06	3074214	3.26045e+06	3.74278e+06	3.30283e+06
sp|O55143|AT2A2_MOUSE	0.293395	-0.107761	1.2819	0.394368	1.3686	0.449854	4	4.01251e+06	5.48069e+06	4.32369e+06	4.16983e+06	EFTLEFSR;IGIFGQDEDVTSK;TVEEVLGHFGVNESTGLSLEQVK;VDQSILTGESVSVIK	3.97298e+06	2995112	4614228	4467701	5.22853e+06	6.27166e+06	6077492	4345074	4509400	4.46969e+06	3.49279e+06	5.13583e+06	4.01075e+06	3684857	3609107	3.67337e+06	5481119	4.4007e+06
sp|Q9DB34|CHM2A_MOUSE	0.291485	-0.372093	1.19432	-0.491511	1.59769	1.6544	1	331937	1.04491e+06	429602	1.46906e+06	AEATASALADADADLEER	749040	78962.4	180302	319442	1.33012e+06	670289	766365	1.41287e+06	587480	353870	472573	431138	302950	1.53905e+06	1.18306e+06	1.70079e+06	1.50647e+06	1415920
sp|P43274|H14_MOUSE	0.291378	-0.640652	0.799172	-1.12736	1.28882	-1.38671	1	1.93694e+07	7.40756e+06	3.01976e+07	16182426	TSGPPVSELITK	20064990	10719999	31625498	15067212	13198339	6.76397e+06	5.32189e+06	4.34603e+06	27802170	19545306	8073168	81971448	13595861	16209343	29321074	23393536	6914212	5073965
sp|P61979|HNRPK_MOUSE	0.291369	-0.187056	0.244295	0.116225	0.63789	0.301296	12	3.22419e+07	39730113	3.67054e+07	36654954	GSYGDLGGPIITTQVTIPK;HESGASIK;IDEPLEGSEDR;IILDLISESPIK;IITITGTQDQIQNAQYLLQNSVK;ILSISADIETIGEILK;ILSISADIETIGEILKK;LLIHQSLAGGIIGVK;NTDEMVELR;RPAEDMEEEQAFKR;TDYNASVSVPDSSGPER;VVLIGGKPDR	22364994	23728424	43435204	39438952	35092672	41759484	41820116	40248180	31123750	24559130	41380592	40550464	45913020	21869442	31856608	40917972	42535284	46095464
sp|P62309|RUXG_MOUSE	0.290747	-0.178738	0.607722	0.260757	0.0144883	-0.0116616	1	6612874	6.55964e+06	7.48507e+06	5.475e+06	HVQGILR	6.98739e+06	4784081	8844331	5.83569e+06	7894044	7.0769e+06	7.31727e+06	3950340	8077230	8398434	7.93935e+06	4.01293e+06	8997396	5721202	5.61599e+06	4.24778e+06	6.10449e+06	5685539
sp|P67984|RL22_MOUSE	0.290679	0.195076	0.0715612	-0.0306039	0.523577	-0.360304	2	1.44693e+07	1.12716e+07	1.26393e+07	1.15132e+07	AGNLGGGVVTIER;ITVTSEVPFSK	20520966	7.77208e+06	15535337	14048646	11230850	14033005	10641194	9181170	12632624	16487451	12531418	9248162	12296777	13257558	12561065	11478737	11285654	8983048
sp|Q9R111|GUAD_MOUSE	0.289689	-0.176339	1.14333	0.365782	0.00593281	-0.00443315	8	1.52438e+07	15197051	1.72257e+07	11793644	ASDSPIDLFYGDFVGDISEAVIQK;DHLLGVSDSGK;EFDALLINPR;IVFLEESSQQEK;NIEEVYVGGK;STDVAEEVYTR;TPPLALVFR;YTFPTEQR	12875842	11002738	22064280	15032423	16154941	16891286	15613910	12128067	15187797	14275678	14954954	23532244	18177868	11052683	11024522	8841800	15890382	12158833
sp|Q6PIC6|AT1A3_MOUSE	0.289589	-0.161137	0.716152	0.296723	1.0469	0.472548	19	39766137	55177801	4.44652e+07	4.49202e+07	AC[+57.021464]VIHGTDLK;ADIGVAMGIAGSDVSK;AQEILAR;C[+57.021464]ATILLQGK;DFTSEQIDEILQNHTEIVFAR;DLDDLKK;DVAGDASESALLK;EAFQNAYLELGGLGER;EQPLDEEMKEAFQNAYLELGGLGER;GGQDNIPVLK;GVVVATGDR;IATLASGLEVGK;MQVNAEEVVVGDLVEIK;MSVEEVC[+57.021464]R;NITFFSTNC[+57.021464]VEGTAR;RNPGGWVEK;SPDC[+57.021464]THDNPLETR;VLGFC[+57.021464]HYYLPEEQFPK;YQLSIHETEDPNDNR	35993972	26153252	49709484	47207840	48670476	51163628	71165936	49711164	35955624	41356368	39665796	60770200	44578068	36139928	39757336	36352304	58581124	53770400
sp|Q8BJ42|DLGP2_MOUSE	0.289546	0.199737	0.551417	0.166371	0.0156605	-0.0114805	3	4.24019e+06	4.20658e+06	3.69197e+06	3.7484e+06	EAEENDLLEDILGK;IPANLLDQFEK;SDVETATDSDTESR	5052380	2.17934e+06	4996648	4.73237e+06	4.81462e+06	4.21676e+06	4.04571e+06	3.74922e+06	3.23764e+06	4.49748e+06	2639137	3.05892e+06	5026663	3.23091e+06	3.81809e+06	2.93474e+06	4.21016e+06	4.54811e+06
sp|P70336|ROCK2_MOUSE	0.289515	-0.125868	0.162409	-0.0862611	0.789753	0.378559	4	3.9658e+06	5.15571e+06	4.32734e+06	5.47338e+06	EFINLQSALESER;NDQWNWDNIR;NQSSQISTEK;QIQQLESNNR	4.65073e+06	2.37641e+06	4.31286e+06	4523198	4.47784e+06	4320843	6607946	5.2162e+06	4.1699e+06	4342482	3.63445e+06	4.66813e+06	4.82173e+06	4.7594e+06	4887550	4219393	6.74284e+06	6.7577e+06
sp|P36916|GNL1_MOUSE	0.288371	1.17664	0.079695	0.356049	0.302827	1.2219	1	31095.8	72531.9	13756.2	56669.3	EEQTDTSDGESVTHHIR	0	0	96001.4	28381.8	0	0	66264.2	223863	0	0	0	68780.8	0	0	0	0	33234.4	250112
sp|Q80T41|GABR2_MOUSE	0.288205	-0.218949	0.034933	-0.0383289	0.0636011	0.06028	12	14595931	1.52187e+07	1.6988e+07	1.56285e+07	FHGYAYDGIWVIAK;GAPRPPPSSPPLSIMGLMPLTK;GVLPAVELAIEQIR;IILGQFDQNMAAK;LEGLQSENHR;NHLDQNPQLQWNTTEPSR;QNHYQELNDILSLGNFTESTDGGK;TIILEQLR;TNPDAATQNR;TPQQYER;TSTSVTSVNQASTSR;VGTLTQDVQR	15966030	6916696	19089288	16411710	10240431	12798520	17736640	20099256	13694862	21941324	16551102	10516637	22236052	9261030	10463883	12381871	20730540	25304950
sp|Q2M3X8|PHAR1_MOUSE	0.286315	-0.320046	0.496665	-0.337947	1.69376	1.13208	9	1.43953e+07	3.15509e+07	1.79707e+07	39878972	AGPMGLPEIR;FFYSQGAQAR;FSDYVEVADAQDYDR;HTSAALER;ISFNLGAAEEVER;LLDVESAQR;LSQRPTAEELEQR;SDSLVPGTHTPPIR;SDTPYLAEAR	24165158	8600200	12786169	12029782	33966348	42606368	26183886	23447004	14048455	21820902	30895728	9243162	13845276	32503258	59302888	47936228	27088098	32564388
sp|Q6ZQ58|LARP1_MOUSE	0.286264	0.654982	0.236165	-0.404149	1.66253	1.93985	1	21170.4	81223.3	13444.9	107483	SLPTTVPESPNYR	15719.6	0	46534.5	22427.4	38596.5	71943.9	97221.4	117131	15669.2	2415.44	11929.4	0	37210.6	16430.3	111649	30855.6	167239	211244
sp|Q9QUI1|LRA25_MOUSE	0.286058	0.544777	0.155141	0.196263	0.0916982	-0.171505	1	5.71579e+06	5.07514e+06	3.91816e+06	4.42963e+06	IHDELSR	3750644	334971	8106759	10670789	2.43732e+06	4.18011e+06	6272789	7.41034e+06	1.51793e+06	3.39135e+06	3.70799e+06	1.3524e+06	9621136	2.31657e+06	2.24741e+06	3.49341e+06	6.13501e+06	7955723
sp|P62137|PP1A_MOUSE	0.285861	-0.209077	1.05564	-0.209029	0.121769	-0.110012	6	2.24561e+07	2.08073e+07	2.5958e+07	24051398	IC[+57.021464]GDIHGQYYDLLR;IRYPENFFLLR;LLEVQGSRPGK;LNLDSIIGR;NVQLTENEIR;YGQFSGLNPGGRPITPPR	20887200	9808322	32090426	27038258	21860288	24628368	19614740	17125930	24212174	24409796	22597868	22347258	36223108	26075432	22764348	25623408	22655552	23138250
sp|Q8VIJ6|SFPQ_MOUSE	0.284641	-0.360549	0.0744238	-0.160451	0.669346	1.00402	20	53457057	1.07213e+08	6.86343e+07	1.19825e+08	AELDDTPMR;DKLESEMEDAYHEHQANLLR;EEEMMIR;EEYEGPNKKPR;FAQHGTFEYEYSQR;FATHAAALSVR;FGQGGAGPVGGQGPR;GIVEFASKPAAR;GMGPGTPAGYGR;ISDSEGFK;ISDSEGFKANLSLLR;LFVGNLPADITEDEFK;LFVGNLPADITEDEFKR;MEELHSQEMQK;MGGGGTMNMGDPYGSGGQK;NLSPYVSNELLEEAFSQFGPIER;QREESYSR;RMEELHSQEMQK;SPPPGMGLNQNR;YGEPGEVFINK	87414560	28423460	44834848	53155360	178873984	158393440	65941936	25640642	38528456	85959136	128011568	37895816	52776512	64742904	296078816	119952624	76961904	41386904
sp|P01665|KV3AD_MOUSE;sp|P01666|KV3AE_MOUSE;sp|P01667|KV3AF_MOUSE;sp|P01669|KV3AH_MOUSE;tr|A0A140T8Q4|A0A140T8Q4_MOUSE	0.2841	-0.233368	0.0873203	0.0775802	0.108726	0.0900145	1	1.15943e+07	12340789	1.363e+07	1.16947e+07	ASQSVDYDGDSYMNWYQQKPGQPPK	13351061	14623500	9847167	8555615	13717945	17650140	9363773	8631298	13395618	17705708	20129618	9788883	7130276	12208167	18006486	10946242	9585803	7726786
sp|O88569|ROA2_MOUSE	0.283641	-0.998512	0.0730016	-0.106415	0.702864	-1.04656	2	1.53227e+06	741804	3.06138e+06	798589	GGGGNFGPGPGSNFR;IDTIEIITDR	660517	1.16371e+06	3.06344e+06	1.2414e+06	1.13426e+06	534658	799419	498878	1.72402e+06	366281	463289	10756073	1997212	346224	348001	780099	1.5155e+06	1.00312e+06
sp|Q9Z0E0|NCDN_MOUSE	0.283506	-0.18425	0.421883	0.218955	0.690403	0.397932	5	7.79141e+06	1.02661e+07	8.85281e+06	8.82051e+06	EAEPDLLAVLR;IFDAVGFTFPNR;IPILSTFLTAR;LLLAANVATLGLLMAR;NDSEQFAALLLVTK	6359275	4.26823e+06	11735860	8802287	9148387	11363430	11434556	9118037	8416219	7554180	7.97118e+06	10934677	9387775	6028380	8.06288e+06	6897311	13075589	10038386
sp|Q8BGB5|LIMD2_MOUSE	0.28325	-0.268604	0.372307	-0.474672	0.136505	0.162286	1	2.3347e+06	2.61267e+06	2.81248e+06	3.63057e+06	GNYDEGFGR	3.80784e+06	1.04049e+06	2.82558e+06	1.6649e+06	2.60931e+06	3922446	1.98343e+06	1.9355e+06	2.24154e+06	4240587	3.01727e+06	1.91389e+06	2.64911e+06	2679760	7.51081e+06	3436412	2472506	2.05336e+06
sp|Q9JM96|BORG4_MOUSE	0.283192	-0.74167	0.277217	0.642608	0.369607	0.973026	2	1.6828e+06	3.30325e+06	2.81382e+06	2.11591e+06	ADLTAEMISAPLGDFR;EADDESLDEQASASK	157686	89462.7	3.93516e+06	2548877	658439	704350	4307278	7542935	10475.3	399781	1.96876e+06	6097845	5592254	517023	1.00866e+06	899174	5510478	2.64422e+06
tr|A0A140T8M0|A0A140T8M0_MOUSE	0.282658	-0.191745	1.20413	0.388603	0.721189	0.412727	1	4.22985e+06	5.63077e+06	4.8311e+06	4.30117e+06	SSQSIVHSNGNTYLEWYLQKPGQSPK	2.94847e+06	2.61206e+06	5353455	6005404	5.03857e+06	6854296	5130931	5.49929e+06	3.53006e+06	5.29408e+06	5498130	5.72819e+06	4.10502e+06	3.32555e+06	4.31997e+06	3.55875e+06	5676190	4625391
sp|Q9R0N3|SYT11_MOUSE	0.281871	-0.538321	0.108058	0.208738	0.710008	1.20488	1	247976	571629	360131	494627	GELQVSLSYQPVAQR	20953.2	0	375542	595409	140391	517624	683310	945190	164491	253504	556248	203104	623309	124407	144297	279016	906768	1.01865e+06
sp|A2AQ25|SKT_MOUSE	0.281756	-0.189914	0.161749	-0.106586	0.420079	0.35934	37	135799388	174208754	1.54906e+08	1.87567e+08	ALFVSAFPQQLTMK;ATAAEVLK;DVEDGAFLLR;DVKPDEDMSSK;EAFLEHLK;EPGTLVYIEKPR;GDAAGDKLELSEDSPNSEQELDK;GEFPTLQNK;GTDASQAAQYVAMEK;HQEETAHAPGQPLHC[+57.021464]STGSPGDVK;HVTDGLLK;IPALSPSSGK;KAELEISNK;KEPGTLVYIEKPR;KYPDSHLPTLGSK;LEDPVQR;LQLQQMR;LSSLPVSR;MLESPSVAIYIK;MPNEVTSTDTIR;NEGFYADPYLYHEGR;NQADGAGTAHVSAGK;NVYYELNDVR;QGFAYSTTTIPK;QIASLTGLVQSALFK;QLQLQNQEILR;QVGEAVATLK;RLEDPVQR;SGDVVYTGR;SISPSPSAILER;SLGVLYL…	167973248	92955880	190201504	92066920	236778672	194517680	178750256	86788408	154685888	190319168	184299344	105287200	139937296	233973216	188114752	178881888	190757776	146105200
sp|O54833|CSK22_MOUSE	0.280401	-0.202425	0.522417	0.157339	0.49535	0.326708	3	5.37004e+06	6734824	6.17893e+06	6.03897e+06	HLVSPEALDLLDK;VLGTDELYGYLK;VYAEVNSLR	7074773	2.13365e+06	6.16285e+06	6.10887e+06	7.36978e+06	8002055	6.3397e+06	5227757	4941518	6551283	7958307	4525273	6918273	5924830	6392118	5.07699e+06	6762000	6.03889e+06
sp|C0HKC8|SMK3A_MOUSE;sp|C0HKC9|SMK3B_MOUSE;tr|A0A087WSF2|A0A087WSF2_MOUSE	0.279974	0.325986	0.705856	-0.959759	0.0528336	0.0910869	1	51806410	55182757	4.13287e+07	1.0733e+08	VSWPSVLGRPR	95615704	42936964	36529584	32143388	105071224	47471432	34254112	33934260	63510688	42333776	44932408	15070414	40796268	191399872	118090288	143344448	29298850	54514820
tr|E9Q1Z0|E9Q1Z0_MOUSE	0.278869	0.237572	0.670398	-0.362303	1.21451	-0.793501	2	2.03301e+07	11729291	1.72434e+07	15077730	LAELEDALQK;SLNLDSIIAEVK	18493382	31029904	16242294	15554782	11613454	14315841	9975146	11012723	20793540	8727870	11521431	21933812	23240346	22213936	16526218	11938210	10743496	13966790
sp|P21271|MYO5B_MOUSE	0.277647	0.553447	0.320763	0.369533	0.349371	0.541041	1	1.44794e+07	2.10678e+07	9.86611e+06	1.63072e+07	YFATVGGSASDTNIEEK	7.26886e+06	2.78833e+06	15604246	32256114	12814555	13931834	24024718	33500212	4.58151e+06	7.70107e+06	7.4665e+06	5.93158e+06	23649900	11255853	9059099	8633860	24258504	28328650
sp|Q8BTV2|CPSF7_MOUSE	0.275897	-0.330423	0.355798	0.472715	0.890385	0.779511	1	81783.2	140385	102833	101162	AVSGASAGDYSDAIETLLTAIAVIK	48139.4	98004.4	42710.4	138279	152515	184980	70609.9	153434	64727.2	51640.1	175839	102962	118996	15405.2	57070.1	239593	87783.5	105960
sp|Q80XI4|PI42B_MOUSE	0.27574	-0.190302	0.304246	-0.128391	0.436458	0.228777	1	1.42422e+06	1.66896e+06	1.62504e+06	1.8243e+06	FGIDDQDYQNSVTR	1.72757e+06	710615	1.66696e+06	1.59174e+06	1612552	1.51774e+06	1863135	1.68241e+06	1.41851e+06	1.36849e+06	1.69647e+06	1.29224e+06	2.34949e+06	1.62355e+06	1.43948e+06	1.54627e+06	2.37147e+06	2.1407e+06
sp|Q9CZM2|RL15_MOUSE	0.274964	-0.334443	0.215059	0.173361	0.404277	0.38189	5	6957391	9.06581e+06	8.77251e+06	8.03933e+06	FFEVILIDPFHK;FHHTIGGSR;GATYGKPVHHGVNQLK;VLNSYWVGEDSTYK;YIQELWR	3183170	4153574	10076629	10416191	5.31112e+06	10210284	10979061	9762789	4948553	5.03244e+06	9633016	15468592	8779944	4.13273e+06	5.65882e+06	8606791	11199208	10599100
sp|B2RRE7|OTUD4_MOUSE	0.274603	0.304305	0.222185	-0.131546	0.129188	-0.105033	1	1.00744e+06	936702	815858	1.02613e+06	TAADVVSPGANSVDR	1.34044e+06	602143	1.22697e+06	860206	623627	970266	1.18753e+06	965387	826559	1.32031e+06	637283	86673	1.20847e+06	740104	1.3926e+06	1.05604e+06	858020	1.08387e+06
sp|Q61290|CAC1E_MOUSE	0.273875	0.318244	0.0858984	-0.12974	0.0875222	0.149086	6	19684905	2.18279e+07	1.57882e+07	2.38819e+07	DAALTEQEAEGSSEQALLGDVQLDVGR;FGEAVVVGRPGSGDGDSDQSR;GTQADWESPER;MEPSSLPQEIIANAK;QGTPVPASGPAAAYK;SC[+57.021464]HGNC[+57.021464]DPIQQEAGGGETVVTFEDR	29913182	28269124	12167186	8390128	40791448	12847212	23740570	9932517	25109146	16993298	18122586	7289021	11426898	39007572	20193182	34478528	13134116	12595938
sp|Q9D8E6|RL4_MOUSE	0.27376	-0.269719	0.052849	0.0331308	0.991084	0.46364	9	27728433	38237974	3.34286e+07	3.73699e+07	APIRPDIVNFVHTNLR;IEEVPELPLVVEDK;KLDELYGTWR;KLEAAATALATK;LDELYGTWR;LEAAATALATK;NIPGITLLNVSK;NVTLPAVFK;QPYAVSELAGHQTSAESWGTGR	18789370	19726742	34592976	37804644	32967100	43884736	36618352	39481708	25075198	20288944	30857112	58520008	32401974	24157164	30960628	51768888	36481928	43480708
sp|P38060|HMGCL_MOUSE	0.273246	0.773085	0.276037	0.619229	0.385391	0.957818	7	4.193e+06	8.14436e+06	2.4536e+06	5.30213e+06	EVSVFGAVSELFTR;GASGNLATEDLVYMLNGLGIHTGVNLQK;GFEEAVAAGAK;LIDMLSEAGLPVIEATSFVSPK;LLEAGDFIC[+57.021464]QALNR;NANC[+57.021464]SIEESFQR;WVPQMADHSDVLK	897069	261007	3.88841e+06	11725517	1.81376e+06	1.93664e+06	14906323	13920716	1.00983e+06	1.33553e+06	1476013	1.41332e+06	7.03329e+06	807224	1.52585e+06	1.22816e+06	12579194	10370223
sp|Q60875|ARHG2_MOUSE	0.273174	-0.167251	0.600785	-0.177828	0.541917	0.266272	15	2.09422e+07	25187144	2.35164e+07	2.84912e+07	AAVASVTPEK;C[+57.021464]KDTLANC[+57.021464]TK;EALIC[+57.021464]PTC[+57.021464]NVTIHNR;ERPTSAIYPSDSFR;FLNQLLER;ILQNSHGVEEEYQDLASALGLVK;LDLPVTVR;LQDSSDPDTGSEEEVSSR;LQEIYNR;MQDIPEETESR;QATELALLQR;QLAALGQNEPLPAEAPWAR;SVSTTNIAGHFNDESPLGLR;YIFTSLDKPSVVSLQNLIVR;YPVLINR	22528116	11237481	25153612	24849718	24438642	29701830	23928064	22680040	18658872	25139006	27682212	17297210	28804618	22942376	29721310	33511508	24842966	31437746
sp|Q9EQZ6|RPGF4_MOUSE	0.27277	-0.225502	0.181489	0.125943	0.394302	0.376881	22	74687595	96984208	87323564	88876816	DMTFTHEGNK;DVEANTVR;ELAGVLIFESHAK;EQLPELEK;FYAEFESLMDPSR;ILEHFLETIR;LALTWEK;LALVNDAPR;LEPPLIPFMPLLIK;LGSGEGLIIVK;LKEHDQDVLVLEK;QIC[+57.021464]LC[+57.021464]GYYENLEK;QLNVIDNQR;SNDVSVFTTLTINGR;SQPFNPDAAQANK;SSEDVDIIFTR;TFIDNLVNFEK;TQAVGMWQVLLEDGVLNHVDQER;TTANLDLFLR;TVDDLEIIYDELLHIK;VDKEDFNR;VLLQQFNTGDER	87146672	44852088	114308280	52443340	135284976	109289000	97903592	45459264	76923728	117493592	102381928	49487268	90331304	92488984	98771480	75725840	99710720	77687056
sp|P27600|GNA12_MOUSE;sp|P27601|GNA13_MOUSE	0.272419	-0.154502	0.170358	-0.128002	1.17301	0.457914	1	1.40906e+07	1.93542e+07	1.56834e+07	2.11499e+07	ILLLGAGESGK	12247328	11634889	17023050	15457088	15057798	16944782	22963990	22450212	13644263	9429288	18794908	20008370	16539932	19417348	13570051	15109863	27982964	29669118
sp|P83882|RL36A_MOUSE;tr|A0A2I3BPG9|A0A2I3BPG9_MOUSE	0.272366	-0.452728	0.440197	-0.354016	0.637006	-0.795192	2	7.32492e+06	4.22111e+06	1.00251e+07	5.39505e+06	HFELGGDK;LEC[+57.021464]VEPNC[+57.021464]R	6.92769e+06	1.92208e+06	12571848	7878067	2785603	3.2235e+06	6.38189e+06	4493424	10270648	7329822	2.31519e+06	21803800	8405908	8163898	3.36215e+06	3.78243e+06	5.66658e+06	6.00022e+06
sp|Q9CQA6|CHCH1_MOUSE	0.27231	0.348266	0.088196	-0.0888985	0.386832	-0.44791	2	9.74064e+06	7.1409e+06	7.65154e+06	7.59476e+06	FANPGKPILKPNKPLILANR;SIQESLGQSESLSPHK	6855380	3561748	15867042	12678380	5.09333e+06	6629350	7150856	9690074	8044523	8638880	1.83948e+06	6590468	13144346	7.44159e+06	10014544	1.95846e+06	8671225	9887988
sp|P56382|ATP5E_MOUSE	0.272	0.419862	0.0371213	0.0343819	0.782306	0.876277	3	7.777e+06	1.42757e+07	5.81328e+06	1.39395e+07	DALKTEFK;FSQIC[+57.021464]AK;QAGLSYIR	6.92225e+06	1.33251e+06	7.51138e+06	15341846	6.35266e+06	15554068	20500154	14695941	3.13866e+06	4999093	8211641	2.68952e+06	10027456	8.1576e+06	16574768	12814335	16598196	15552667
sp|Q8R326|PSPC1_MOUSE	0.271716	-0.249744	0.00633943	0.0116077	1.14915	1.21453	8	8.83798e+06	2.05099e+07	1.05083e+07	2.03456e+07	AVVVVDDR;EKLEAEMEAAR;FAQPGTFEFEYASR;GFVEFAAKPPAR;LFVGNLPTDITEEDFK;LFVGNLPTDITEEDFKR;NLSPVVSNELLEQAFSQFGPVEK;YGEPSEVFINR	7.2627e+06	3166810	10267404	14655012	31255624	24962024	16002611	9819522	5853990	11044695	12048919	10424198	13169827	8518570	45926052	13365720	21981258	11936334
sp|Q68FD5|CLH1_MOUSE	0.271575	-0.197701	0.35054	0.205395	0.734229	0.434268	46	112513924	152031592	1.29039e+08	1.31857e+08	ADDPSSYMEVVQAANASGNWEELVK;AFMTADLPNELIELLEK;AHIAQLC[+57.021464]EK;ALEHFTDLYDIK;DAMQYASESK;EHLELFWSR;ENPYYDSR;ESYVETELIFALAK;GQFSTDELVAEVEK;GQFSTDELVAEVEKR;HDVVFLITK;HELIEFR;HNIMDFAMPYFIQVMK;HSSLAGC[+57.021464]QIINYR;IAAYLFK;IHEGC[+57.021464]EEPATHNALAK;ISGETIFVTAPHEATAGIIGVNR;IVLDNSVFSEHR;IYIDSNNNPER;KDPELWGSVLLESNPYR;KFDVNTSAVQVLIEHIGNLDR;KFNALFAQGNYSEAAK;LAELEEFINGPNNAHIQQVGDR;LASTLVHLGEYQAAVDG…	76352232	68925016	145224608	159553840	125277152	137162272	177352864	168334080	99922888	96191080	137029968	160942816	151107072	92834344	102940624	103031608	179167968	181311584
sp|Q6PD28|2A5B_MOUSE	0.271498	-0.264882	0.603775	0.243525	1.17821	0.810325	1	413120	724450	496379	611927	GVLIEPVYPDIIR	335534	125178	647137	544630	861707	792709	736121	507260	388552	498657	656879	304999	632808	489082	579987	544413	788014	658140
sp|P04104|K2C1_MOUSE	0.270337	-0.369776	0.0996598	0.105849	0.118976	-0.1074	4	633398313	5.87958e+08	8.18447e+08	546364538	RTNAENEFVTIK;SLNDKFASFIDK;TNAENEFVTIK;TNAENEFVTIKK	661471940	288015072	735214080	848892160	605468670	616564540	385933248	743865600	702350590	327824384	353104384	1213676290	1495280000	841488700	665572990	502622784	105108456	617029760
sp|Q6IRU2|TPM4_MOUSE	0.269709	0.332564	0.77541	-0.3226	0.170493	0.180122	1	1.29334e+06	1.46533e+06	1.02707e+06	1.83252e+06	IQALQQQADDAEDR	1.51408e+06	385558	1.38701e+06	1.88672e+06	1049297	1156539	1.6429e+06	2.01259e+06	501521	783619	1.24172e+06	650742	1.95776e+06	1.63945e+06	2.04396e+06	1707012	1.58385e+06	2188299
sp|P16054|KPCE_MOUSE	0.268418	-0.484484	0.216859	-0.278108	0.796526	1.06892	1	243726	511305	340994	620010	C[+57.021464]ETNVAPNC[+57.021464]GVDAR	192870	0	547658	234378	354308	256716	666156	768041	413452	243559	10882.3	594902	442174	689361	240461	304547	860517	1.00517e+06
sp|P15864|H12_MOUSE;sp|P43277|H13_MOUSE	0.268061	-0.260268	0.205696	-0.283226	1.05876	-0.945118	2	176661518	91755722	2.11588e+08	1.11659e+08	ASGPPVSELITK;KASGPPVSELITK	125965944	169937520	245300272	165442336	47875400	30412416	112013264	176721808	211416224	119749528	187812704	375416256	163544032	113285688	84130248	42949724	157878496	160049616
tr|F2Z3U3|F2Z3U3_MOUSE	0.267894	-0.21496	0.0461212	-0.0479152	1.57847	1.43337	2	1.97383e+06	5.33086e+06	2.29097e+06	5.51088e+06	SSLSVQPGFLADLNR;VAVVNPQPQLWSK	3.00085e+06	1.28278e+06	1.72476e+06	1.88692e+06	3.61629e+06	3818797	5574273	8314079	2.51923e+06	3.15068e+06	2.61607e+06	1.2194e+06	1.94946e+06	3.73489e+06	8176094	3.83104e+06	4991301	6821087
sp|Q00623|APOA1_MOUSE	0.266933	0.465363	0.218572	-0.338772	0.192338	-0.409145	1	1.0463e+07	7.87935e+06	7.57822e+06	9.96485e+06	VQPYLDEFQK	20554074	15936145	3.22817e+06	2.13354e+06	15329912	7.51305e+06	4.93293e+06	3.74152e+06	10357805	8586437	11685609	2401337	4.85991e+06	16690528	14485693	11437888	3.66239e+06	3.54776e+06
sp|P23116|EIF3A_MOUSE	0.266336	-0.179371	0.0441775	0.0519561	0.0148693	0.0163948	6	7.53959e+06	7.62576e+06	8.53776e+06	7.35602e+06	FSVLQYVVPEVK;LESLNIQR;LLQQVAQIYQSIEFSR;LTSLVPFVDAFQLER;NETDEDGWTTVR;VLLATLSIPITPER	5.14125e+06	4.87203e+06	10790974	9354120	4385520	6852154	9918738	9346638	9043452	6291838	7504445	9329795	10519266	4.6529e+06	4655576	4996937	12156539	10318154
sp|P59281|RHG39_MOUSE	0.265681	-0.168705	0.571544	-0.291445	3.40556	1.50232	6	3.05622e+06	8.65817e+06	3.43534e+06	1.05964e+07	AFSEDEALAQQDSK;DGSTGSSLEPELEER;DYSADGQLLHYR;LEWVEIIEPR;SHHVDEQEPR;VPGDIDEVNALK	2.60708e+06	1.87416e+06	4264704	3478926	9722428	7100180	9432852	8377215	2.935e+06	2.82034e+06	4648716	3.15096e+06	3.62166e+06	11311449	7.60238e+06	7283792	13594039	13190507
tr|D3Z2H9|D3Z2H9_MOUSE	0.265423	0.334665	0.377098	-0.211561	0.183687	0.202589	4	27426101	31560903	2.1748e+07	3.65456e+07	EEHLC[+57.021464]TQR;IQVLQQQADDAEER;KIQVLQQQADDAEER;TIDDLEDKLK	27219032	10500606	28375970	43608796	20234756	26517366	32939062	46552428	11874031	16978522	25189166	11834902	42863500	31267338	37685008	31644468	35990876	46140476
sp|Q8CIV8|TBCE_MOUSE	0.265036	-0.238866	0.288407	0.154492	0.604439	0.430069	1	946980	1.27586e+06	1.1175e+06	1.1463e+06	MSDILPLDVIGR	642933	412313	1.36703e+06	1365643	1.11344e+06	1.32199e+06	1.45658e+06	1.21145e+06	915274	969874	1.55719e+06	829800	1.31535e+06	854466	825283	1.0676e+06	1.32482e+06	1.65933e+06
sp|P46660|AINX_MOUSE	0.264954	-0.178102	0.609974	-0.577887	1.04697	-0.800411	16	42738925	24540070	4.83546e+07	3.663e+07	ALEAELAALR;AQLEEASSAR;AQYESLAAK;DGLAEEVQR;EEIHEYR;FANLNEQAAR;GANESLER;HSAEVAGYQDSIGQLESDLR;KVESLLDELAFVR;LPASDGLDLSQAAAR;LSGPGGSGSFR;NLQSAEEWYK;QILELEER;VESLLDELAFVR;VGEGFEETLGEAVISTK;VHQLETQNR	54037620	26695900	53104024	37118156	41946984	21717982	21213752	13281562	54302160	56815164	30805858	38558132	61291680	59084148	29854508	36769916	40785112	16656447
sp|P99027|RLA2_MOUSE	0.264804	-0.267187	0.304096	-0.236427	0.0898602	-0.0807879	3	1.35793e+07	1.28397e+07	1.63421e+07	15126131	ILDSVGIEADDDR;ILDSVGIEADDDRLNK;NIEDVIAQGVGK	12480776	18267432	13391566	10177232	14166430	19165082	9926294	8101156	17113132	8839954	13527486	29663180	12566631	15645092	19826088	19381952	10279181	10498342
tr|Q9CPN9|Q9CPN9_MOUSE	0.263706	0.442837	0.530145	-0.609632	0.283042	-0.471899	1	4.28371e+07	3.08862e+07	3.15147e+07	4.71283e+07	YVNWIQQTIAAN	80610384	62260816	13885602	14591621	33901212	42386588	25431168	21825766	55151168	48227112	26407708	12995058	14792317	53351680	78220440	65316052	25466494	13286767
sp|P35436|NMDE1_MOUSE	0.263564	-0.270612	0.756771	-0.47429	0.785378	-0.993125	1	671915	337563	810545	468954	QDSLNQNPVSQR	1.24304e+06	294090	703070	447460	418114	279584	286472	366081	773146	1.0355e+06	566762	608500	1.06882e+06	452235	244597	606794	398629	642514
sp|Q9CQ69|QCR8_MOUSE	0.263474	-0.158733	0.86477	-0.301528	0.874053	0.448274	5	4.22578e+07	57656915	4.71727e+07	7.10592e+07	AFPSYFSK;HVISYSLSPFEQR;IRHVISYSLSPFEQR;KNPAMYENDK;NPAMYENDK	54790680	21107694	47233508	45899504	52257752	64394368	67681400	46294140	41791196	44623116	61707292	40806732	46935160	70192176	93217544	64886960	67962016	59037452
sp|Q8C2Q3|RBM14_MOUSE	0.262883	0.274629	0.110914	-0.0943646	0.295835	-0.334173	4	8.07681e+06	6.40684e+06	6676803	6.83991e+06	LAELSDYR;RLPDAHSDYAR;TQSSASLAASYAAQQHPQAAASYR;YSGSYNDYLR	7658723	2.83528e+06	10685422	11127830	10107524	5509787	6544191	3.46587e+06	6015127	9651818	3177003	5065219	9474848	7500872	8705845	4649240	7375259	5.96835e+06
sp|Q9Z2H5|E41L1_MOUSE	0.262067	-0.141896	0.342052	0.11821	1.14943	0.481947	7	4.50986e+06	6.2986e+06	4.97598e+06	5.80309e+06	DVLTSTYGATAETLSTSTTTHVTK;ELKPEQETTPR;GPSSQEDESGGLEDSPDR;IRPGEYEQFESTIGFK;QASALIDRPAPFFER;SSPWNFAFTVK;VSAADSTQVDGGTPMVK	4.36921e+06	2.8145e+06	6427601	4428142	6483146	7.16716e+06	5959234	5584847	4867148	4.61775e+06	5953264	4.1577e+06	5.28402e+06	5220497	4789088	5.13964e+06	6526600	7339601
tr|E9PZP8|E9PZP8_MOUSE	0.261924	-0.248346	0.0400111	-0.0458905	0.745114	-0.657395	1	335889	212961	398984	219844	LVTSPNFVVTQALVALLADK	199058	414455	522166	207877	242815	234622	191476	182931	469922	424638	551645	371094	177619	329368	79673.1	342113	137920	210145
tr|A8DUK4|A8DUK4_MOUSE	0.26186	-0.387987	0.736054	-0.872365	0.338061	-0.698823	2	1.24321e+07	7.65908e+06	1.62682e+07	1.40212e+07	LLVVYPWTQR;VNADEVGGEALGR	10439150	29524482	4774010	4990640	10835302	7.20021e+06	3756493	8844319	17487862	11317546	25277870	18159776	9097860	23075136	11721667	21948232	8175418	5.18546e+06
sp|Q8CI32|BAG5_MOUSE	0.26182	-0.437204	0.386453	0.22062	3.78718	2.5536	4	954260	5.60243e+06	1.29205e+06	4.80799e+06	EIKNELLQAQSPPELYLR;IEIQNIFK;LAQNILSYLDMK;NELLQAQSPPELYLR	431661	837644	627080	1.92065e+06	5398444	6907405	5.23134e+06	4872544	927004	1129055	2755015	392299	1.25686e+06	2.39528e+06	3961735	6116484	5419747	6146690
sp|Q7TPR4|ACTN1_MOUSE	0.261522	-0.184583	0.766623	-0.229217	0.393731	-0.317273	25	60078783	48218360	6.82789e+07	5.65215e+07	AGTQIENIEEDFRDGLK;ATLPDADKER;DDPLTNLNTAFDVAER;DGLGFC[+57.021464]ALIHR;DQALTEEHAR;DYETATLSEIK;ETADTDTADQVMASFK;GISQEQMNEFR;HRPELIDYGK;HTNYNMEHIR;IC[+57.021464]DQWDNLGALTQK;IDQLEC[+57.021464]DHQLIQEALIFDNK;ILAGDKNYITEDELR;IMSIVDPNR;ISIEMHGTLEDQLSHLR;IVQTYHVNMAGTNPYTTITPQEINGK;KDDPLTNLNTAFDVAER;LAILGIHNEVSK;LLETIDQLYLEYAK;MLDAEDIVGTARPDEK;MVSDINNAWGC[+57.021464]LEQAEK;QFGAQANVIGPWIQTK;QKDYETATLSEIK;…	54172900	28183776	91024840	66933616	52070340	50308504	44650896	45843700	58859368	62330740	60051960	73227152	86925064	61554784	41696936	51590476	68674824	59090352
sp|Q8VDD5|MYH9_MOUSE	0.26149	0.423823	0.00565559	-0.00714651	0.0134071	0.023984	100	1.32652e+09	1348755410	9.88848e+08	1355453160	ALEEAMEQK;ALELDSNLYR;ALEQQVEEMK;ANLQIDQINTDLNLER;ASIAALEAK;ASREEILAQAK;C[+57.021464]QYLQAEK;DELADEIANSSGK;DFSALESQLQDTQELLQEENR;DLEAHIDTANK;DLEGLSQR;DMFQETMEAMR;DVLLQVEDER;DVLLQVEDERR;EEILAQAK;EEVGEEAIVELVENGK;EEVGEEAIVELVENGKK;EKHLAAENR;ELEDATETADAMNR;ELETQISELQEDLESER;EMEAELEDER;EMEAELEDERK;EQEVSILK;EQLEEEEEAK;EQLEEEEEAKR;FLSNGHVTIPGQQDK;GALALEEK;GDLPFVVTR;GELANEVK;HEAMITDLEER;HEDELLAK;HEMPPHIY…	1150929540	185673328	1615535490	2353935360	727829060	926356100	1570154370	2170682110	547119170	1094852100	886594370	296586208	2119090300	950218180	1147366020	848342850	1703113090	2128225660
sp|P62812|GBRA1_MOUSE	0.261393	-0.255086	0.160203	-0.117488	1.62905	0.718496	1	781507	1.28594e+06	932656	1.39505e+06	NNTYAPTATSYTPNLAR	1.04285e+06	477640	662218	943320	1.02661e+06	1443895	1.20041e+06	1.47286e+06	732957	1.0493e+06	1.59189e+06	510281	778847	843145	1.43631e+06	2.16438e+06	1.17599e+06	1.35541e+06
sp|Q497I4|KRT35_MOUSE	0.261018	1.08841	0.535869	#NUM!	0.530573	#DIV/0!	1	714155	0	335853	20141.3	QNQEYQVLLDVR	0	287013	2.56961e+06	0	0	0	0	0	0	0	0	1.06873e+06	610533	80348.5	0	20357.7	0	0
sp|Q91WG5|AAKG2_MOUSE	0.260279	0.631729	0.185852	-0.169908	2.27894	1.79614	2	370520	1.28678e+06	239135	1.44761e+06	TSSVSSSPSTPTQVTK;TVFPFSYQESPPR	158293	0	421121	902667	1.08547e+06	1.48968e+06	1.32263e+06	1249351	73916.1	315809	123413	74101.9	608434	649120	2.4447e+06	1.28354e+06	1244880	1615834
sp|Q99JY0|ECHB_MOUSE	0.260166	-0.251646	0.41929	0.291583	1.43663	0.99067	1	1.43487e+06	2.85124e+06	1.7083e+06	2.32947e+06	IPFLLSGTSYK	902508	615236	1.59484e+06	2626881	2.08636e+06	2.76779e+06	3.29739e+06	3.2534e+06	1.20511e+06	1.57589e+06	2.10097e+06	1.62517e+06	2.03438e+06	1.30914e+06	1.68042e+06	1905573	3.54353e+06	3.20871e+06
sp|Q9EPN1|NBEA_MOUSE	0.259917	-0.169819	0.0967648	0.0627648	0.169599	0.124239	1	829614	904223	933247	865728	NAGLAFIELINEGR	662379	475183	1.17753e+06	1.00336e+06	819396	1.04767e+06	791669	958152	785023	839033	805036	1.15158e+06	1.08556e+06	690495	669596	650217	1.19502e+06	1123309
sp|P62281|RS11_MOUSE	0.259597	-0.229926	0.575271	-0.268675	0.783442	0.533296	7	58636108	84860038	6.8767e+07	102230976	C[+57.021464]PFTGNVSIR;DVQIGDIVTVGEC[+57.021464]RPLSK;EAIEGTYIDKK;ILSGVVTK;NMSVHLSPC[+57.021464]FR;VLLGETGK;VLLGETGKEK	76229368	20057564	55364908	82892592	88814352	70405152	107704600	72516048	54427336	91936048	78467752	41537056	77466656	106397424	139125200	74795720	88771656	102064880
sp|Q3U214|MAST3_MOUSE	0.259359	0.247767	0.0886754	0.0620661	2.96583	1.73585	5	1.4153e+06	4.71401e+06	1.19196e+06	4.51551e+06	DLKPDNLLITSLGHIK;IAVQGAEATPGTPGHAR;LHQLPFQPTADELR;NFSAAAAISFPFAR;SSESVVDEDGGR	1.30481e+06	562046	2.07021e+06	1.72411e+06	3.95627e+06	3.9909e+06	5861743	5.04711e+06	870993	1.05328e+06	1.68444e+06	762192	1588898	3.66982e+06	3547185	3.61198e+06	4943618	6804923
sp|P49025|CTRO_MOUSE	0.259055	-0.205194	0.396965	-0.108897	0.295223	0.222212	1	558076	651007	643373	702049	AEILALQQALK	592222	181932	757715	700435	661518	702035	637707	602769	527498	577492	608062	605597	898217	524199	768065	798412	715564	704004
sp|O88307|SORL_MOUSE	0.258625	0.571085	0.254647	0.481214	0.496582	0.946436	19	2.12572e+07	4.09649e+07	14308428	2.93462e+07	AAVALDFDYER;ASNLLLGFDR;DEQYLFLVR;ENQEVILEEVR;ESAPGLIIATGSVGK;ISGDTC[+57.021464]SGGDVEAR;LQSSFSAFANSHYSSR;NLLLNALYTVR;SDDFGQTWIMIQEHVK;SNVIVALAR;SSDVYVSYDYGK;STDFFQSR;STVFTIFGSNK;SVILDSLPHPYAIAVFK;TDLGDSPLAFEHILTR;TPEGLPDAPR;VVHLPGSQQQSSVQLWVSFGR;YDLASGATEQLPLSGLR;YFANEPFADFHR	6496240	2.96533e+06	26649806	48917356	19661394	12238491	71753288	60206252	11367328	12613836	7165969	5377787	35017220	10567397	9168658	9729739	53773168	63491952
sp|P70168|IMB1_MOUSE	0.258289	0.287418	0.0981592	0.0780656	1.84096	1.13327	3	492206	1.07968e+06	403297	1.02281e+06	AAVENLPTFLVELSR;LAATNALLNSLEFTK;VLANPGNSQVAR	454509	152878	576358	785079	880120	913840	1.3457e+06	1.17906e+06	336736	351720	311104	324725	692201	692811	762543	800003	1.38047e+06	1.47823e+06
sp|P62484|ABI2_MOUSE	0.257892	-0.18807	0.121404	-0.0831159	0.0833564	-0.0761618	6	2.21746e+07	2.10343e+07	2.52622e+07	2.22817e+07	ALFDSYTNLER;DKEDELSFQEGAIIYVIK;IIAPANLERPVR;KPIDYTILDDIGHGVK;TLEPVRPPVVPNDYVPSPTR;VADYC[+57.021464]ENNYIQSPDK	29684386	15717731	25003272	18292980	28155820	23926688	21652508	10402297	32023456	29334922	27054552	11396728	26501140	26199084	25465516	17037816	22901756	19804506
sp|Q99MX7|T121B_MOUSE	0.256774	0.564782	0.0716953	0.134248	0.566342	0.920346	2	967891	1.8318e+06	654350	1.66904e+06	GHLENEGGPHGYVNTLAVASQN;LLGGC[+57.021464]LVDVPLLALR	406874	202687	1.06218e+06	2.19982e+06	881150	976888	2.27868e+06	3190485	230726	495314	372096	428354	1.74526e+06	556868	769333	934269	2.62147e+06	3.46323e+06
sp|Q9DBR1|XRN2_MOUSE	0.256572	0.190655	0.522649	-0.518061	0.18301	-0.146611	1	1.50437e+06	1.359e+06	1.31814e+06	1.94613e+06	SVGAEPLLPWNR	1.95743e+06	788928	1.87144e+06	1.39968e+06	1.52806e+06	1681016	1256347	970576	808919	1.3025e+06	1.82171e+06	1228771	1.4288e+06	1.79797e+06	3.53946e+06	2.13068e+06	1315551	946998
sp|P27782|LEF1_MOUSE	0.255419	0.298473	0.474078	0.295539	0.11931	0.13543	1	5.01769e+06	5511530	4.07995e+06	4.49062e+06	EKLQESTSGTGPR	4339746	1.67824e+06	6338469	7714303	5.35179e+06	3.58943e+06	5.53844e+06	7.56647e+06	2.70886e+06	4.80088e+06	2.89532e+06	2.81116e+06	7.18351e+06	5.83995e+06	3.24542e+06	3.00378e+06	4593435	5.77051e+06
sp|Q99MX0|TKTL1_MOUSE	0.255395	0.454239	0.029715	0.0333306	0.394839	0.523728	1	3.09758e+07	4.45328e+07	2.26091e+07	4.35158e+07	LIESQIQTNK	23963492	6.24715e+06	32558200	61134216	26201756	32206974	50033888	69688592	12303799	19080660	17727756	10173492	53759580	31222626	35725544	36048784	43562228	71019584
sp|P28184|MT3_MOUSE	0.25433	0.170169	0.428919	-0.340587	0.226372	0.198956	1	585418	671983	520283	850912	SC[+57.021464]C[+57.021464]SC[+57.021464]C[+57.021464]PAGC[+57.021464]EK	828361	480723	601255	431334	869115	909190	464387	445238	368831	468643	751268	510415	502260	1003254	1.05376e+06	1.14106e+06	561911	494574
sp|Q3U0S6|RAIN_MOUSE	0.253864	0.407898	0.31951	0.183317	1.47835	1.10027	6	5.94572e+06	12747361	4.48141e+06	1.12263e+07	DAVDTGDIFESFSSHPPLILPLGSSR;GSGAGGAGGPGTPGGAQR;KLPELAAGVAPEPPLPTR;LHLPVGLWINSPR;SSEPLPPPPPPPHVELR;VLADAERPLLVQDLWR	6249147	867252	5.06158e+06	11604910	11094308	12629612	15906446	11359078	1624860	6.81833e+06	5.39819e+06	1.57571e+06	6989979	5797734	12795542	9667079	14540444	13330654
sp|Q0KK59|UNC79_MOUSE	0.253799	-0.527672	0.130675	-0.412149	0.00504559	-0.011692	1	762942	756784	1.09986e+06	1.00703e+06	SVVLELLQALK	1.34063e+06	1.20302e+06	459123	48998.5	1.43077e+06	628512	837015	130844	1.71052e+06	1.20988e+06	2.26098e+06	55146.7	262763	2.78202e+06	25022.3	2.15362e+06	41515	32956.4
sp|P21107|TPM3_MOUSE	0.253484	0.286495	0.743103	-0.33809	0.149281	0.149312	4	1.3624e+07	15109564	1.11702e+07	1.90997e+07	AADAEAEVASLNR;AISDELDHALNDMTSI;C[+57.021464]SELEEELK;C[+57.021464]SELEEELKNVTNNLK	13999863	6280231	13875971	20339908	9892516	12347876	17217600	20980264	6514510	9156697	13587750	5962027	20630012	17331016	22109374	16605294	16636350	22816624
tr|A0A0B4J1K5|A0A0B4J1K5_MOUSE	0.253243	-0.347332	0.85851	0.508652	0.594571	0.715499	1	157903	259285	200885	182246	DGSHSTGDGIPDR	55059	15165.4	310905	250483	183384	328779	217177	307801	132573	171527	241998	275484	182845	176807	125512	122724	197680	288506
sp|Q3UHB8|CC177_MOUSE	0.25274	-0.277215	0.0258107	-0.0159951	0.150786	-0.125664	15	27499360	25205424	3.33252e+07	2.54864e+07	AAAHGQWEQQR;AQENYEQLQEQR;AWAAQVEER;C[+57.021464]AVKPVELLPR;EHQAHLEALAR;ELLQAIGR;EQSPLLHLDLFNFAC[+57.021464]PEAEGSR;IAALMLAR;KAEVPC[+57.021464]GAEGGR;KLQQEQNLK;LQHAAQVAEEAVQQK;RLQHAAQVAEEAVQQK;SFSLGDLSHSPQTAQHVER;SSLEASLGR;VATGLYEAYEAER	33399964	16065706	23529218	37002552	20272862	18649990	30571488	31327356	21802238	29351180	17684312	60121040	37667212	22549540	22307680	23073910	26302122	33198902
sp|Q9CQF3|CPSF5_MOUSE	0.252556	-0.309102	0.423073	0.388217	1.33494	1.41381	4	2.44691e+06	6.51956e+06	3.03156e+06	4.98142e+06	LFLVQLQEK;LPGGELNPGEDEVEGLKR;LPHVLLLQLGTTFFK;TINLYPLTNYTFGTK	2.18352e+06	1.29811e+06	2.77697e+06	3.52903e+06	5.31725e+06	11154571	5.15065e+06	4455765	2.22098e+06	1.86741e+06	5991136	2215922	2.86238e+06	2.32075e+06	6495101	6.57104e+06	4308666	5211559
sp|Q99104|MYO5A_MOUSE	0.252523	0.466034	0.0805918	0.0873321	0.323248	0.474641	91	9.29794e+08	1292015935	6.73126e+08	1216125182	AATIVIQSYLR;AISPTSATSSGR;AIVYLQC[+57.021464]C[+57.021464]FR;AKEEERPQIR;C[+57.021464]ALFEKPR;C[+57.021464]IKPNDFK;DDKNTMTDSTILLEDVQK;DFQGMLEYK;DKGEIAQAYIGLK;DKNLMNSGAK;DSPQLLMDAK;DTVFEEQIK;EEERPQIR;EMTETMER;ETLEPLIQAAQLLQVK;FPFTFDEK;GAELEYESLK;GAELEYESLKR;GEIAQAYIGLK;GEIQSLKEENNR;GTDDTWAQK;HADYLNDDQK;IEASLQHEITR;ILAGILHLGNVGFASR;ISAAGFPSR;KDSPQLLMDAK;KEEQVFR;KLATATETYIKPISK;KLVEETK;KVPLDMSLFLK;LAT…	610586240	164369328	978856000	1965364350	778524160	921163260	1452789380	2015586940	339506720	575938500	585420670	341106144	1523659650	926549630	923619070	839834370	1475603580	1915019260
sp|P01831|THY1_MOUSE	0.252339	0.41297	0.0656597	0.150969	0.615627	1.41843	6	22910130	61237367	1.72072e+07	5.51532e+07	DNSIQHEFSLTR;HENNTKDNSIQHEFSLTR;HVLSGTLGIPEHTYR;KHVLSGTLGIPEHTYR;VTLSNQPYIK;VTSLTAC[+57.021464]LVNQNLR	14587938	11867872	16593418	48591292	16883720	25417828	61787952	140859968	8437891	10875601	19223466	12580260	34918960	19732180	24171082	29822904	85747248	116292408
sp|Q9EQU5|SET_MOUSE	0.251869	0.629852	0.11686	0.218248	0.712808	1.20365	1	103276	237868	66741.5	204473	IDFYFDENPYFENK	31870.9	51232.9	114952	215049	58063.2	141396	350618	401393	21831.6	17037.2	43010.9	18772	233056	65818.8	67749.9	148783	345272	394741
sp|Q8K310|MATR3_MOUSE	0.250087	-0.249757	0.235221	0.172647	0.672103	0.46243	3	1.19013e+06	1.63983e+06	1.41507e+06	1.45488e+06	GDTDQASNILASFGLSAR;IGPYQPNVPVGIDYVIPK;ITPENLPQILLQLK	1046950	465315	1.64101e+06	1607233	1.50429e+06	2.09758e+06	1.63029e+06	1.32716e+06	934748	1.12538e+06	1.08565e+06	2.26211e+06	1667453	517789	1.46392e+06	2.02861e+06	1.64892e+06	1.61516e+06
sp|Q9Z0U0|XPR1_MOUSE	0.249927	-0.278275	0.344678	0.164016	2.0125	1.12241	5	5.20458e+06	1.13309e+07	6.31182e+06	1.01132e+07	FAEHLSAHITPEWR;FATLQNELQSSLDVQK;INQLISETEAVVTNELEDGDR;QYIQYEAFK;YNQSISLR	6899830	3.15328e+06	4.34369e+06	6.4215e+06	9981432	15410700	10615117	9316284	4819085	7762511	10468038	1.78192e+06	6727543	7.13452e+06	9859807	11368652	10431188	11772008
sp|Q8C8N2|SCAI_MOUSE	0.249739	-0.230089	0.0212213	0.0163805	1.9117	-1.96943	22	161518372	4.12442e+07	1.89446e+08	4.07786e+07	ALQDQSQR;DETVENPHLQK;DIAQLLTHSR;DLPQYGQK;ELSDEIEDYTHR;EPMNLASQMNKPGIQEPADKPTR;FIVVC[+57.021464]LLLNK;FSELTVDMFR;HILELASILDVR;IGQLYYHYYLR;KPLFIVVDSSNSVAYK;NFTNLFGQPLVC[+57.021464]LLSPTAYPK;NYPESYPQLPR;QLFNGLR;QWQSYFGR;SDGEGPYDFGGVLTNSNR;SIDQAFLQFFGDEFLR;SYYSQVNKEDRPELVVK;TFDVYTK;TSETSYLNEAFSFYSAIR;TVTDFC[+57.021464]YLLDK;WQIGEIASK	189186336	99147976	241817696	115921480	54241148	43445832	47772300	19517702	183668544	279412896	169133152	90022080	224994032	50172716	39769052	32278566	44579172	37093508
sp|Q5DTY9|KCD16_MOUSE	0.24903	-0.252798	0.193653	-0.0638029	0.204496	-0.172994	11	4.22362e+07	37463474	5.03251e+07	39157470	EAEYFQLPDLVK;EKLSIEEELEK;GPVQLIQQSEMR;HPWQSELLR;HSTLISIPHSLLWK;LLAPEDVK;QSNIQTLDRPIK;QSNIQTLDRPIKK;QVVLPDHFPER;RDTANDLAK;WGFITVGYR	50175876	15251279	55755188	47762296	35753568	41580420	36591672	35928236	36451008	75286256	44518340	26434126	68935592	31224070	40005328	35910160	40044948	48602844
sp|P98203|ARVC_MOUSE	0.2488	0.871736	0.0329926	0.156295	0.0198062	0.104306	2	13376.5	14379.4	7310.09	12903	GLPLLVALLDHPR;GLPVLVELLQSETDK	0	0	40111.3	13394.6	0	0	0	57517.6	0	0	0	11659	24891.5	0	0	0	34859.8	29655.3
sp|Q80YN3|BCAS1_MOUSE	0.248653	0.384711	0.319665	-0.294826	0.605706	0.693926	9	1.88564e+07	30503619	1.44427e+07	3.74199e+07	ADSVC[+57.021464]DGHAAGQK;ANFTPQETR;DTENSPTTSANLK;HKDTENSPTTSANLK;MSDAQVQTDPVSIGPVGK;QSLGGFLK;SC[+57.021464]SPPPPPPEPTSEGR;TLVSPNKTETK;TPSPPEPEPAGTAQK	14019156	3629406	20798784	36978280	15170028	31010214	43455760	32378474	7392620	15853955	15477007	7.35594e+06	26134128	15971496	58319780	41117308	33739376	37951624
sp|Q52KF3|SPIR1_MOUSE	0.248417	0.442066	0.135203	0.125242	1.43649	1.48563	7	4.58452e+06	1.28385e+07	3.37457e+06	1.1771e+07	ENGLSAAQQGSAQR;FLPISSTPQPER;GDESSTDLEDLK;LPSKPYSTLPIFSLGPSALQR;LRPVSPEEIR;NVGESSMVNGGLTSQTK;SRPPLNPVSAR	3.25966e+06	1.11919e+06	3604805	10354431	7406794	11272638	14159300	18515294	1.5326e+06	3.5001e+06	4.69959e+06	1.44877e+06	5691816	6217059	10141227	11252202	13311134	17933300
tr|B2RWC4|B2RWC4_MOUSE	0.247625	0.411933	0.130186	0.209199	0.598699	0.815254	2	2.18662e+06	3.84759e+06	1.6435e+06	3.32823e+06	ALAGATSLAQLNLNLGVVSSPSR;ELTLSANPGITPK	872517	673264	2.62589e+06	4574811	2.09216e+06	2.69869e+06	4.28145e+06	6318071	1.3287e+06	1149271	1.39817e+06	1.23794e+06	3.10341e+06	1.64419e+06	1.33918e+06	1618930	5481951	6556925
sp|Q9D115|ZN706_MOUSE	0.246969	0.249807	0.55753	-0.541466	0.286862	-0.293581	1	1.30659e+07	1.06602e+07	1.09886e+07	1.55153e+07	AALIYTC[+57.021464]TVC[+57.021464]R	13358792	5527995	18347682	15029282	9277245	5310242	12534116	15519040	8237071	16243990	9005891	5.36876e+06	16087133	21272678	15349098	3.35507e+06	17456046	20143776
sp|Q91YL3|UCKL1_MOUSE	0.246628	-0.540006	0.0540347	0.175991	0.783562	2.23382	1	12763.1	60035.1	18557.3	53140.6	IGTILIQTNQLTGEPELHYLR	28900.3	0	8209.69	13942.5	24162.3	88355	0	127623	15169.7	42413	23651.3	0	11552.5	0	145235	0	0	120468
sp|Q9QZB7|ARP10_MOUSE	0.244976	0.601526	0.509238	-2.23588	0.470045	-1.40754	1	1.42368e+06	536663	938287	2.52796e+06	TAVVIDLGEAFTK	732636	3.85767e+06	203543	900881	1.19516e+06	355825	287933	307732	2.14565e+06	427255	328497	925616	864412	8805365	597603	618487	577322	2.04101e+06
sp|Q9D6R2|IDH3A_MOUSE	0.24348	-0.305174	0.0264471	0.0375857	0.902109	0.765705	6	1.22477e+07	2.08235e+07	1.51328e+07	2.0288e+07	APIQWEER;ENTEGEYSGIEHVIVDGVVQSIK;IAEFAFEYAR;SNVTAVHK;TPIAAGHPSMNLLLR;TPYTDVNIVTIR	8249542	7695371	15093259	17952514	12112162	15899600	29632492	25649728	11342539	9895059	9949188	29961640	14515708	12891281	12888712	9588251	34767868	31303880
sp|Q6ZWR6|SYNE1_MOUSE	0.243183	-0.180258	0.1057	-0.0526865	0.0800329	-0.0755081	1	2.7318e+06	2.5925e+06	3.09537e+06	2.68893e+06	LLDPEDVDVDKPDEK	2.55174e+06	1.13921e+06	3.80862e+06	3.42764e+06	2.53491e+06	3.18853e+06	2.25221e+06	2.39435e+06	2.55528e+06	3.55535e+06	3387134	2.28056e+06	3698525	2311818	2.60684e+06	2.21323e+06	3633962	2.67879e+06
sp|Q8VCW2|K1C25_MOUSE	0.241663	-0.878833	0.231739	1.19154	0.175878	0.935945	1	48393.7	92584.2	88990.6	40536.7	TLQTLEIELQSLLATK	31527.8	405.461	0	161642	0	8332.75	0	362004	0	0	155755	265471	23727.2	0	0	0	202683	0
sp|P63044|VAMP2_MOUSE	0.239815	-0.206294	0.0525456	0.0207074	1.61913	0.774341	2	6.54337e+06	1.11918e+07	7.54923e+06	1.10324e+07	ADALQAGASQFETSAAK;LQQTQAQVDEVVDIMR	10631596	5.9181e+06	4.0221e+06	5601703	12013262	10682077	12358387	9713660	10850660	8820365	7.12018e+06	5.31232e+06	5.64261e+06	12847724	12708694	10932352	8451600	10221401
sp|P62911|RL32_MOUSE	0.239391	-0.654949	0.00557775	0.01166	0.0883255	-0.248391	1	274350	230958	431981	229099	SYC[+57.021464]AEIAHNVSSK	48549.9	20805	680547	347500	0	178472	362243	383116	164366	143588	222992	1.23204e+06	396919	192793	43352.6	127493	372056	409799
sp|Q9JKC6|CEND_MOUSE	0.237441	-0.199293	0.299327	0.239578	0.605909	0.547945	3	2.69142e+06	3.93486e+06	3.09011e+06	3.3328e+06	GPGDGAEEDESNTGGR;QEQAAAPGPAATK;VPQATAEAK	4547193	2.29808e+06	2419294	1.50111e+06	4308755	3582963	5651618	2.19609e+06	3751795	3677984	3.29655e+06	2.7654e+06	1.95883e+06	4523926	3.94433e+06	3.92778e+06	2.14923e+06	2.11871e+06
sp|Q50L43|PA24D_MOUSE	0.237346	0.296941	0.368504	0.336055	0.605568	0.425582	1	2.41619e+06	3.24522e+06	1.96672e+06	2.57088e+06	ADLLSQADPYVTVQLPTASGMK	1.42633e+06	1473599	3.05462e+06	3.71022e+06	3.18811e+06	2.42984e+06	3.82135e+06	3.5416e+06	1842651	1.30322e+06	511070	2739027	3.43766e+06	1.07726e+06	1.45422e+06	2.07191e+06	3707817	4.5432e+06
sp|P62830|RL23_MOUSE	0.236368	-0.254018	0.126623	0.128455	0.147912	-0.203046	5	4.65554e+07	40443354	5.55184e+07	36998016	EC[+57.021464]ADLWPR;GSAITGPVAK;ISLGLPVGAVINC[+57.021464]ADNTGAK;LPAAGVGDMVMATVK;NLYIISVK	51607936	21816680	79834032	32962922	66455712	40690808	30877988	23748908	55382316	53221748	28806364	88050336	52131364	45443840	49584224	19944248	29294488	40723280
sp|Q8K3I4|MYRIP_MOUSE	0.235785	-0.192551	0.160432	-0.140169	1.59635	1.15529	3	777301	1.73128e+06	888286	1907926	ALHTAQVSDNVSETDISNETQNSR;LDLSGLTDDETEHVLQVVQR;LLEEAALPSWR	931456	283145	804390	1090211	1.34342e+06	1.26189e+06	2.42718e+06	1.89261e+06	618077	905289	1.07334e+06	703193	1141528	1.36996e+06	1.40576e+06	1.43405e+06	2530029	2.79984e+06
sp|Q99J99|THTM_MOUSE	0.235262	-0.198078	0.500462	0.213342	1.53117	0.843272	2	1.22692e+06	2.20124e+06	1.40749e+06	1898650	ALVSAQWVAEALK;SHSEPAEFSAQLDPSFIK	931955	686800	1.35067e+06	1.93826e+06	1.70812e+06	2636573	2.03714e+06	2423130	1.16064e+06	1.36611e+06	2.09107e+06	1.12901e+06	1.2906e+06	1.41836e+06	1.50326e+06	1.98219e+06	2.34062e+06	2248829
sp|P58468|F207A_MOUSE	0.234351	-0.359083	1.09116	-0.469625	0.491872	-0.5601	2	3.15983e+06	2.14317e+06	4.05283e+06	2.96775e+06	AAVRPDGDSAPGPVPR;DALPELQELEAGR	2246009	2286952	5.94522e+06	2.16113e+06	2.38077e+06	2.37245e+06	1.69726e+06	2.12219e+06	4504273	2.8364e+06	1.42188e+06	8273690	3.22789e+06	3439331	3.99632e+06	2796785	2.14878e+06	2.45754e+06
sp|Q91XM9|DLG2_MOUSE	0.234036	-0.194097	0.119126	-0.0701608	2.12867	-1.36643	11	3.54914e+07	1.37654e+07	4.06025e+07	14451345	DSGLPSQGLSFK;FIEAGQYNDNLYGTSVQSVR;GDIPGLGDDGYGTK;GDQILSVNGIDLR;GNSGLGFSIAGGTDNPHIGDDPGIFITK;GQEDLILSYEPVTR;IIPGGAAAEDGR;INDDLISEFPDK;LQVAQLYPIAIFIKPK;LVIEEQSGPFIWIPSK;VNEVDVSEVSHSK	33893760	21909510	48097428	38065080	13495033	11774483	15822037	13969913	37299336	45183848	17966736	44040828	58521680	12772656	10886151	11120512	18065220	19412186
sp|Q62261|SPTB2_MOUSE	0.233247	-0.152199	1.09632	-0.283608	0.448627	-0.287322	104	671082799	549899976	745748916	669357504	AELFTQSC[+57.021464]ADLDK;AFEDEMSGR;AKDEQSAVSMLK;ALVADSHPESER;AQTLPTSVVTITSESSPGK;AQTLPTSVVTITSESSPGKR;DALLSALSIQNYHLEC[+57.021464]NETK;DASVAEAWLLGQEPYLSSR;DGLNEAWADLLELIDTR;DGMAFNALIHK;DLDDFQSWLSR;DLMLWMEDVIR;DLVAIEAK;DQNTVETLQR;DTGNIGQER;DVEDEILWVGER;DVSSVELLMNNHQGIK;EAASELLMR;EAEKLESEHPDQAQAILSR;EAIC[+57.021464]EVALDYK;EASLGEASK;EGEDMIAEEHFGSEK;EGMQLISEKPETEAVVK;EIEELQSQAQALSQEGK;EIGQSVDEVEK;E…	660293120	350755456	901086910	772195710	513038912	538696320	636172160	511692512	635576000	592347840	747970750	757496450	995353540	592953220	632237700	566766270	805648510	749181820
sp|Q8BI08|MAL2_MOUSE	0.232552	-0.221403	0.0403631	0.062256	1.27464	1.44394	1	1.4661e+06	3.98872e+06	1.70928e+06	3.82026e+06	VTLPAGPDILR	1.21052e+06	1.21388e+06	1.21821e+06	2.2218e+06	2.08634e+06	2.45386e+06	5.16462e+06	6250063	1.24864e+06	1.29644e+06	1.67267e+06	1.37226e+06	2.95639e+06	2.06661e+06	1.96573e+06	2.65812e+06	5385229	7025590
sp|P84075|HPCA_MOUSE	0.232375	0.649396	1.0458	3.921	0.070846	-0.223735	3	7.37205e+07	6.31302e+07	4.70003e+07	4.16771e+06	ENTEFSELELQEWYK;IYANFFPYGDASK;TFDTNSDGTIDFR	3098104	2553223	134814224	154416336	116518096	4467733	127737008	3.7979e+06	105510416	116542656	3.90989e+06	4.60907e+06	4.42943e+06	2.98628e+06	3.70321e+06	4342109	4808086	4.99885e+06
sp|P47708|RP3A_MOUSE	0.232177	-0.172469	0.00171976	0.00113007	1.22323	0.557012	11	2.07865e+07	3.05815e+07	2.34261e+07	3.05576e+07	DSEGWDHAHGGGTGDTSR;GMALYEEEQVER;GSHGPPTR;NPVWNETLQYHGITEEDMQR;RPPGQKPGPDLTSAPGR;SGAWFFK;SLDISVWDYDIGK;SNDYIGGC[+57.021464]QLGISAK;TGPAGGFQAAPHTAAPYSQAAPAR;TKPQQPAGEPATQEQPTPESR;TLNPEFNEEFFYDIK	26049276	11767438	25348392	19980920	31811590	36840552	29619586	24054306	19785752	23522156	34458796	15267222	24096540	23411042	43787668	31760584	26569272	27259250
sp|Q6PEM6|GRM2B_MOUSE	0.230649	0.168432	0.0085034	-0.0113151	0.137588	0.104621	1	97073734	104374824	8.63771e+07	1.05197e+08	SPTAQSPTSSVEAESPDQK	89471928	62157008	124157232	112508768	96598688	112684072	69077272	139139264	84071576	46696708	87086808	86504880	127525416	81985472	25643826	113011384	117002712	188339888
sp|Q9Z351|KCNQ2_MOUSE	0.230065	-0.187947	0.160144	-0.108494	1.84091	0.917406	1	2.60644e+06	4.92282e+06	2.9691e+06	5.30731e+06	LIPPLNQLELLR	2.07429e+06	1.51673e+06	3101622	3.73311e+06	3.95987e+06	4.42453e+06	5.24832e+06	6.05857e+06	2542476	1.69164e+06	3930006	2.90664e+06	3774754	3.87898e+06	3.70715e+06	4.91723e+06	6642245	7390926
sp|Q8CGK3|LONM_MOUSE	0.230006	-0.324596	0.035483	0.0535472	1.25316	1.00039	3	1.05897e+06	2.11852e+06	1.32616e+06	2.04133e+06	DIFPIAFPR;DIIALNPLYR;VLEFIAVSQLR	499889	515527	1486934	1.73353e+06	1.28894e+06	2.15168e+06	2.79427e+06	2.23918e+06	974138	703979	1145861	2.61267e+06	1.19417e+06	1.22331e+06	1.11216e+06	812528	3.89062e+06	3168025
sp|Q60902|EP15R_MOUSE	0.229579	-0.15237	0.155446	-0.0775272	0.648539	0.344148	8	5.19021e+06	6.58845e+06	5768362	6.95219e+06	C[+57.021464]QDETQTISSLK;ELDDISQEIAQLQR;GTPIPDSSSTLASGEFTGVK;LDPFESSDPFSSSSISSK;LPLDVLGR;LQQEETQLEQSIQAGR;NDPFTSDPFTK;TQIQSQESDLK	4.91121e+06	2.89743e+06	6.32085e+06	6.63133e+06	5459700	8188669	6643150	6062298	5.63083e+06	5.00453e+06	7014968	3959307	7232179	5.86576e+06	5496272	8449318	6360515	8589074
sp|Q8BYI9|TENR_MOUSE	0.228846	-0.177296	0.0102163	-0.011732	0.706955	0.489836	4	2.81325e+06	3.9506e+06	3.18111e+06	3.98286e+06	AAIENYVLTYK;ELIVDAEDTWIR;ITFTPSSGISSEVTVPR;LDSSVVPNTVTEFAITR	2.08245e+06	1.54141e+06	3755256	3873865	2.78552e+06	3.57679e+06	5222156	4.21794e+06	2881212	2.72529e+06	2.5519e+06	4.50725e+06	3239909	2701357	2597984	2.61244e+06	6699630	5302876
sp|D3Z7P3|GLSK_MOUSE	0.227712	-0.299979	0.00885488	0.016997	0.858212	1.32314	1	203408	508947	250421	502987	DSPGETDAFGNSEGK	109895	86156.3	280448	337131	182320	319892	943647	589931	266535	151568	132049	447058	254893	293361	261517	220010	784670	955375
sp|P09602|HMGN2_MOUSE	0.227324	0.476997	0.0220777	-0.0404701	0.46253	-0.925006	2	6.20339e+06	3.26719e+06	4.45696e+06	3.36014e+06	DANNPAENGDAK;VKDEPQR	3032137	1.31162e+06	12565744	7904042	2.07788e+06	786066	6936439	3.26837e+06	766687	2829936	2.80405e+06	4.05221e+06	11831892	1.74425e+06	2.28773e+06	2469291	5589586	4709822
sp|Q9CQX8|RT36_MOUSE	0.226398	-0.262221	0.282367	-0.417987	1.4051	1.04923	4	7.96068e+06	1.64741e+07	9.54744e+06	2.20104e+07	GSTSPDLLMHQGPPDTAEIIK;KPMSQEEMEFIQR;LSASEALGSAALPSHSSAISQHSK;VVQVVKPHAPLIK	11955865	3.31727e+06	6558363	10011232	11226180	22933552	18375398	13361228	7105996	10693947	16794376	5113885	8.02898e+06	12510644	49415272	19399044	13354520	15372567
sp|P62897|CYC_MOUSE	0.226397	0.314365	0.249221	-0.397743	0.272833	0.366226	2	1.78106e+06	2.29574e+06	1.43234e+06	3.02452e+06	ADLIAYLK;TGQAAGFSYTDANK	1513631	3577410	980852	1.05235e+06	2.01697e+06	2.6097e+06	3.4277e+06	1128597	1.05721e+06	1.90711e+06	1.9522e+06	505672	1739493	3246392	6734623	2.38241e+06	1.33027e+06	1.42889e+06
sp|P35438|NMDZ1_MOUSE	0.226138	-0.182815	0.0770822	-0.0779454	1.59696	-1.12167	8	22515327	1.03472e+07	2.55571e+07	1.09216e+07	AITSTLASSFK;IIWPGGETEKPR;IPVLGLTTR;IVNIGAVLSTR;VEFNEDGDRK;VIILSASEDDAATVYR;YAPDGIIGLQLINGK;YQGLTILVK	17750688	14843612	32318748	25148260	9188019	7445582	12033139	12722017	22620282	27330884	13018867	29718084	35097192	8848003	6.14388e+06	7.3191e+06	16372516	15924499
sp|Q7TNR6|IGS21_MOUSE	0.225681	0.753582	0.0388391	0.127621	0.408937	1.23851	2	555277	1.3102e+06	329351	1.19928e+06	LIVFENPNIPR;TPGSDGTVEVR	0	0	607594	1613512	56740.9	299092	1.71019e+06	3.17478e+06	47515.7	0	143218	355583	1.10044e+06	67965.4	20230.3	298795	2.27278e+06	3.33662e+06
sp|Q8VI75|IPO4_MOUSE	0.223705	0.849946	0.224665	0.584624	0.4876	1.6059	1	20742.6	63137.6	11508.1	42101.6	LLGLLLPLLAR	0	0	64580.5	18390	0	22631	64857.7	165062	0	0	0	45441.9	12098.7	67802.7	0	0	85584.2	57121.3
tr|E9PX14|E9PX14_MOUSE	0.223091	0.435851	0.203677	-0.169674	0.119381	-0.205289	1	7.42965e+06	6.44421e+06	5.49242e+06	7.24848e+06	KLQHLQEEK	5649736	794234	9565097	13709517	4501316	4677382	6.21709e+06	10381075	2292711	4.84105e+06	4423876	1.76095e+06	14143510	6865556	5868366	5.18263e+06	8.03009e+06	10295751
tr|A0A075B5Y6|A0A075B5Y6_MOUSE	0.22268	-0.106367	0.673605	0.275568	0.59844	0.294592	2	13616166	1.67007e+07	1.4658e+07	1.37969e+07	QRPGQGLEWIGWIYPRDGSTK;QVQLQQSGPELVKPGASVK	11243086	9153401	17507438	16560739	13544729	20129800	16536849	16591592	16731694	13980223	13753130	14950239	13874667	16158552	9918664	10560377	17817208	14529708
sp|Q8CHG7|RPGF2_MOUSE	0.22258	0.162285	0.0646027	-0.0251572	0.601661	0.255509	4	3.20465e+06	3.82558e+06	2.86371e+06	3.89287e+06	ILSLSEEGSLER;ISILPQKPYNDIGIGQSQDDSIVGLR;NVLSGQNLQPPVIPLFPVIK;YSIPDLAVDVEQVIGLEK	3444615	1.95331e+06	3.92066e+06	3.50002e+06	3.33282e+06	3722513	3805518	4441454	2.29868e+06	3.21241e+06	3.93662e+06	1.49172e+06	3.37909e+06	2.90845e+06	4.40421e+06	3666964	4232306	4252408
sp|Q61879|MYH10_MOUSE	0.222445	0.37815	0.0774644	-0.0688538	0.073731	-0.120661	119	2.73366e+09	2.51433e+09	2103343432	2637236660	ADMEDLMSSK;AKLQELEGAVK;ALEEALEAKEEFER;ALEQQVEEMR;AMVNKDDIQK;ARDEVIK;ASRDEIFAQSK;ATISALEAK;AVIYNPATQADWTAK;DAAGLESQLQDTQELLQEETR;DELADEIANSASGK;DHNIPGELER;DLEAQIEAANK;DLSEELEALK;DVEALSQR;EEELQGALAR;EIFMQVEDER;EIFMQVEDERR;ELDDATEANEGLSR;ELEAELEDER;ELEAELEDERK;ELQAQIAELQEDFESEK;ELQAQIAELQEDFESEKASR;EQADFAVEALAK;EQEVAELK;EQEVAELKK;FLSNGYIPIPGQQDK;GDDETLHK;GDEVMVELAENGK;GDEVMVELAENGKK;GGPISFSSSR;HADQY…	2288846080	415853472	3274044670	4955898900	1547732610	1916419580	2888822270	3704339970	1025262340	2043351940	2037435260	742271620	4668396000	2061440900	2462685440	1997455870	2810456830	3854144260
sp|O08583|THOC4_MOUSE	0.22243	0.272099	0.596031	-0.476377	0.22541	0.206228	9	204601026	236041624	1.69433e+08	328391764	AAVHYDR;KAAVHYDR;MDMSLDDIIK;NRPAPYSRPK;QLPDKWQHDLFDSGFGGGAGVETGGK;QQLSAEELDAQLDAYNAR;QYNGVPLDGRPMNIQLVTSQIDTQR;SLGTADVHFER;WQHDLFDSGFGGGAGVETGGK	309930016	63084232	255084800	190305056	287053376	204013120	228288192	224811808	167211104	259615744	131554720	47387276	241396128	366383712	537164100	142844960	314590720	280975328
sp|Q922Q4|P5CR2_MOUSE	0.222295	-0.598408	0.0943666	-0.22128	0.77147	-1.69321	10	5.52186e+07	1.70757e+07	8.36034e+07	1.99063e+07	DNVC[+57.021464]SPGGATIHALHFLESGGFR;EGATVYATGTHALVEDGK;ELQSMADQEK;HIVVSC[+57.021464]AAGVTISSVEK;IIASSPDMDLPTVSALR;LESPTVSTLAPPSSGK;LGAQALLGAAK;MLLDSEDHPGQLK;SLLINAVEASC[+57.021464]IR;VKLESPTVSTLAPPSSGK	11261990	50268656	121077904	38265824	5.52215e+06	5.58253e+06	24102590	33095460	96743344	9869731	14351948	237987200	59064848	11077040	4.92499e+06	5465695	45175732	32887924
sp|P23242|CXA1_MOUSE	0.221621	0.178675	0.142328	0.205863	0.101822	-0.131793	4	16738153	1.52768e+07	1.47884e+07	1.32453e+07	MGQAGSTISNSHAQPFDFPDDSQNAK;QASEQNWANYSAEQNR;SDPYHATTGPLSPSK;VAAGHELQPLAIVDQRPSSR	19841344	9674424	16903106	20533738	8380569	7036072	18989608	26701144	15598251	18970480	8624530	9643588	21105134	10946890	7246227	6700596	18578110	22754818
sp|O35127|C10_MOUSE	0.221348	-0.3774	0.500303	-0.481011	1.11053	1.42008	2	757483	2.02703e+06	983969	2.82916e+06	MLQFVLPVATQIQQEVIK;VVLAEVIQAFSAPENAVR	1.25115e+06	730694	731064	317024	2.76048e+06	3.22383e+06	1.02506e+06	1.09874e+06	1.32632e+06	697233	2.12505e+06	383550	387694	3504366	3.97369e+06	3.31954e+06	1864970	1.48324e+06
sp|Q80TZ3|AUXI_MOUSE	0.220144	-0.155712	0.861073	0.360361	1.47595	0.663071	1	443181	701755	493691	546646	AITVSPVPFFNK	390750	238058	665290	478626	635514	722416	774826	674263	454107	440712	571647	618050	383939	388117	463132	410473	745624	725881
sp|Q68EF6|BEGIN_MOUSE	0.220011	0.235823	0.148873	0.0704489	0.433909	-0.38446	1	3.33575e+06	2.5554e+06	2.83272e+06	2.43362e+06	VSELPSDFQQR	5044276	1.53877e+06	2.79975e+06	3.9602e+06	3.17848e+06	1.8879e+06	2752055	2403179	3.08533e+06	4.41956e+06	1.33745e+06	1783230	3.53804e+06	2.99463e+06	2.6586e+06	1.98118e+06	2.35034e+06	2.18334e+06
tr|G3X9N3|G3X9N3_MOUSE	0.219955	0.655092	0.385527	0.455638	0.140705	0.341471	3	1.50402e+06	1.90567e+06	955107	1.38959e+06	ALLITGIPER;EFLALVTVTDK;SGVPDLVALLAVR	461049	52786.8	1189599	4312654	683000	1622225	2.37531e+06	2.94214e+06	220105	620263	1.01266e+06	152476	2.77003e+06	766144	792183	860622	2195717	2.33328e+06
sp|Q9CQ75|NDUA2_MOUSE	0.21929	-0.136717	0.302062	-0.168025	0.0350023	-0.0290146	1	2.9496e+06	2.89087e+06	3.24279e+06	3.24795e+06	TVSLNNLSADEVTR	4.21699e+06	2371928	2.38193e+06	2.82754e+06	1.96534e+06	2.79296e+06	3.82765e+06	2977527	3.65398e+06	3.06388e+06	4171135	3167614	2157320	3.78664e+06	4263989	2.82436e+06	2.62503e+06	2739704
sp|Q68FH0|PKP4_MOUSE	0.218919	-0.186121	0.535541	-0.174481	0.113355	0.114881	8	10458876	1.13258e+07	1.18991e+07	1.27818e+07	AAAQVLNTLWQYR;AQSPSYVTSTGVSPSR;LELEVPQAR;LLGLNELDDLLGK;QTSNPNGPVPQYQTTTR;SSYASQHSQLGQELR;TPQEDQWDGVGPIPGLSK;VASPSQGQVGSSSPK	9455049	4398741	16512581	11469133	13814749	11049977	12716651	7.72169e+06	9550951	12146860	11075590	9929588	16792378	13261875	13609873	11207433	13508047	12321731
sp|Q3UHD3|MTUS2_MOUSE	0.218919	0.367446	0.130238	-0.0602224	0.369624	0.429484	1	440215	592860	341234	618131	LQQQFQAESAR	450822	40247.4	373836	895953	535207	593085	557952	685195	163523	338338	415041	168600	620666	428298	696265	686422	532350	747321
sp|Q6QWF9|CK2N1_MOUSE	0.218457	-0.249645	0.0506191	-0.0568332	1.0914	0.8105	1	2.46675e+06	4.32623e+06	2.93276e+06	4.50006e+06	LQDTNNFFGAGQSK	2.78379e+06	2.95288e+06	2.53542e+06	1.59492e+06	6.79044e+06	3.22418e+06	3.9061e+06	3.38422e+06	2.67056e+06	2.12174e+06	5.77913e+06	2.01698e+06	2.07535e+06	7884312	3.69837e+06	3.34416e+06	3640274	3.9332e+06
sp|P61205|ARF3_MOUSE;sp|P84078|ARF1_MOUSE	0.218287	-0.105285	1.42267	0.498423	1.29321	0.514943	2	5715734	8.16743e+06	6.14845e+06	5.78156e+06	DAVLLVFANK;HYFQNTQGLIFVVDSNDR	4.746e+06	4.4394e+06	7035440	6642092	8082204	7.72916e+06	10255775	6.60258e+06	5.90153e+06	6008409	4.8322e+06	7865987	6134142	5530638	4847414	4.64508e+06	7.84375e+06	6040924
sp|Q80TK0|K1107_MOUSE	0.217998	-0.327298	0.213796	-0.268674	2.17631	1.64935	9	3.66218e+06	1.1488e+07	4.59479e+06	13839576	DSTC[+57.021464]PASVGPSSR;ESPESDTGSATTSSDDIKPR;GLSASAPQTAAK;GSQQLFPENEEVISK;GVQNQEVETTGARPK;IEGLSSTVVGRPSR;SAPPTLAQAQGSQGESPHSVK;SDGLGASGHASSTNR;VLTANLNVQAR	4.10376e+06	1.27233e+06	3.07529e+06	6197316	9117904	16055060	11625609	9153373	2434251	3.93295e+06	7599737	1.38809e+06	7.61893e+06	4647148	26059076	17583452	9644114	11264090
sp|P59999|ARPC4_MOUSE	0.217746	-0.127033	0.570768	-0.163202	1.79987	-0.918455	5	114242140	60442700	1.24758e+08	6.76819e+07	AENFFILR;ELLLQPVTISR;HNKPEVEVR;IVAEEFLK;VLIEGSINSVR	107149072	74148608	151098496	124572384	60421952	61604292	62299752	57444804	137757632	98306688	100535760	126236080	160952016	80038608	60332388	52430600	78248064	67359912
sp|Q9QZ06|TOLIP_MOUSE	0.217599	-0.183595	0.259139	-0.113132	0.194576	-0.146806	1	3.99772e+06	3.61094e+06	4.54026e+06	3.90549e+06	GPVYIGELPQDFLR	3.40865e+06	2.24292e+06	4.61931e+06	5720024	2.97613e+06	3.69373e+06	3.9769e+06	3.79698e+06	3.36295e+06	3100463	6194993	3.95871e+06	6.08416e+06	2970547	3.14594e+06	3.93277e+06	4.6539e+06	4.8243e+06
sp|P01750|HVM06_MOUSE;tr|A0A075B5Y1|A0A075B5Y1_MOUSE	0.216882	-0.175046	0.99175	0.32458	0.557389	0.3796	2	4.12651e+07	53685046	4.65883e+07	42869156	QRPGQGLEWIGR;QRPGQGLEWIGRIHPSDSDTNYNQK	26799662	21719060	60403112	56138408	46842904	50775232	55906352	61215696	40962296	37721704	52020340	60070812	42166240	34902732	33852204	39258080	56851432	49481332
sp|P98086|C1QA_MOUSE	0.216517	-0.309312	0.0521303	0.0412873	0.598963	-0.650844	6	288259596	183594708	3.57187e+08	1.78415e+08	DQPRPAFSAIR;DSLSFSNTNNK;GDEVWIEKDPAK;GLFQVLAGGTVLQLR;QNPMTLGNVVIFDK;RGDEVWIEK	235148608	171948256	528383232	217558288	209576352	163754624	209422160	151625696	347888032	305145120	123465776	699151170	310286240	250230448	158866560	90113032	231336672	161528480
sp|P63276|RS17_MOUSE	0.215876	0.263726	0.583974	-0.272047	0.00918384	-0.0128347	10	261046638	258734584	2.17435e+08	3.12427e+08	DNYVPEVSALDQEIIEVDPDTK;DNYVPEVSALDQEIIEVDPDTKEMLK;IAGYVTHLMK;LGNDFHTNK;LGNDFHTNKR;LLDFGSLSNLQVTQPTVGMNFK;LQEEERER;RDNYVPEVSALDQEIIEVDPDTK;VC[+57.021464]EEIAIIPSK;VC[+57.021464]EEIAIIPSKK	449364960	117113928	186277840	291429824	204945952	172578656	367552576	289861152	210578432	343159392	220655824	64669608	248110032	331394208	348934720	242487424	327709472	311609760
sp|P56959|FUS_MOUSE	0.214871	-0.260811	0.391906	-0.359384	0.665307	-0.354665	7	3.22262e+07	25202529	38611862	3.23318e+07	AAIDWFDGK;AAIDWFDGKEFSGNPIK;APKPDGPGGGPGGSHMGGNYGDDR;C[+57.021464]PNPTC[+57.021464]ENMNFSWR;EFSGNPIK;LKGEATVSFDDPPSAK;TGQPMINLYTDR	23672164	33103482	43838084	28291008	24024328	26689930	31446396	18649462	37396096	19786772	29535450	77003792	29337200	16137727	48133748	49027328	24745952	23614128
sp|Q6ZWV3|RL10_MOUSE	0.214827	-0.204023	0.145958	-0.0717958	0.366572	-0.339538	5	1.04247e+07	8.2386e+06	1.20083e+07	8.65897e+06	EHVIEALR;FNADEFEDMVAEK;GAFGKPQGTVAR;LIPDGC[+57.021464]GVK;VHIGQVIMSIR	9092261	5040868	17237720	10328060	6980005	8.20653e+06	9389279	8378595	12230139	10784441	6914642	17651098	12461204	10590379	5628868	7.69539e+06	9532874	9847335
sp|Q8BTU1|CFA20_MOUSE	0.214105	0.603559	0.0552251	0.157792	0.000772827	-0.00232992	1	103831	103663	68334.2	92923.5	LPFLVMIIK	14472.5	15049.2	193985	191817	25011.1	19457.9	139430	230754	13348.1	14592.3	29384.1	44631	239715	37045.6	16546	0	193838	217188
sp|Q14BI2|GRM2_MOUSE	0.212505	0.538832	0.371253	0.768111	0.481159	1.03043	1	237883	485907	163741	285318	DTHALEQALDFVR	33706.8	22124.9	295376	600324	108272	287637	565004	982717	28549.1	15563.8	201404	213727	359463	40274.6	56222.4	36156.8	610738	683198
tr|A0A075B5M8|A0A075B5M8_MOUSE	0.211701	-0.167216	0.823475	0.235436	0.723273	0.407721	1	4.11124e+06	5.45392e+06	4.61647e+06	4632713	ASENIYYSLAWYQQK	3.70036e+06	2.12798e+06	4.65337e+06	5963240	4970549	6.57751e+06	5.54398e+06	4.72364e+06	3.81417e+06	5043770	6.66798e+06	3.83525e+06	3.72116e+06	3.88949e+06	4.8998e+06	4.36565e+06	5.71452e+06	4294098
sp|Q8C3Q5|SHSA7_MOUSE	0.211508	-0.260236	0.218735	-0.17302	0.411124	0.357717	9	1.43927e+07	18442767	1.72378e+07	2.07927e+07	ALVDILR;GTLPLHALR;LVSQEHLLLSSPEALR;MDGWGGPEELGLAPAPNPR;QGTLEQLQFIPGHHLPQHLR;SSSLTPGLGGPDSMAPR;TSPASGTGAAAR;VMSQEHLLGDGSR;YEFTLPR	22646460	7168960	11919974	15835435	24502576	20905454	17324238	11038800	11826555	22238382	29648320	6.52044e+06	15955186	19688054	32461904	20773254	15649156	15390959
sp|Q9WTT4|VATG2_MOUSE	0.211351	-0.255076	1.03882	-0.495953	0.664368	0.563643	5	1.2264e+07	1.81261e+07	1.46358e+07	2.55624e+07	EEAQMEVEQYR;EREQEFQSK;QQAAMGSQGNLSAEVEQATR;QVQGMQSSQQR;VLAQLLGMVC[+57.021464]EVRPQVHPNYR	23257180	9560198	9720470	6.51809e+06	13460673	18327744	23264060	17452062	16852406	22133788	17465140	8.38379e+06	8343994	26399360	36256008	23908390	22834426	18413888
sp|Q9QZZ4|MYO15_MOUSE	0.21103	0.428547	0.247325	0.280748	0.112771	0.205153	2	1.01431e+07	11693090	7.53645e+06	9.62533e+06	ILEATPLLEAFGNAK;QLFLLPGGLERHLK	5955898	1.42079e+06	11166813	22029034	7116329	8683629	12571674	18400728	3.24145e+06	7.22027e+06	5721719	3552080	17946712	4727596	7491117	6.54577e+06	11657877	17704316
sp|Q8CFI0|NED4L_MOUSE	0.210762	-0.188204	1.17516	-0.319683	1.57969	0.889312	4	942212	1.74525e+06	1.0735e+06	2.17817e+06	LLFEVFDENR;SLSSPTVTLSAPLEGAK;TSPQELSEEVSR;TYYVNHNNR	641361	414610	1.42914e+06	1.28374e+06	1.73125e+06	2.05404e+06	1.74002e+06	1.4557e+06	840773	861103	1138334	1.0728e+06	1.45451e+06	2243737	1.59053e+06	2.35831e+06	2.3369e+06	2.36139e+06
sp|Q6PCN3|TTBK1_MOUSE	0.210743	0.248188	0.455478	-0.261938	2.51148	1.41746	7	2.52874e+06	6.75465e+06	2.12908e+06	8.09942e+06	AVPLALPYQDFK;ESDPTGPQR;LASGASSSSSEEQR;LQLQKPSGLAPAADLRPK;MDVSASVEQEALSNAFR;SQPEASPVAPK;TPC[+57.021464]VEEEQSR	3.04779e+06	739276	2.93208e+06	3395811	6.6609e+06	7622241	7773662	4.96179e+06	1.52929e+06	2.33302e+06	2.29115e+06	803681	3.68825e+06	5.49156e+06	10915074	10373403	7088471	6628576
sp|Q9QXL2|KI21A_MOUSE	0.210434	0.650504	0.270481	-0.0790222	0.438004	-1.62632	3	14118250	4.57309e+06	8.99414e+06	4.83057e+06	DQVLQNLGSVESYSEEK;ITQLVSEQANQVLAR;SDESDSSLSEVHR	5.01427e+06	3032188	5.16282e+06	43263720	5.07067e+06	4.99202e+06	4884910	3.34478e+06	5366932	5.22516e+06	25579416	3.10817e+06	5691003	5291950	4526508	4532358	4962497	4.83952e+06
sp|P01674|KV3AM_MOUSE	0.209945	-0.114573	0.206261	0.14024	0.407816	-0.262755	2	67975597	56657302	7.35941e+07	5.14091e+07	DIVLAQSPASLTVSLGQR;YASNLESGVPAR	78804704	82911296	67751168	42435220	76952856	62934664	42268976	44472712	69194672	94488264	73884544	75228368	55174688	40551148	72641688	42748844	59465208	41638364
sp|Q99MN1|SYK_MOUSE	0.209822	-0.279806	0.512627	0.542218	0.162367	-0.181994	1	212509	187323	257993	128638	YLDLILNDFVR	305396	128015	202784	213842	113603	216346	110414	308931	210323	140071	527746	266058	145767	204862	49725.6	74754.3	138957	174890
sp|Q9D1K2|VATF_MOUSE	0.20915	-0.095727	0.428174	-0.209168	2.943	1.44678	4	1.4833e+06	4043451	1.58506e+06	4.67431e+06	DDIGIILINQYIAEMVR;DTTINEIEDTFR;GMFTAEDLR;LIAVIGDEDTVTGFLLGGIGELNK	1.77162e+06	1.3614e+06	1.43888e+06	1.3613e+06	3.85525e+06	2956218	4.37819e+06	4984149	1.83289e+06	1.16694e+06	1.98536e+06	1.30657e+06	1.63355e+06	3.26391e+06	4365210	4334015	6.09379e+06	5.31465e+06
tr|Q91XW9|Q91XW9_MOUSE	0.209066	-0.162637	0.24555	-0.198632	0.904766	0.655439	3	2.75896e+06	4.34563e+06	3.08819e+06	4.98709e+06	ALLEDDSDTQQVVVLVR;LFPELVLEQQLDR;QNVYIPGSNATLTNAAGK	2724778	1439721	3293231	3578117	3.0236e+06	3.16958e+06	5078505	6.11083e+06	2.43947e+06	3.21872e+06	4412429	1.98561e+06	3.38472e+06	3648408	3.73229e+06	4.04352e+06	6.23066e+06	7.28056e+06
sp|O35988|SDC4_MOUSE	0.209047	-0.169747	0.16947	-0.0960023	1.93952	0.882674	1	1.28676e+06	2.37251e+06	1.44742e+06	2.53576e+06	ETEVIDPQDLLEGR	1.37778e+06	577790	1.58533e+06	1.60613e+06	1.94903e+06	2269505	2.45327e+06	2.81824e+06	936499	1.0283e+06	1.70907e+06	1.63244e+06	1.93081e+06	1.59857e+06	2209375	3140979	2.52477e+06	3.2051e+06
sp|P57780|ACTN4_MOUSE	0.208578	-0.142886	0.787888	-0.287439	1.38086	-0.830972	17	38851408	21840341	4.28963e+07	2.66555e+07	AGTQIENIDEDFR;AGTQIENIDEDFRDGLK;DYETATLSDIK;ETTDTDTADQVIASFK;GISQEQMQEFR;HRPELIEYDK;IAESNHIK;ISIEMNGTLEDQLSHLK;LSGSNPYTTVTPQIINSK;MAPYQGPDAAPGALDYK;MVSDINNGWQHLEQAEK;NFITAEELR;QQSNEHLR;RDHALLEEQSK;VEQIAAIAQELNELDYYDSHNVNTR;VLAVNQENEHLMEDYER;VQQLVPK	41615644	21938516	52872576	38978896	26442596	19208980	21125442	20584346	44859652	45068856	25474056	44644368	54434540	34571200	21402538	21688834	28372258	27242794
sp|Q3UHJ0|AAK1_MOUSE	0.208003	-0.158086	0.385628	-0.33314	0.00454457	-0.00557411	3	4.01106e+06	3.9956e+06	4.47557e+06	5.03346e+06	AQATPSQPLQSSQPK;LPSQTESVTSNR;LTDPIPTTETSIAPR	5632498	4868621	3566220	1.97692e+06	5.54036e+06	5062666	3355572	2.02379e+06	5407441	4.55966e+06	5.64066e+06	3.63551e+06	3134574	7145885	5.79659e+06	6094797	3405584	2.72445e+06
sp|P63089|PTN_MOUSE	0.207785	0.292051	0.373125	-0.340086	0.294601	-0.482382	3	7.6714e+06	5.49115e+06	6265539	6950871	LTKPKPQAESK;TVTISKPC[+57.021464]GK;YQFQAWGEC[+57.021464]DLNTALK	6241815	972954	13569822	9901003	3.10569e+06	2.64372e+06	8708797	7506378	3353190	5201417	4755341	8504347	9513400	8688911	6345663	3614278	7447675	8657828
sp|Q7TPD3|ROBO2_MOUSE	0.207555	1.09565	0.075564	-0.241119	0.574559	1.94725	1	5276.6	20348.6	2469.06	24050.2	ATGEPLPVISWLK	0	0	21106.4	0	9672.63	8642.4	53673.5	9406	0	0	12345.3	0	0	0	70634.9	0	30466.5	19149.7
sp|Q9DCH4|EIF3F_MOUSE	0.207053	0.291543	0.0156633	-0.0149611	0.0177198	0.0237845	4	5.82641e+07	59232663	4.76034e+07	5.98501e+07	LHPVILASIVDSYER;VIGLSSDLQQVGGASAR;VIGTLLGTVDK;VSADNTVGR	13252079	103086768	55530360	61187388	62542216	55664540	64209612	54514284	8898804	64661832	66988696	34870440	62597340	33012860	95182272	73536448	61549072	35969932
sp|P99028|QCR6_MOUSE	0.206647	-0.353017	0.452078	-0.945137	0.182774	-0.401606	1	833839	631229	1.065e+06	1.21535e+06	EEEEEELVDPLTTVR	1.41788e+06	1373431	355445	188599	828596	1.34937e+06	189982	156964	2.11462e+06	944548	1081354	962525	221971	2.50694e+06	1.82449e+06	1453126	75442.5	216747
sp|Q61315|APC_MOUSE	0.206438	0.168877	0.430828	-0.30768	1.63244	1.07363	6	4.01414e+06	8.44863e+06	3.57071e+06	10457003	LNSFVQVEAPEQK;SELSPITR;SPSEGPGATTSPR;SPTGNTPPVIDSVSEK;TGSSSSILSASSESSEK;VTPFNYNPSPR	4.93624e+06	1.90742e+06	4.34732e+06	4.86556e+06	9733253	10056615	9377274	4.62738e+06	3.29284e+06	4243930	3.41325e+06	1.90672e+06	4996828	9901209	16609094	8172696	8983167	8618849
sp|Q5PR73|DIRA2_MOUSE	0.206289	-0.166188	1.10688	0.281713	1.78937	0.926876	2	2.08637e+06	3.96651e+06	2.34109e+06	3.26291e+06	ELFQELLNLEK;EVQSSEAEALAR	1.81554e+06	784024	3233580	2512329	3.39633e+06	4485902	3911647	4072168	2.04914e+06	2.17403e+06	2.37252e+06	2154086	2955698	2996328	3216055	2.52208e+06	3.678e+06	3902067
sp|P26638|SYSC_MOUSE	0.206173	0.521603	0.546877	1.12434	0.0395046	0.115989	1	447413	484869	311667	222415	EAVGDDESVPENVLNFDDLTADALAALK	259624	177468	201498	1151061	200277	0	975572	763628	165545	27349.5	298273	206553	860612	366822	244928	460640	39684.7	0
sp|Q8K0D0|CDK17_MOUSE	0.205747	-0.407617	0.874124	0.544711	1.86779	1.59183	1	296331	893235	393080	612339	IHALPESVSIFSLK	269102	27645.8	509611	378963	1047880	1.17083e+06	816122	538112	108563	408886	911503	120883	415567	244149	660412	600386	790749	765997
sp|P01643|KV5AA_MOUSE;tr|A0A075B5L1|A0A075B5L1_MOUSE	0.205381	-0.217905	0.295858	0.257232	0.121151	0.13213	1	750226	822180	872545	687912	LLIYYTSSLHSGVPSR	474163	429062	1154342	943337	483411	1.11963e+06	788324	897357	390320	923963	1.36984e+06	931137	747463	309133	1.06505e+06	503324	889873	672177
sp|Q9ES97|RTN3_MOUSE	0.205232	-0.439084	0.674127	1.21893	0.192723	0.421019	1	134715	180367	182639	77485.6	TQIDHYVGIAR	63914.6	26872.3	311442	136632	41056.6	96606.1	342053	241751	69478.8	77190.1	111625	418826	236077	22854.2	25265.9	16859.1	222251	100198
sp|Q3V3V9|CARL2_MOUSE	0.20488	0.120932	0.199337	-0.216096	0.674876	0.703317	6	1.08327e+07	1.76383e+07	9.96168e+06	2.04884e+07	AYSMILLPAEEEAAVGTRPDK;GDTELAPSFEQR;GPRPDLETSPGAAAR;LIQQDHFWAPEEDPATEGGATPVPR;TLGQQLNAELR;VDEGVEEFFSK	11290213	7489349	12202552	12348703	8695809	10364112	27188408	24304824	14134119	8449482	7687736	8.28783e+06	11249254	10304538	25199786	14248506	25342990	27346102
sp|Q9D1I6|RM14_MOUSE	0.204576	-0.183119	0.30444	-0.179687	0.429925	0.284255	4	1.27875e+07	1.55724e+07	1.45181e+07	17637843	FDSNNVVLIEDNGNPVGTR;IPIPTSLR;VGDQILLAIR;VVDNSALGSTPYHRPPR	18245564	5.70967e+06	14688972	12505720	17354624	15542282	17099416	12293087	18067510	20738382	10281656	9568455	13934424	19705622	26019650	14461814	13151437	14850692
tr|Q0VF55|Q0VF55_MOUSE	0.204562	-0.441491	0.0290429	-0.0481069	0.493226	0.776137	1	70733.2	121133	96056.2	125241	NGQLLQVPVAALVVGDIAQVK	20909.7	96223	165800	0	201169	85386.4	110064	87913.8	16814.3	201402	55609.5	73613.6	132842	18419.7	179879	95597	235255	97053.3
sp|P52480|KPYM_MOUSE	0.203861	0.118609	0.64569	0.448896	0.359084	0.294912	9	1.52632e+07	1.87251e+07	1.40586e+07	13718048	APIIAVTR;DAVLNAWAEDVDLR;EATESFASDPILYRPVAVALDTK;FGVEQDVDMVFASFIR;GADFLVTEVENGGSLGSK;GDLGIEIPAEK;GVNLPGAAVDLPAVSEK;IENHEGVR;IYVDDGLISLQVK	13425284	16028251	16903914	14695401	13916343	16143459	30901040	13939437	13085428	11118454	9320023	20637804	16131118	14021242	13644781	10294471	16646683	13983063
sp|Q8R010|AIMP2_MOUSE	0.203538	-0.220691	0.395059	0.337049	0.519495	0.487334	2	740462	1.03802e+06	862855	821757	FLFSLFGQK;TTSPATDAGHVQETSEPSLQALESR	408049	429427	978456	1.14592e+06	567687	1.00801e+06	1.11602e+06	1.46035e+06	626094	734446	1.46242e+06	679837	811474	468418	651897	576156	1.22746e+06	1.18485e+06
sp|Q2PFD7|PSD3_MOUSE	0.203438	-0.212115	0.1388	-0.128309	0.603911	0.466346	6	7236492	9.99798e+06	8.38265e+06	10927910	ELLTTDGNEPVGLK;IGSTTNPFLDIPHDPNAAVYK;LEWAVDDEEK;NAVSVHHALASK;QITTELAEHR;SHSSPSLNPDASPVTAK	9342753	2987269	7562991	9052955	7810821	10129017	14442254	7609814	4903061	5539185	10330637	7.46984e+06	13670516	6078496	17116122	12893290	9198993	9352649
tr|E9Q3M9|E9Q3M9_MOUSE	0.201915	0.176821	0.406052	-0.417442	1.32695	0.953399	19	43392382	84026307	3.83871e+07	1.12222e+08	ALSHDSIFFPESGQDPARPVR;ALVTSGSPAESPLK;ALVTSGSPAESPLKEPGPAVQDK;ASYASTDQPSWMELAR;DEQSHVGAAPALR;DLSPSEGDVAPPKR;EAAEGLGEDGAGK;GAPDLPVNQEEKPGSR;GQPPAATGPGADGQPTPPWITMAR;IMAPPER;KPLLPSLTLPYPPTGLDTSPGESER;LIPVILPPEPR;LPEYSAHVPAGGR;RIIAPPER;SEAALDDLQVLPKPQDR;SFLMTPAKPAVTQR;SPEQPGTKPPLPR;SQAWSDMPQIIK;TMGGDPQNSGDVGAGQAGPGK	51329584	21620588	42704428	57914928	74678424	81149832	123861688	56415284	30774432	42669948	52665288	18221676	47604068	59808164	205327200	115409680	96122136	84442536
sp|Q9DCJ5|NDUA8_MOUSE	0.201779	-0.209547	0.287036	-0.169828	0.0229236	-0.0240256	4	9.59642e+06	9437927	1.10966e+07	1.0617e+07	ARPEPNPVIEGDLKPAK;LGWVRPDLGQLSK;LVNGC[+57.021464]ALNFFR;TDRPLPENPYHSR	10797809	5362665	10591952	11633237	4571373	8407826	12556021	12216488	7.63376e+06	7.91836e+06	20370358	10347432	9212985	9720984	11577812	9886934	11855906	10043138
sp|Q9D937|CK098_MOUSE	0.201729	-0.304636	0.673527	-0.41103	0.898817	-1.10982	1	3.02857e+06	1.40329e+06	3.74061e+06	1.86586e+06	QVVGAVIDEGLTTK	2572032	1.41635e+06	5.64754e+06	2.47836e+06	1.32705e+06	1.24024e+06	1.64509e+06	1.40079e+06	4391870	3.06835e+06	1052493	7224865	2.96548e+06	2.80578e+06	1.83257e+06	977312	1.86385e+06	1.8498e+06
sp|Q9CQ22|LTOR1_MOUSE	0.201573	0.541753	0.175634	0.579026	0.460691	1.7332	1	236318	785673	162336	525942	TDEQALLSSILAK	71415.3	102500	88391.9	682967	44044.4	61420.1	793537	2.24369e+06	58601.3	20584.5	151754	252551	328187	60856.4	0	81940.5	857794	1.62912e+06
sp|Q8R1A4|DOCK7_MOUSE	0.201148	0.319357	0.775161	0.469767	1.6919	1.155	4	606576	1.35075e+06	486126	975348	FGEDVLEVIK;FMDDIAALVSTIAGDVVSR;IANMFELSLPFR;SPSGSAFGSQENLR	312754	141366	994980	977202	1.14866e+06	1437530	1.53567e+06	1.28112e+06	284377	437398	713274	181397	814183	559180	481614	995341	1.30763e+06	1.53298e+06
sp|Q9JJK2|LANC2_MOUSE	0.200479	-0.1081	0.383569	0.175627	1.32542	0.493426	5	7.44502e+06	10480979	8.0243e+06	9.27968e+06	FPAFELGFLQK;IKDLLQQMEEGLK;SFPNPFPDYEAAASAAGLAAGSAEETGR;SGNYPSSLSNETDR;VDQETLTEMVKPSIDYVR	5763639	6.39596e+06	9205514	8414962	9906079	12865494	10634908	8517435	6049344	7.82724e+06	10130722	6.59626e+06	9517937	5.57323e+06	10128146	8915419	11000439	10781157
sp|Q3THE2|ML12B_MOUSE	0.200186	0.312537	0.122616	-0.0852738	0.0115166	-0.0173332	5	414579505	409628367	3.3383e+08	434570266	ELLTTMGDRFTDEEVDELYR;FTDEEVDELYR;GNFNYIEFTR;KGNFNYIEFTR;NAFAC[+57.021464]FDEEATGTIQEDYLR	364161536	93028896	494085408	707042180	311011008	321876032	405385728	600240700	218361232	284615232	316230112	132474088	717467650	385436704	377345792	359762752	455740512	594565570
sp|Q8C0T5|SI1L1_MOUSE	0.199502	-0.13275	0.707332	-0.268467	1.40907	-0.815894	20	3.36958e+07	1.91411e+07	36943396	2.3056e+07	ASLLDQALPNDVLFSSTYPSLPK;DVPSFGPPIPK;EELHPTASSQLAPSFSSSSSSSSGPR;EHWNYFGADENLGPVAVSIR;FHALSSPQSPFPTTPTSR;FPFISLASK;GSGFSLDVIDGPISQR;HIGNDIVTIVFQEPGAQPFSPK;HQSDGNEIAHTR;LIDLESPTPESQK;LQEESQNASDK;LSDFLITGGGK;NSPSNLSSSSETGSGGGTYR;NVTNTPIDPSGK;QGTSGDSFFDLLK;QNTQSDISGSGK;TGPAESMDSR;TLETEGHGMDR;TLSDESIYSSQR;VAPLWHSSSEVLSLADR	42298968	21505052	41107600	29871390	23009004	22726942	18524272	12304120	30367502	45236988	41468344	23593310	44050836	22367808	26101672	26733216	19595990	20481096
sp|A2A7S8|K1522_MOUSE	0.197991	-0.349683	0.52239	-0.815469	0.803769	-1.64274	3	1.43626e+06	459959	1.8302e+06	809468	IPTVDGRPGLALGTGVR;SLQHQER;VSLQALEAETEAGTDAEAVIQR	3.16081e+06	998537	912305	673380	836132	662803	121122	219780	1879572	3.16662e+06	2.75952e+06	232394	1.11288e+06	1.32761e+06	1.34963e+06	848071	282551	239478
sp|Q91ZA3|PCCA_MOUSE	0.197334	-0.445879	0.100568	-0.158627	0.22787	0.428863	1	46221.3	62221.9	62960.1	69453.6	FSSQEAASSFGDDR	15162.6	54436.2	66564.4	48722.2	0	127381	58906.7	62600.3	78129.7	0	63110.9	160635	12925	29221.6	82078.1	77090.9	99590.3	59287.1
sp|P28656|NP1L1_MOUSE	0.197166	0.513091	0.242835	0.230685	1.05782	1.3282	8	5.0212e+07	126076616	3.51845e+07	1.07446e+08	EQSELDQDLEDVEEVEEEETGEETK;GIPEFWLTVFK;KYAVLYQPLFDK;LDGLVDTPTGYIESLPK;NVDLLSDMVQEHDEPILK;QLTVQMMQNPQILAALQER;YAVLYQPLFDK;YAVLYQPLFDKR	28006932	3.75424e+06	37689100	131397752	72264040	108646696	134574208	188821520	11257750	24331964	45086016	4.13858e+06	91108312	61744864	90735008	80881440	128463520	175406480
sp|Q99JY9|ARP3_MOUSE	0.197106	-0.151233	0.754978	-0.19302	1.4109	-0.976126	8	47878563	24338723	53170012	2.78229e+07	AEPEDHYFLLTEPPLNTPENR;DYEEIGPSIC[+57.021464]R;EFNKYDTDGSK;EFSIDVGYER;FMEQVIFK;GVDDLDFFIGDEAIEKPTYATK;LSEELSGGR;QYTGVNAISK	43215096	25797016	67739688	54762452	25787820	23479664	25429728	22657680	55448172	44376080	42728332	46079108	77218368	31109072	24149652	22101186	31478576	30276070
sp|Q61151|2A5E_MOUSE	0.194108	-0.176759	0.1758	0.137162	0.406317	0.366547	1	808296	1.04211e+06	913650	947594	SQGKPIELTPLPLLK	1.00909e+06	408935	1.02037e+06	794794	1.49002e+06	1.1972e+06	986736	494468	684200	1217052	1.22575e+06	438190	1.00306e+06	747370	1.24941e+06	1.01267e+06	944192	784324
sp|P50247|SAHH_MOUSE	0.193898	0.334137	0.322403	-0.205664	0.00917903	0.0147761	1	3.61233e+06	3.64952e+06	2.86551e+06	4.20869e+06	KLDEAVAEAHLGK	3.1549e+06	426106	4244720	6623606	2783269	3.3703e+06	3547105	4.8974e+06	1.76252e+06	3162063	2.29493e+06	918060	6189994	4709356	3.57161e+06	3498788	3.10499e+06	6.15869e+06
sp|O55142|RL35A_MOUSE	0.191742	-0.234084	0.190831	0.117193	0.555028	0.374511	1	1.86884e+06	2.42276e+06	2.19805e+06	2.23374e+06	NNTVTPGGKPNK	1072995	1.26365e+06	2550067	2.58865e+06	1.79244e+06	2.75504e+06	2.3966e+06	2.74697e+06	1.35776e+06	1.24282e+06	2.09945e+06	4090896	2.19934e+06	1.31538e+06	1.84352e+06	2.96708e+06	2323046	2.71967e+06
sp|Q8K2B3|SDHA_MOUSE	0.191538	-0.22822	0.418343	0.40596	0.220141	0.242006	2	818821	968367	959158	730859	LGANSLLDLVVFGR;NTVIATGGYGR	474813	521980	1.19594e+06	1.08256e+06	851746	550331	1.49894e+06	972453	717756	580061	576475	1.31997e+06	1.60153e+06	591741	475192	356603	1.20654e+06	1.02422e+06
sp|Q64331|MYO6_MOUSE	0.190352	0.394837	0.182733	0.263872	0.079628	0.165587	32	7.51766e+07	84319757	5.71775e+07	7.02257e+07	ALGLNEVDYK;ASFHELYNMYK;C[+57.021464]GGIQYLQSAIESR;DTINTSC[+57.021464]DIELLAAC[+57.021464]R;DVEDNC[+57.021464]SLMYLNEATLLHNVK;FAEFDQIMK;FNEVVSALK;FVEIHFNEK;GWWYAHFDGPWIAR;IAQNESELISDEAQGDMALR;ILKEEQELYQK;IVEANPLLEAFGNAK;LHLSSPDNFR;LQQFFNER;LSFISVGNK;LVGILDILDEENR;MSQSIIVSGESGAGK;NLEISIDALMAK;NLRDDEGFIIR;QARPTYATAMLQNLLK;QFEEIWER;QREEESQQQAVLAQEC[+57.021464]R;RGPAVQATK;SDPDHLAELVK;SSEDLLSALQK;SSVVG…	40517024	12991175	80369304	166828896	39422324	53206896	97980384	146669424	25593792	46663344	41417080	34877292	137335744	36673580	46275404	40641764	92423400	135114288
sp|Q8CI43|MYL6B_MOUSE	0.1903	0.274288	1.05895	-0.401187	0.0082459	-0.0119094	10	2.89589e+07	28720821	2.39449e+07	3.79285e+07	AEPAAPQAPAK;AKAEPAAPQAPAK;DQGTYEDYLEGLR;EAFELFDR;HVLTTLGEK;KPAGPSISKPAAK;RVDFETFLPMLQAVAK;STPGTPLAK;VDFETFLPMLQAVAK;VVIEFNKDQLEEFR	38233868	4835246	30183672	42582784	19603434	25054986	28293780	41931084	15888302	23589050	25192838	8250476	46803800	38355700	41438980	35121752	32789630	41936632
sp|Q922S4|PDE2A_MOUSE	0.18988	-0.198131	0.0169996	-0.019899	0.225931	0.23921	1	750965	886399	861516	898710	VETVYTYLLDGESR	488206	311883	1.10234e+06	1.10143e+06	619202	738506	1.02681e+06	1.16108e+06	668196	703216	638044	1.00921e+06	1.28891e+06	608570	497596	655491	1.27014e+06	1.46174e+06
sp|Q8BQZ4|RLGPB_MOUSE	0.189773	-0.182671	0.30123	0.169247	2.12674	1.18168	13	7.49694e+06	1.70061e+07	8.5089e+06	1.51236e+07	DSIPLPIIK;EVANAVVRPLGQALGTSSVAGSESLLK;EVPVIFIHPLNTGLFR;FNMVIPLVDGMIVSR;HLQNLFVPR;LAWAQQLC[+57.021464]LLPR;LESDSYSPPHVR;QDMSISLAALELLSGLAK;SIHLVTQR;SYVNPTELR;TNSGISSASGGSTEPTTPDSERPAQALLR;TSTVTTAHTSK;VQHQASSTSPLSSPNQTSSEPRPLPAPR	7.44009e+06	3.40417e+06	10610895	8532590	14595993	22270968	17017370	14140028	5.85976e+06	7.84596e+06	13227664	5.46482e+06	10146271	9226938	13547534	14931831	18470184	19441652
sp|O08919|NUMBL_MOUSE	0.188034	0.251639	0.197196	0.140771	2.04267	1.36073	9	1.45086e+07	37260235	1.21864e+07	3.37963e+07	DLLVDQTIEK;EC[+57.021464]GVTAAFDASR;GEAGTPVAAGTTAAAIPR;HAPLEQLVR;KPAYVPEASRPHQWQADEDAVR;RHAPLEQLVR;SVLWVSADGLR;WLEEVSQVAK;YLGHVEVEESR	16213486	4.80425e+06	10757218	26259406	26620308	36817792	44826108	40776732	8360243	14410158	16808446	4531541	16821448	15134206	46173548	35786812	30428620	41458312
sp|Q9CWY4|GEMI7_MOUSE	0.187396	0.58383	0.180453	0.518315	0.0601827	0.202412	1	29463.1	33900.9	19657.5	23669.1	TILRPEVGEGHIQDPPESQEQR	0	0	43998.7	73853.8	0	21668.4	26176	87759	15045.6	0	19666.7	0	63575.1	16175.9	0	0	31291.8	70877.9
tr|E9Q1F5|E9Q1F5_MOUSE	0.186886	0.349586	0.264614	0.29006	0.332008	0.515407	1	1.09194e+07	1.56081e+07	8.56963e+06	1.27654e+07	SSLYLLMETLNATTPHYVR	5.87889e+06	1.22384e+06	12845609	23729182	7.96401e+06	11907047	18933456	23628014	4074510	7.37314e+06	9672204	5.27119e+06	16457098	9700527	8511980	6.46529e+06	20397744	18751412
sp|Q9WV92|E41L3_MOUSE	0.18565	-0.0690804	0.171383	-0.0651181	0.696214	0.269654	10	9.98732e+06	1.20399e+07	1.04772e+07	1.25958e+07	AEEATPVTALR;ASALIDRPAPYFER;DEVDAAESTPTDR;DSVSAAEVGTGQYATTK;GISQTNLITTVTPEK;IRPGEFEQFESTIGFK;IVITGDADIDHDQALAQAIK;LMDGSEILSLLESAR;VESTSVGSISPGGAK;VLQETILVEER	10547738	7037118	11618403	10746024	14498472	12900344	10346459	10414319	10031891	9726944	11648644	9380545	11597858	13242476	11091083	15376226	11191520	12077632
tr|A0A075B5W1|A0A075B5W1_MOUSE;tr|A0A075B5X7|A0A075B5X7_MOUSE	0.184785	-0.16042	0.973199	0.334669	0.537078	0.387048	1	3.9361e+07	51473015	43990380	4.08163e+07	QRPGQGLEWIGEIDPSDSYTNYNQK	24799468	19822466	58496232	54325988	44697112	47965096	53907468	59322384	38569788	34789216	48764328	57504024	40324544	33476132	31103384	37539844	54399436	47562952
sp|Q11011|PSA_MOUSE	0.183883	-0.159205	0.117774	0.101301	0.162273	-0.098014	2	861087	804530	961552	749976	VLTFALSEEVRPQDTVSVIGGVAGGSK;YAAVTQFEATDAR	719548	697682	1.12287e+06	904247	624330	752297	1.05664e+06	784855	911646	733599	579257	1.59564e+06	987620	802786	600745	361886	1.18786e+06	796608
sp|Q5SYD0|MYO1D_MOUSE	0.183763	0.422389	0.29567	0.404164	0.703624	-1.80494	6	5.21404e+06	1.49222e+06	3.89065e+06	1.12763e+06	FIVDGDTPLIENGK;HIDYFNNQIIVDLVEQQHK;HQVEYLGLLENVR;LNQPQPDFTK;VTDGMFLEALNSK;VVSVIAELLSTK	1.4401e+06	234693	9434452	9746916	797391	1.12733e+06	1412796	2.63136e+06	1.46586e+06	2.69423e+06	2179214	3.14343e+06	9970544	699379	438556	602959	2.02619e+06	1.87108e+06
sp|Q61092|LAMC2_MOUSE	0.183504	-0.110486	0.351816	0.153158	0.465697	0.278557	1	109741168	133113928	118475632	1.19707e+08	TQQAETALGSATADTQR	101789200	57777200	130489152	148909120	105575192	138752864	158327232	129800424	96097824	121110968	128875088	129388888	116905392	93538064	113543552	96260384	146828080	148363216
sp|Q9CVB6|ARPC2_MOUSE	0.183355	-0.0966221	0.0693133	-0.0324006	1.99512	-1.06215	14	54610595	26153897	5.83933e+07	2.67479e+07	ASHTAPQVLFSHR;DDETMYVESK;DNTINLIHTFR;DSIVHQAGMLK;DTDAAVGDNIGYITFVLFPR;DYLHYHIK;ELQAHGADELLK;EPPLELK;IIEETLALK;MILLEVNNR;NC[+57.021464]FASVFEK;VMVSISLK;VTVVFSTVFKDDDDVVIGK;YFQFQEEGKEGENR	62182836	33960368	69039568	53259608	28650892	25005686	27522766	23436244	66314692	55286284	44373032	59724116	66268404	33176256	21751684	21026056	32240212	25545374
sp|O88703|HCN2_MOUSE	0.183347	-0.168128	0.0459278	0.0258531	3.42971	1.5945	5	2.44025e+06	7.36931e+06	2.74187e+06	7.23843e+06	DSASPGAASGLDPLDSAR;GAASGPSAAEEAGSEEAGPAGEPR;RAPPGPLPPAASPGPPAASPPAAPSSPR;TSPYGVPGSPATR;VQHDLSSGVFNNQENAIIQEIVK	2.60629e+06	1.098e+06	2484681	3572027	7241801	8712558	6768457	6.75444e+06	1.23713e+06	3.38856e+06	3592765	2.81016e+06	2.68072e+06	5065577	10059078	6874911	7392959	6.79963e+06
sp|P97445|CAC1A_MOUSE	0.183013	0.194921	0.332289	-0.242962	1.25731	-0.83648	19	48990520	27435100	4.27991e+07	3.24672e+07	AEEVILAEDETDVEQR;DSSILGPHHLDEYVR;EALYGDAAER;EHAPWDADTER;ENQGSGVPVSGPNLSTTRPIQQDLGR;GADYTEPDSPR;HPFDGALR;IGNSTNPGPALATNPQNAASR;MDLPVADDNTVHFNSTLMALIR;NANPDPLPK;QGSSSVSGSPAPSTSGTSTPR;RLDDYSLER;RPGDEPDDRPER;RTPNNPGNPSNPGPPK;SKTDLLNPEEAEDQLADIASVGSPFAR;SLFLFSEDNVVR;THLDRPLVVDPQENR;TPNNPGNPSNPGPPK;YGAGGGGSGPAAGVVVGAAGGR	59640724	23539484	61143664	51638208	32391962	22863644	31032668	23452126	37710368	63572100	24327562	21381530	67004036	53584648	23321204	27264156	27241636	30924528
sp|Q9Z2D1|MTMR2_MOUSE	0.182984	-0.27461	0.631063	0.398772	1.28882	1.02107	2	983610	1.99616e+06	1.18984e+06	1.51409e+06	LYDPLLEYR;YAFPVSNGLPLFAFEYK	387968	267105	1.47339e+06	1.80598e+06	1.56871e+06	2181181	1.94513e+06	2289606	615116	733154	1.84518e+06	1.03243e+06	1.72333e+06	631628	1.0771e+06	1.68527e+06	1.80036e+06	2.37611e+06
sp|Q9WTR5|CAD13_MOUSE	0.182695	0.541287	0.0818626	0.236777	0.0581411	-0.176708	2	354140	313314	243350	265891	INENTGSVSVTR;TLEGPVPLEVIVIDQNDNRPIFR	27039.3	0	789266	600253	35524	151378	365474	700881	78463.4	23152.8	228156	91484.3	795492	81079.6	0	29707.3	474190	744477
sp|G5E8K5|ANK3_MOUSE	0.182667	-0.188437	0.164511	-0.0947135	0.398841	0.322866	5	2.7805e+06	3.47789e+06	3.16846e+06	3.71387e+06	AAALLLQNDTNADVESK;EGHVEVVSELLQR;LNLQEEEGSTR;TLEQQENFEEVAR;TNDPVESSLR	2.36052e+06	1.42135e+06	3785766	3.55436e+06	3725502	4.52522e+06	3684326	1.9765e+06	2.06485e+06	2.2445e+06	5038799	2337740	4.1564e+06	3254585	3.3511e+06	4692709	3.81368e+06	3.45729e+06
sp|P62908|RS3_MOUSE	0.182644	-0.098254	0.383283	0.11694	1.6804	0.445233	14	91143606	124095154	9.75671e+07	114433320	AELNEFLTR;DEILPTTPISEQK;ELAEDGYSGVEVR;ELTAVVQK;FGFPEGSVELYAEK;FIMESGAK;FVADGIFK;FVDGLMIHSGDPVNYYVDTAVR;GC[+57.021464]EVVVSGK;GGKPEPPAMPQPVPTA;GLC[+57.021464]AIAQAESLR;IMLPWDPSGK;KPLPDHVSIVEPK;TEIIILATR	92275392	68155744	95331608	108811680	117605328	120920056	142885184	114970048	78298872	108404272	131340880	75664912	94126800	84317408	110338544	125788576	133647328	118074744
sp|Q9CS42|PRPS2_MOUSE;sp|Q9D7G0|PRPS1_MOUSE;tr|G3UXL2|G3UXL2_MOUSE	0.182562	-0.748068	0.534094	#DIV/0!	0.0576978	0.337087	1	2596.65	3280.09	4361.18	0	VYAILTHGIFSGPAISR	0	0	0	10386.6	0	13120.4	0	0	11771.8	0	0	10034.1	0	0	0	0	0	0
tr|Q68FG2|Q68FG2_MOUSE	0.181347	-0.127454	1.62189	-0.232393	0.272157	-0.181917	64	206579538	182106240	2.2566e+08	2.13935e+08	AAELQAQWER;AASAGVPYHGEVPVSLAR;AKDELSAQAEVK;DEAEMSSWLR;DGLAFNAIVHK;DLNAAEALQR;DLPSVQLLMK;DQADPQC[+57.021464]LFLR;DTSTIGQER;DVEDEILWVTER;DVSSADLVIK;EIQGHEPR;EKEVEAIQAQAQALAQEDQSAGEVER;ELDDLEQWIQER;ELTLEKPELK;EQAAALPPALSHTPEVQGR;EQQHLLASADTGR;EQWLNGLALPER;EVVAASHELGQDYEHVTMLR;FETLEPEMNALAAR;FSSC[+57.021464]IDMGQELLAR;GQVLAAAYELQR;HC[+57.021464]AYEHDIQALSTQVQQVQDDGQR;HQVLEQALADYAQTIK;IIGTQEQLNQR;KHQV…	237738976	98894552	261071024	228613600	184963456	198231072	178986512	166243920	199900144	220193376	217679808	177891616	312635200	199045296	203681296	202040464	243067024	221841696
sp|Q8BKX1|BAIP2_MOUSE	0.181109	-0.13319	0.563319	-0.242782	3.0996	-1.54264	19	62832143	21567628	6.8909e+07	2.55204e+07	AFPTQTAGTFK;AIFSHAAGDNSTLLSFK;AVQLMQQMANSNGSILPSALSASK;DGWHYGESEK;EGDLITLLVPEAR;ELGDVLFQMAEVHR;GWFPFSYTR;GYFDALVK;LSDSYSNTLPVR;MGELASESQGSK;NSYATTENK;QGELENYVSDGYK;QIQNQLEETLK;QRPYSVAVPAFSQGLDDYGAR;SFHNELLTQLEQK;SNLVISDPIPGAKPLPVPPELAPFVGR;SSSMAAGLER;VLDSDGSDR;YSDKELQYIDAISNK	73901960	47325892	68509944	61590776	29631030	22171236	20959376	13508870	67521504	81807672	35740964	59647256	99827800	29467380	22610858	28288706	24704976	22529914
sp|Q80Y24|PRIC2_MOUSE	0.180411	0.208951	0.208629	-0.134554	0.492032	0.385981	2	1.31279e+06	1.71549e+06	1.13578e+06	1.88319e+06	SDNALHLASER;TVSDLALQNAFGER	1079422	485417	2.22648e+06	1.45986e+06	1.71338e+06	1.50339e+06	1.88725e+06	1.75794e+06	630749	1.26075e+06	1.1254e+06	901026	1761001	1.6954e+06	1922572	1.03174e+06	2.01252e+06	2.7537e+06
sp|P62960|YBOX1_MOUSE	0.179745	-0.208308	0.353034	-0.318579	0.269419	-0.304209	1	1.03842e+06	841003	1.19972e+06	1.04882e+06	GAEAANVTGPGGVPVQGSK	637887	590177	1.52933e+06	1.39629e+06	373443	780946	1.14855e+06	1.06108e+06	839381	580219	1225101	2.01778e+06	1.33613e+06	386621	969474	1.18902e+06	1.41512e+06	1.28385e+06
sp|Q91Z61|DIRA1_MOUSE	0.179633	-0.241329	0.388002	0.275392	0.765249	0.775293	1	627429	1.07387e+06	741672	887257	ELFQELLTLETR	312636	96297.7	1183394	917386	694974	1.14367e+06	1.12208e+06	1.33474e+06	608846	413958	880033	899247	906274	686668	533809	691590	1.25917e+06	1.26505e+06
sp|Q8C570|RAE1L_MOUSE	0.1793	-0.245557	0.109809	-0.0603021	2.13409	0.910343	1	234774	441255	278336	460090	NAAEELKPR	242668	137009	209037	350381	467829	363912	446752	486528	204224	218890	245592	144703	578271	563644	411061	606317	358511	360917
sp|P56379|ATP68_MOUSE	0.179235	-0.178443	0.0267843	-0.0322647	0.563502	0.614814	1	3.79199e+06	5.80691e+06	4.29126e+06	5.93824e+06	MFQTLIQK	3556318	1.85364e+06	4408483	5349536	3.79815e+06	3.11141e+06	9661013	6.65707e+06	3.92396e+06	2.36911e+06	6.94259e+06	3.38124e+06	4839389	3534983	6931101	4.06351e+06	8533194	6.62841e+06
sp|P62983|RS27A_MOUSE	0.179088	-0.327585	0.376084	-0.7433	0.825073	-1.46458	2	4.95765e+06	1.79636e+06	6.2214e+06	3.0071e+06	C[+57.021464]C[+57.021464]LTYC[+57.021464]FNKPEDK;EC[+57.021464]PSDEC[+57.021464]GAGVFMGSHFDR	8094845	254978	7674596	3806169	1.12339e+06	701326	2849108	2.5116e+06	6.6189e+06	5563462	1.70196e+06	13421842	3800849	7395488	955632	932264	3.08466e+06	2.66747e+06
sp|P56212|ARP19_MOUSE	0.17839	0.174903	0.179162	0.21951	0.884615	1.07491	2	2.7925e+06	5.88264e+06	2.47367e+06	5.05235e+06	KPSLVASK;QLPAAAPDKTEVTGDHIPTPQDLPQR	2474347	1.52415e+06	3.27068e+06	3.9008e+06	3.08759e+06	3523507	6519665	10399805	1221609	2.69814e+06	3.63929e+06	1539332	3.26998e+06	2.18121e+06	7861924	4214225	5323678	5.6807e+06
sp|Q8BIF2|RFOX3_MOUSE	0.178036	-0.290332	0.483879	0.486385	1.18788	1.09432	1	111004	237006	135749	169178	GFGFVTFETSSDADR	20286.4	16628.6	197405	209694	190105	248531	246767	262622	66343	97058.1	172094	142501	200747	27666.6	61452.8	181651	318321	256798
sp|Q9D8T7|SLIRP_MOUSE	0.17793	-0.343003	0.119272	-0.154789	0.732353	0.869767	6	1.32188e+07	24155537	16766604	2.68914e+07	ALHGAQTSDEER;EHFAQFGHVR;IHVQAQR;IPWTAAASELR;KIPWTAAASELR;SSTGRPIAFVR	26797076	6696906	6780202	12600877	20448576	40504528	20219830	15449214	9172309	24762168	35671524	4150968	10076051	20671188	47529716	34840960	14727382	16687530
sp|Q61171|PRDX2_MOUSE	0.177373	0.144577	0.348384	-0.230514	0.671692	-0.446118	3	9.88253e+06	7.25393e+06	8.94018e+06	8.51069e+06	EGGLGPLNIPLLADVTK;KEGGLGPLNIPLLADVTK;QITVNDLPVGR	9169225	15338430	7312593	7709875	7996576	7503257	6.70001e+06	6.81587e+06	11858774	5.59675e+06	7.08063e+06	10350796	9813950	13282529	9842366	6376039	6595099	6457434
sp|Q61548|AP180_MOUSE	0.177328	-0.10186	0.872591	0.251566	1.44504	0.560939	3	4.64932e+06	6.85881e+06	4.98945e+06	5.76129e+06	GLGSDLDSSLASLVGNLGISGTTSK;IAAAQYSVTGSAVAR;NTLFNLSNFLDK	4298460	2.71606e+06	5704601	5.87816e+06	6217593	7893776	6536998	6786886	4.0969e+06	4.63867e+06	4658215	5626303	5.92715e+06	4.68777e+06	5659099	4.67867e+06	7053975	6726963
sp|Q8K4G5|ABLM1_MOUSE	0.176519	-0.14077	2.04426	-0.501898	0.860609	0.423888	13	2.10978e+07	2.83034e+07	2.32601e+07	4.00798e+07	AIYDIERPDLITYEPFYTSGYEDK;DGSPYC[+57.021464]EK;DYQGLFGVK;DYQTLPDGHMPAVR;EEDEEELLR;HFHVPDQGINIYR;IFPYEMLMVTNR;LNSGLGQLILK;SSGREEDEEELLR;STSQGSINSPVYSR;TLSPTPSAEGYQDVR;TSSLPGYGK;VDNEILDYK	26066968	9163747	24797138	24363156	28732922	31457672	28045150	24978030	19730652	24451040	22631232	16131520	33356200	36159812	47910084	45179548	34122768	37026780
sp|P26645|MARCS_MOUSE	0.176327	-0.153236	0.325503	-0.318074	0.219905	0.226277	3	1.53933e+06	1.80073e+06	1.71183e+06	2.24491e+06	AEDGAAPSPSSETPK;DEAAAATEPGAGAADK;ESGEGAEAEGATAEGAK	2.61409e+06	1.11487e+06	1.3853e+06	1.04308e+06	2401794	2.05017e+06	1780453	970507	2.39429e+06	1.63475e+06	1.37721e+06	1403185	1.74973e+06	3029327	2.96268e+06	2.98117e+06	1.25916e+06	992209
sp|Q91VN1|ZNF24_MOUSE	0.17613	0.230615	0.156665	0.13302	0.029974	0.0389648	4	8.04477e+06	8.26501e+06	6.85633e+06	7537032	AFSQNSGLINHQR;HFSQGSALILHQR;QFGYQDSPGPR;SSILVQHQR	7320802	2.11375e+06	11330707	11413822	7.30155e+06	5186264	10164078	10408138	5236580	7843724	4.99141e+06	3596243	12613699	6.07452e+06	6059969	4.51405e+06	10147818	10888806
sp|Q8BGV7|BACD1_MOUSE	0.175608	-0.114634	1.1186	0.374468	1.60989	0.638655	5	1.02345e+07	1.59338e+07	1.10809e+07	12291177	DGSVPLPESAR;EEQQLLASTSKPVVK;ELGELLGEAR;GPDLALLEATGGAAGGGGAGR;YSYTSTSDDNLLK	9112167	6811572	11943734	13070392	19018976	14763552	16867798	13084884	10561048	13937642	11285566	6.6653e+06	12954731	10545032	12713172	8909775	13617784	15670122
tr|E9PV26|E9PV26_MOUSE	0.174679	0.216236	0.114178	-0.127289	1.68747	1.20013	13	1.42345e+07	32705151	1.22531e+07	3.57219e+07	AALPQTSK;AALPQTTIHGAPAR;APATEVGLPQPAPSAR;GQQALHPTQTTVPR;LGELPLGALQASVVQHLLSR;LTLALAPAPPPPPSR;SLIPSATPQLSPSR;SPANRPPASGK;SPSSTLSGPDLAGHSSSATSTPEELR;SRAPATEVGLPQPAPSAR;SVAGGSLQKPVSR;TPGQGSISSPGR;VLSADSLGPTSGAPSPAITR	22993332	6399603	11645998	15898880	41268732	40621136	23868460	25062276	10184876	21203846	13162308	3.69975e+06	13014922	31419364	66881568	29448356	24219020	26640988
sp|Q7TT50|MRCKB_MOUSE	0.174642	-0.0771271	0.0336819	0.024093	0.14236	0.087987	10	9828973	1.04471e+07	1.03687e+07	1.02741e+07	ALQEFSELNER;AVLAAAIVDGDR;DIKPDNVLLDVNGHIR;HAFFEGLNWENIR;LEDAAAEASK;LQESTQTVQSLHGSTR;QGPTPAGLPR;SKPYVSWPSSGGSEPGVPVPLR;VLFYEEELVR;WVGILEGLQAILHK	9528966	6725123	11791873	11269930	8458355	8543836	11448151	13337973	10877348	9026436	10800137	9024333	12115414	7666965	7.58258e+06	9585614	13157593	13377549
sp|Q63912|OMGP_MOUSE	0.174242	0.210627	0.121321	0.165885	1.25195	1.79315	2	965864	3.3474e+06	834662	2.98381e+06	FTFIPEQSFDQLLQLQEITLHNNR;LESLPAQLPR	885954	361464	925974	1.69006e+06	1.70407e+06	2.01578e+06	3743407	5926338	630114	922102	820215	456604	1.34428e+06	1.40201e+06	1.71555e+06	3.11287e+06	3785601	4903010
sp|Q922B2|SYDC_MOUSE	0.173012	-0.0966285	0.278847	0.186714	0.715068	0.385539	4	8.02306e+06	1.04809e+07	8.57883e+06	9.20857e+06	FQTEIQTVSK;GEEILSGAQR;IHDPQLLTER;LPLQLDDAIRPEVEGEEDGR	6214215	5.86455e+06	8951090	11062365	7.50221e+06	11021784	10374173	13025432	7353093	8.11547e+06	10298106	7608590	9518870	5.52729e+06	7465124	7901292	12509386	12639752
sp|Q80W04|TMCC2_MOUSE	0.172892	-0.559505	0.222112	-0.453771	1.33201	3.13386	3	437274	3.8383e+06	644439	5.257e+06	AGISGFGGGVVEGVK;DDNVAEYLK;HGEASSANSAGGPTSDAGAAVAPNPGPR	1.05427e+06	131836	317267	245727	4244998	7358269	2.71964e+06	1.03031e+06	228092	671141	2.10476e+06	48594	169611	1.88045e+06	11291915	8972032	2.07472e+06	2065885
sp|Q8BVQ5|PPME1_MOUSE	0.172664	-0.161486	1.00434	0.502417	0.681667	0.400428	1	807567	1.06591e+06	903214	752449	LLLLAGVDR	458463	559880	1.09167e+06	1.12025e+06	1.02104e+06	1.17203e+06	1.14886e+06	921699	725811	630433	724415	1.34351e+06	1.0919e+06	650665	452990	500991	1.13147e+06	1.02613e+06
sp|P12787|COX5A_MOUSE	0.172425	-0.319287	0.0736551	-0.150898	0.0808301	0.166464	1	428613	481034	534786	534073	LNDFASAVR	947635	442060	218362	106394	860098	468845	416680	178514	1.05049e+06	505946	658764	313597	145130	1.14142e+06	734688	614221	86483.6	93557.1
sp|O54865|GCYB1_MOUSE	0.172286	-0.200013	0.857102	0.609065	0.854101	0.679973	2	946296	1.51607e+06	1.08702e+06	993968	EGLQDIVIGIIK;IVNLLNDLYTR	420056	386248	1685938	1292943	1.3263e+06	1.54325e+06	1.7375e+06	1.45723e+06	828278	741146	1.26848e+06	1.20561e+06	1.39158e+06	429438	702710	568851	1.75192e+06	1.51692e+06
sp|Q9QYJ0|DNJA2_MOUSE	0.172064	-0.192556	0.00625049	0.00541587	1.59574	0.968129	8	1.23536e+07	24167305	1.41175e+07	2.40768e+07	EHEVFQR;EISFAYEVLSNPEK;FDVQFPENNWINPDK;IGLVEALC[+57.021464]GFQFTFK;ITFTGEADQAPGVEPGDIVLLLQEK;NVLC[+57.021464]SAC[+57.021464]SGQGGK;VIEPGC[+57.021464]VR;VSLEDLYNGK	9238642	4664022	20398204	15113394	20806922	20474992	28203126	27184180	11651938	8674511	10985459	18679278	20596236	19679746	16024122	17186840	32923308	34569740
sp|Q3UVL4|VPS51_MOUSE	0.170417	-0.300002	0.65759	0.54566	2.82489	2.14552	3	246125	1.08898e+06	303016	746037	APGALLAAAGLSESATEIVER;GGATPPALLLLLSR;LAAFAQELGGR	168847	19591.4	235283	560780	1219555	882466	1.30229e+06	951612	185985	239298	483618	134079	472101	50092.1	869323	512874	1.09481e+06	1.20308e+06
sp|Q9CZT8|RAB3B_MOUSE	0.169425	-0.481723	0.400921	-0.439987	0.572439	0.877585	1	81356.8	149477	113607	202779	LLAEQLGFDFFEASAK	113308	74571.1	7465.08	130083	220536	210757	9665.08	156948	103419	3833.44	340951	0	119835	188636	302228	143986	267211	111833
sp|Q6ZPJ3|UBE2O_MOUSE	0.168894	0.275058	0.187752	-0.119271	0.00658593	-0.0105963	2	2.12602e+06	2.11047e+06	1.75698e+06	2.29236e+06	EDEPSVGQVAR;SGYPDIGFPLFPLSK	1.9653e+06	282856	2.32718e+06	3.92876e+06	1.48591e+06	2.08196e+06	2124751	2.74924e+06	971657	1.41087e+06	2062952	866357	3473073	1.85654e+06	2.29105e+06	1.53478e+06	2911323	2.86809e+06
sp|P07758|A1AT1_MOUSE;sp|P22599|A1AT2_MOUSE;sp|Q00896|A1AT3_MOUSE	0.168861	-0.240195	0.349349	0.398841	0.393662	0.430661	2	499539	673305	590032	510680	DQSPASHEIATNLGDFAISLYR;IFNNGADLSGITEENAPLK	299834	119925	837622	740776	454912	626351	742344	869611	439392	397399	337840	991226	784304	368142	140005	248097	982896	814258
sp|Q64487|PTPRD_MOUSE	0.168521	-0.123105	0.0545424	0.0243972	0.89818	-0.431977	2	2.2396e+06	1660097	2.4391e+06	1.63226e+06	FEVIEFDDGSGSVLR;SPQGLGASTAEISAR	2538618	1.65058e+06	2908356	1.86086e+06	2.07472e+06	1.46845e+06	1.64862e+06	1.4486e+06	2.95724e+06	3.18119e+06	1.89487e+06	1406221	2.75599e+06	1.9402e+06	1.3636e+06	1.62607e+06	1.40669e+06	1824741
sp|Q641P0|ARP3B_MOUSE	0.168471	-0.138908	0.600931	-0.170687	1.14296	-0.912162	6	1.68086e+07	8.93189e+06	1.85075e+07	1.00537e+07	AEPEDHYFLMTEPPLNTPENR;DYEEYGPSIC[+57.021464]R;FMEQVVFK;GVDDLDFFIGDEAIDKPTYATK;LSQELSGGR;YC[+57.021464]YIC[+57.021464]PDIVR	14619031	7561208	22189574	22864588	8948237	8491983	9517964	8769379	18281112	16213719	16295264	15270286	26476962	10649720	8182655	8262767	11863927	11309362
sp|Q8BIF9|ZN787_MOUSE	0.168288	0.350118	0.311299	0.773063	0.241445	0.714374	1	51057.9	83774.4	40056	49022.6	AGGEDDGEDQSAGAR	55275.3	0	64179.6	84776.9	0	234640	62631.4	37826.6	21080.6	57947.8	0	21730.6	99520.9	54565.3	16219	88654.2	38849.2	46825.4
sp|Q6NS60|FBX41_MOUSE	0.167212	0.247994	0.0199997	0.0321533	0.6348	0.782141	14	1.79938e+07	3.09436e+07	15151954	3.02615e+07	AAGGNLLILR;AALFC[+57.021464]IFTYLDTR;ALGVGGAGC[+57.021464]GVQGLASLAR;EHHAGSAVPSTYAVSR;EIEIPLGELFAR;GC[+57.021464]LEAGLESLLK;GLEMLVLTATPVTPK;HPAVWTR;KQQEVVQIDQFLK;LQQFIEELLER;LQVLELDHVSEITQEVAAEVC[+57.021464]R;LSEEVEQK;SATDPVGHEVIWALGAGC[+57.021464]R;TTESEAEGPSDVPRPGPAVAGPLNSC[+57.021464]R	11030774	5103923	22269116	33571296	17241462	20054476	38071220	48407076	10143990	10701649	13715312	13563999	27634820	16096211	14817753	18865854	46117884	55410040
sp|Q61414|K1C15_MOUSE	0.166758	0.298764	0.0677367	0.0628635	1.16829	-1.25254	4	4.59542e+07	1.92874e+07	3.73584e+07	18464998	ALEQANTELEVK;KNHEEEMK;NHEEEMK;QGVEADINGLRR	74889840	51833968	32416398	24676484	16385399	15204811	13593146	31966134	20912026	11082727	12512992	50042808	92241368	17254992	17855298	13339976	18432686	25442038
sp|P62301|RS13_MOUSE	0.166616	-0.224968	0.523639	-0.412744	1.22916	-1.19434	8	288083796	125888538	3.36698e+08	1.67585e+08	DSHGVAQVR;GLAPDLPEDLYHLIK;GLSQSALPYR;GLSQSALPYRR;GLTPSQIGVILR;KGLTPSQIGVILR;LILIESR;SVPTWLK	311903968	150987808	469058784	220384624	131031504	91378648	144138800	137005200	382213984	290248352	126473336	633441980	251113760	282835968	148461840	93076976	171501200	142048080
sp|Q7TQD2|TPPP_MOUSE	0.16597	-0.0772592	0.416459	-0.186102	0.979636	0.34599	7	2.93727e+07	37333321	3.09885e+07	4.24736e+07	APVISGVTK;AVSSPTVSR;DC[+57.021464]HVIDGK;LSLESEGANEGATAAPELSALEEAFR;NVTVTDVDIVFSK;TITFEQFQEALEELAK;VDLVDESGYVPGYK	40047632	25136236	25824706	26482036	34079404	38253384	43060472	33940024	31472980	33209140	32426866	23703296	34130200	32949282	59359368	43784784	36679276	39595164
sp|Q9DCG9|TR112_MOUSE	0.165948	0.19222	0.0363913	0.0310042	0.693825	0.449728	1	1.04895e+06	1.43263e+06	918099	1.40217e+06	INPVEFNPEFVAR	1.02357e+06	384042	1.53443e+06	1253746	1.54093e+06	1.36576e+06	1.16167e+06	1.66217e+06	467214	771144	1.14535e+06	657718	1.54907e+06	885597	1106330	1.43985e+06	1.27934e+06	2.29976e+06
sp|Q61644|PACN1_MOUSE	0.165863	0.153911	0.21905	0.232261	0.753973	0.916443	3	653730	1.23389e+06	587579	1.05041e+06	ALYDYDGQEQDELSFK;KAEGATLSNATGAVESTSQAGDR;LGEEDEQGWC[+57.021464]R	614784	270617	878370	851147	917533	924848	2.28488e+06	808281	475382	489761	410652	717169	844932	952794	819279	830720	1197867	1.45137e+06
sp|Q8CBW3|ABI1_MOUSE	0.165522	-0.136391	0.211995	-0.127743	0.144313	-0.127404	7	32728790	29962458	3.59739e+07	3.27365e+07	ALIESYQNLTR;DKDDELSFK;HNSTTSSTSSGGYR;KPIDYTVLDDVGHGVK;LGSQHSPGR;TLEPVKPPTVPNDYMTSPAR;VADYC[+57.021464]ENNYIQATDK	46230876	21587490	36263212	26833582	39708424	31733260	31917426	16490722	44157828	43127908	36838924	15625512	40119364	40997420	36862724	27637212	31092042	27092986
sp|O35295|PURB_MOUSE	0.165447	-0.12738	0.0526538	0.0385644	0.797237	0.413569	5	1.23625e+07	1.64665e+07	1.35036e+07	1.60322e+07	GGGGGGGGGPGGFQPAPR;GGGGGGGGPGGEQETQELASK;IAEVGAGGSK;NAITVPFK;VSEVKPSYR	8.36575e+06	9136633	15458213	16489324	12137699	17375710	18218216	18134514	9793106	9073296	14730676	17133600	16787504	8693952	13103489	18882744	17635458	21845364
sp|Q2TA57|ASPH1_MOUSE	0.165106	-0.281028	0.00148257	-0.00341669	0.217296	-0.523553	2	79434.7	55259.3	96518	55390.3	DFGAVSWDFSGTTPLPR;HDVELLQSSFPAILR	82273.8	0	180249	55215.8	15971.6	54156	29046.3	121863	79239.1	59079.5	162499	122298	59474.6	3017.9	21703.8	76062.8	71934.8	104232
sp|Q9CQA3|SDHB_MOUSE	0.164917	-0.129523	0.918528	0.336087	1.17193	0.545178	1	362575	529070	396633	419123	QQYLQSIEDR	416839	154334	474187	404941	542397	550877	561941	461066	342604	361334	555955	423421	299850	501322	348054	302947	579055	364236
sp|Q6URW6|MYH14_MOUSE	0.163739	0.178844	0.0234996	-0.0336397	0.0448391	0.0691666	87	326631834	342672879	2.8855e+08	3.50757e+08	AAEQAASDLR;AEAELC[+57.021464]SEAEETR;AEDMAELTC[+57.021464]LNEASVLHNLR;AEELLAQLGR;AELEALLSSK;AGVLAQLEEER;AHEVSMQELR;ALEAEAAGLR;ALEEEQEAR;ALEEEQEAREELER;AQAELESVSTALSEAESK;AQTSAAGQGKEEAVK;DAEVERDEER;DEC[+57.021464]SFHIFYQLLGGAGEQLK;DEGEEEAEVELAESGR;DEMFTLSR;DLGEELEALR;DQADFSVLHYAGK;DVEGIVGLEQVSSLGDGPPGGRPR;EAETLTQR;EAQAGLAEAQEDLEAER;EDELQAALLR;ELEDVTESAESMNR;ELFQETLESLR;ELQSTQAQLSEWR;ELSSAESQLHDTQE…	294668384	118073736	403427424	490357792	175427840	207394112	400219584	587649980	266633088	239207104	226396800	224939440	485573152	243495760	268311008	210830432	428826464	602321090
sp|Q80Y14|GLRX5_MOUSE	0.163738	-0.268793	0.0692588	-0.0759096	0.528662	0.519917	1	668377	958368	805261	1.01014e+06	DYAAYNVLDDPELR	341456	272680	908331	1151042	895139	751901	834869	1.35156e+06	427227	365404	646973	941770	1.64493e+06	838380	571793	1.8242e+06	919557	896795
sp|P14106|C1QB_MOUSE	0.163252	-0.231036	0.103762	0.0814973	0.614825	-0.683333	6	394800441	245852124	4.63368e+08	2.32349e+08	GDSGDYGATQK;GNLC[+57.021464]VNLVR;LEQEEVVHLQATDK;TINSPLRPNQVIR;VITNANENYEPR;VPGLYYFTYHASSR	304608288	221129536	725402820	328061120	266667616	205340400	302144320	209256160	452722848	397695008	136062288	850096960	480264512	316640768	174288208	115579984	303618944	251617184
sp|Q9R0H5|K2C71_MOUSE	0.163236	0.33219	0.153892	-0.286434	0.513354	-1.086	4	2.2726e+07	1.07054e+07	1.80519e+07	13056542	AQYEEIALK;NLDLDSIIDEVR;QASNLETAIADAEQR;TAAENEFVLLK	18189936	51102760	5524320	16086837	422548	16963574	6.78013e+06	18655338	35029920	1.74501e+06	11340501	12757357	29386738	22685780	5666419	6.53303e+06	7.55187e+06	22845614
sp|Q91WS0|CISD1_MOUSE	0.162664	-0.343501	0.0102606	0.0176002	0.598772	0.845064	1	180325	323926	228802	319998	HNEETGDNVGPLIIK	411499	189256	57462.8	63083.5	354161	439602	403768	98174.3	386305	210078	422232	125397	0	368501	617611	398357	140104	75418.8
sp|P01872|IGHM_MOUSE	0.162489	-0.0896538	0.4697	0.186645	0.245437	0.163019	4	6.75878e+06	7.56732e+06	7.19212e+06	6648997	DGFSGPAPR;GFSPADISVQWLQR;GQLLPQEK;LVESGFTTDPVTIENK	5.42201e+06	4449312	9480148	7683661	6.12435e+06	8258246	6655793	9230881	6744634	7885080	7205761	6536176	7588947	5461830	7.3263e+06	5667439	6.30784e+06	8481579
sp|Q76MZ3|2AAA_MOUSE	0.162212	-0.0947032	0.535235	0.198174	0.215969	0.134402	21	4.26929e+07	46861364	4.55895e+07	4.08469e+07	AISHEHSPSDLEAHFVPLVK;AVGPEITK;DNTIEHLLPLFLAQLK;DNTIEHLLPLFLAQLKDEC[+57.021464]PEVR;EAATSNLKK;ELVSDANQHVK;HMLPTVLR;IGPILDNSTLQSEVKPILEK;LAGGDWFTSR;LNIISNLDC[+57.021464]VNEVIGIR;LSTIALALGVER;LTQDQDVDVK;MAGDPVANVR;NEDVQLR;QLSQSLLPAIVELAEDAK;SALASVIMGLSPILGK;TDLVPAFQNLMK;TSAC[+57.021464]GLFSVC[+57.021464]YPR;VLAMSGDPNYLHR;VLELDNVK;YFAQEALTVLSLA	43182616	27566066	56546464	43476588	52117212	54140864	48729732	32457648	40030372	49549928	52660052	32533582	53173388	33940120	46023620	36138116	47502736	40629704
sp|P18531|HVM60_MOUSE;sp|P18532|HVM61_MOUSE;tr|A0A075B5S6|A0A075B5S6_MOUSE;tr|A0A075B5T0|A0A075B5T0_MOUSE	0.162061	-0.199816	0.59555	0.380487	0.338895	0.338146	1	695604	879335	798937	675486	LNSVTTEDTATYYC[+57.021464]AR	479110	156423	1071317	1.07557e+06	815585	811463	897504	992786	728985	732986	518155	1284019	730542	432642	628495	323877	1049823	942592
sp|Q8CCT4|TCAL5_MOUSE	0.16205	0.0776005	0.418064	-0.324298	0.00818527	0.00726172	2	1.56033e+06	1.5682e+06	1.47862e+06	1.96347e+06	LEVEGGPGEQAQQK;NSQEDLQDR	1.92969e+06	1.60706e+06	1.70207e+06	1.00248e+06	2.03748e+06	1.93529e+06	1.34429e+06	955737	1506115	1322857	1.77059e+06	1371607	1.42191e+06	1.75563e+06	2.68167e+06	2.74417e+06	1.38872e+06	1.24717e+06
sp|P62245|RS15A_MOUSE	0.161977	-0.280788	0.722767	0.40879	2.72431	1.58853	5	22132697	66562310	2.68881e+07	5.01384e+07	HGYIGEFEIIDDHR;IVVNLTGR;MNVLADALK;QFGFIVLTTSAGIMDHEEAR;WQNNLLPSR	22257156	9437872	15920976	40914784	52084152	73274240	73289520	67601328	10015236	21256074	56056304	11844030	35268828	15194534	58800192	50101980	58712752	67882520
sp|Q00899|TYY1_MOUSE	0.160806	-0.401357	0.0713294	0.177794	0.608886	1.97092	1	154091	604065	203515	534026	FSLDFNLR	138554	0	113122	364686	86730	219566	516986	1.59298e+06	85271.6	205074	196249	11646.2	519334	359286	421657	85194.6	786997	1.01699e+06
sp|P54285|CACB3_MOUSE	0.160605	-0.143062	0.0341586	-0.0172955	0.262603	-0.192488	6	1.0981e+07	9.60939e+06	1.21257e+07	9.72528e+06	EVESQAQQQLER;HLEEDYADAYQDLYQPHR;SGNPSSLGDIGNR;SLQLVVLDADTINHPAQLAK;SSIAEVQSEIER;TSLAPIIVFVK	13168639	5.54336e+06	14239358	10972501	11679325	9775871	9805394	7.17696e+06	11225148	17655264	11240906	6.10314e+06	14403977	12205960	8293461	8.13087e+06	9546047	10450074
sp|P08249|MDHM_MOUSE	0.160264	-0.264743	0.264166	0.320365	0.273786	0.403111	1	3.04221e+06	4.02289e+06	3.65498e+06	3.2218e+06	VAVLGASGGIGQPLSLLLK	4762020	5.05069e+06	1.02746e+06	1328667	3275807	6383784	4.77926e+06	1.65269e+06	4.69114e+06	4270913	6539160	1.56727e+06	1.2064e+06	4178060	5022133	4.21298e+06	1.57956e+06	1116252
sp|Q921H8|THIKA_MOUSE	0.160193	-0.17283	0.0845024	-0.0897565	0.222593	0.195531	1	2.76367e+06	3.1648e+06	3.11539e+06	3.36795e+06	AEELGLPILGVLR	2.11043e+06	1.37932e+06	4.03948e+06	3525441	2777312	2356193	4.07802e+06	3.44768e+06	2.38498e+06	2718198	1.56299e+06	4409443	4501342	2.39307e+06	2.43901e+06	1.83056e+06	5.32622e+06	4850892
sp|Q7TPV4|MBB1A_MOUSE	0.159867	0.280027	0.203916	0.0840585	0.673058	-1.36444	1	205058	79641.6	168881	75133.9	SPAPSNPTLSPSTPAK	148203	0	427203	244825	61636.7	93517.4	90999	72413.2	132863	180725	57535.7	226767	246512	64537.4	86049.1	82897.1	80833.8	61352.1
sp|Q8BTI8|SRRM2_MOUSE	0.15985	0.118236	0.396735	-2.79908	0.366967	0.191434	3	2.94473e+06	3.36258e+06	2.71301e+06	2.34035e+07	TPAALAALSLTGSGTPPTAANYPSSSR;TPAASAVNLAGAR;TPQAPTPANLVVGPR	3137911	1.68098e+06	3.92904e+06	3.03097e+06	3.17854e+06	3.71035e+06	3013488	3.54793e+06	1.9326e+06	3.28541e+06	3.15203e+06	1.84478e+06	3.35026e+06	102494816	3998193	2.8084e+06	3.79796e+06	3918082
sp|P08551|NFL_MOUSE	0.159601	-0.129162	0.507073	-0.453092	1.11273	-0.895934	14	3.5716e+07	1.91937e+07	3.90611e+07	2.62757e+07	ALYEQEIR;AQLQDLNDR;EGLEETLR;FASFIER;FTVLTESAAK;IDSLMDEIAFLK;KGADEAALAR;LAAEDATNEK;LSFTSVGSITSGYSQSSQVFGR;SAYSSYSAPVSSSLSVR;SFPAYYTSHVQEEQTEVEETIEATK;VHELEQQNK;VLEAELLVLR;YEEEVLSR	43003208	21377100	48667572	29816058	31787636	16883498	18716098	9387726	44656188	49099360	24463600	28124552	48961764	38275372	19949092	28271812	31845890	13036252
sp|Q6Q477|AT2B4_MOUSE	0.159537	0.244342	0.444865	-0.388652	0.580677	-0.984273	1	497940	251699	420362	329517	NGQLIQLPVAEIVVGDIAQIK	305506	1.07365e+06	334189	278420	234344	114453	300259	357740	638067	196616	341231	449512	476382	250777	150099	380198	397510	468999
sp|P70670|NACAM_MOUSE	0.159284	0.848795	#DIV/0!	#DIV/0!	0.44865	#DIV/0!	1	4074.9	0	2262.58	0	NILFVITKPDVYK	0	0	0	16299.6	0	0	0	0	0	0	0	0	11312.9	0	0	0	0	0
sp|Q5XJV6|LMTK3_MOUSE	0.157327	0.36957	0.170776	0.460405	0.484516	1.24824	2	231458	549832	179152	399608	HLSDEEVLAFVVR;WAAPELLGELHGSFVLVDQSR	37795.8	19773.5	386691	481572	79584.3	174692	669577	1.27547e+06	29795.8	38592.8	213279	229911	384179	13903	66671.5	66715.6	864828	985921
sp|Q99N87|RT05_MOUSE	0.157265	-0.13959	0.773212	-0.335023	0.211885	-0.226031	1	965897	825826	1.06402e+06	1.0417e+06	SGFLWPGLNVPLIK	860127	509657	1.68276e+06	811046	595105	850931	934230	923038	1056831	877665	871841	1.23309e+06	1.2807e+06	1.13749e+06	1.07145e+06	622736	1144769	1.23203e+06
sp|Q8R066|C1QT4_MOUSE	0.155637	-0.172387	0.16639	0.150899	0.777538	0.644541	6	2.67304e+06	4.17861e+06	3.01231e+06	3.76363e+06	GPAAPEPR;HRPLAFDTELVNIGGDFDAAAGVFR;NRDEVQALAFDEQR;SLVGSDAAPGPR;TTPLEGTSEMAVTFDK;VPGAYFFSFTAGK	1.97024e+06	989323	3.86433e+06	3.86826e+06	2675721	3.68792e+06	5.58614e+06	4.76465e+06	2.07046e+06	2643407	4.00769e+06	1.9927e+06	4347272	1.8758e+06	2.98249e+06	3.38724e+06	4627509	5.94509e+06
sp|Q8BG81|PDIP3_MOUSE	0.155545	-0.345558	0.122527	-0.270547	0.718847	-1.86382	2	2.06433e+06	567171	2.62302e+06	684158	SPAAFTSPPIGTVTPALK;SSGASVTTQPTEFK	1.88802e+06	969662	4891306	508320	1.27914e+06	441784	434643	113121	2.22673e+06	2061128	790729	6312748	1723782	1.64774e+06	632705	277376	566316	296657
sp|Q01097|NMDE2_MOUSE	0.153443	-0.136477	0.299916	-0.186	1.69841	-1.03806	15	3.09671e+07	1.50804e+07	34039540	1.71556e+07	ALVTNKPVVSALHGAVPGR;DFYLDQFR;DGIAIITTAASDMLSEHSFIPEPK;DSVSGGGPC[+57.021464]TNR;EEAALAPR;EFDEIELAYR;ESSVYDISEHR;FQRPNDFSPPFR;GVDDALLSLK;HGVVGGVPAPWEK;HSQLSDLYGK;LHNYSSTVAGQNSGR;LVIILLNK;SDVSDISTHTVTYGNIEGNAAK;VTQNPFIPTFGDDQC[+57.021464]LLHGSK	32140480	17548746	39756524	34422476	13968545	10652164	17709980	17990938	30008340	40701680	16622030	31887898	50977752	15180793	12949823	13023138	20698686	23925318
sp|Q6IFZ6|K2C1B_MOUSE	0.152473	-0.186562	1.22621	-0.472537	1.32973	-0.710548	3	21525919	1.31542e+07	2.44975e+07	18252117	QLLEGEESR;SKDEAEALYQTK;SLDLDSIIDAVR	19034036	30791236	16262248	20016156	13098142	11590658	11815562	16112556	19805788	15004854	11631018	30588776	45457240	24590054	16883032	19899048	14504163	15384288
sp|O88998|NOE1_MOUSE	0.152303	-0.227504	0.0249275	-0.0347528	0.999264	-1.04789	6	3.0823e+07	1.49083e+07	3.60878e+07	1.52718e+07	FGSWMTDPLAPEGDNR;LSAASGGTLDR;LTGISDPVTVK;MDELRPLIPVLEEYK;MDELRPLIPVLEEYKADAK;STGVLPTNPEESWQVYSSAQDSEGR	16745612	49103264	37201868	20241202	9030334	9828648	19867376	20906776	62752844	15576423	23311102	58810736	19987782	15069704	7409579	7003386	25210458	21665704
sp|Q9DB15|RM12_MOUSE	0.151987	-0.102299	0.601832	-0.314316	0.870106	0.510196	1	2.02201e+06	2.87983e+06	2.17059e+06	3.58084e+06	SEALAGAPLDNAPK	2.85794e+06	2.01618e+06	1.59133e+06	1.62258e+06	2.50368e+06	4.07811e+06	2.45139e+06	2.48614e+06	2.33505e+06	1.66045e+06	2.75848e+06	2547831	1.55113e+06	4.12354e+06	4393125	4080336	2546927	2.76029e+06
sp|Q9JMH9|MY18A_MOUSE	0.151845	0.174978	0.100732	-0.100339	0.045544	-0.0625751	94	609753341	5.83871e+08	5.40108e+08	6.25925e+08	AAEINGEVDDDDAGGEWR;AAYLLGC[+57.021464]SLEELSSAIFK;AGSATVLSGSIAGLEGGSQLALR;ALLADAQIMLDHLK;AMEVEMEDLHLQIDDIAK;APEGQAYR;AVEELLESLDLEK;DEEVEEAR;DGFSLASQLK;DLALGLVPGDR;DLDIAGFTQK;DMAQMNDLQAQIEESNKEK;DMLLAEAFSLK;DTKEEMSELAR;EKDMLLAEAFSLK;EKNEIQNR;ELQTQYDALKK;FDSELSQAHEETQR;FSHSYLSDSDTEAK;GASFEELC[+57.021464]HNYAQDR;GFFNLNR;GLLWLLEEEALVPGATEDALLDR;GSIILDSGHLSTASSSDDLKGEEGSFR;IISNLFLGR;IQDLAIR;ISELTSELTD…	568892800	186801264	858806340	824512960	359451840	431197120	633508480	911328190	421751744	551983230	426398880	381177920	919227650	577880510	454390624	421534400	729930430	945888960
sp|P0C0S6|H2AZ_MOUSE;sp|Q3THW5|H2AV_MOUSE	0.151777	0.14304	0.276856	-0.197415	0.277465	-0.297463	3	2.78535e+07	2.26639e+07	25224359	2.59873e+07	ATIAGGGVIPHIHK;GDEELDSLIK;HLQLAIRGDEELDSLIK	29321816	11961698	41934952	28195464	17833286	11747739	29947162	31127310	25920500	23334414	13151711	32348440	31366730	24540266	24750128	18424362	28817976	33403992
sp|Q80X85|RT07_MOUSE	0.15099	0.115346	0.288403	-0.125544	0.0583519	0.0524953	2	581516	603065	536832	657895	AAAATETSSVFADPVISK;AASAEEQATIER	781951	230867	603838	709405	487268	677556	575761	671674	528599	453060	529026	518026	655451	482806	739517	826283	563571	677297
sp|Q6WVG3|KCD12_MOUSE	0.150154	0.138333	0.0171806	-0.0220061	0.109654	0.131727	6	1.93563e+07	21206800	1.75865e+07	2.15328e+07	C[+57.021464]TVVSVPDSLLWR;DLQLVLPDYFPER;EAEYFELPELVR;LGAPQQPGPGPPPPHSR;MFTQQQPQELAR;SPSGGAAGPLLTPSQSLDGSR	17530504	7661545	26264568	25968422	13129558	13947974	29357138	28392530	14588516	19742268	15894783	13020086	24686804	13865449	15834081	12729444	32914202	32320606
sp|P61514|RL37A_MOUSE	0.149991	-0.210709	0.413082	-0.299283	0.641521	-0.8038	5	64484257	3.69391e+07	7.46249e+07	4.54547e+07	AVGIWHC[+57.021464]GSC[+57.021464]MK;IEISQHAK;KIEISQHAK;TVAGGAWTYNTTSAVTVK;YTC[+57.021464]SFC[+57.021464]GK	56452484	22082456	118293448	61108640	35261680	25017018	48851080	38626436	95660888	59850896	26576130	126275336	64761064	67991416	39037328	24167832	50897596	45179416
sp|O35682|MYADM_MOUSE	0.149641	0.435696	0.14649	0.400444	0.476456	1.28217	1	347614	845415	257004	640508	TTITTTTSSSTTVGSAR	27729.8	0	427359	935368	134099	256760	1.03661e+06	1954194	51319.2	53181.5	158155	362347	660017	38062	0	214501	1417394	1.53258e+06
sp|Q5SXY1|CYTSB_MOUSE	0.149535	0.205865	0.0696995	-0.0341983	0.935573	-0.852922	24	7.08163e+07	3.92083e+07	6.13991e+07	40148816	AEQLSQENEK;AIEASSTVGQTAENFEVQEMLK;ASESDAEIK;ASSEDTLNKPGSASSGVAR;C[+57.021464]EAQQELR;DQLQLSC[+57.021464]TELR;ELADLEEENR;ELSVTISR;ETIFELEDQVEQHR;LDLPDLPLSDLLK;LGSSPTSSC[+57.021464]NPTPTK;LHNNQLISELEGSVIK;LINLLQER;LLNIQQQLTC[+57.021464]SLR;QIKEETEEWR;SAAKPWSPVAK;SNTGTIPTTK;SSTSLAFESR;TILETSFHQHR;TRPLPGTPSGMK;TSPAPSDSATTVK;TSTSGAISELTESR;TTHGSALR;VKNEEPSAQGGK	110548112	29397542	78321560	64997984	47033392	32240446	33237640	44321728	40393840	114271488	52103720	17360132	82866184	49798480	45358948	34723956	35299168	35563528
sp|Q6PFX7|NYAP1_MOUSE	0.14897	0.205456	0.078797	-0.0412573	1.13103	0.869434	1	463608	846987	402071	871558	EAAPTGPVGPGAVPGPGVR	457094	57462.3	481227	858648	661871	840656	900183	985238	311033	407776	424022	261499	606025	634817	962314	758471	875070	1.12712e+06
tr|A0A0B4J1J5|A0A0B4J1J5_MOUSE	0.148677	-0.118837	1.5502	0.259375	0.928657	0.375498	3	3.29316e+06	4.27217e+06	3.5759e+06	3.56918e+06	FAFSLETSASTAYLQINNLK;NEDTATYFC[+57.021464]AR;QIQLVQSGPELK	3829034	1.83352e+06	3668156	3841916	4.5299e+06	3.60521e+06	4480719	4472842	4381145	3455140	2.7895e+06	5067082	2.18665e+06	3435781	4090928	3.63047e+06	3.44596e+06	3.24278e+06
sp|E9Q557|DESP_MOUSE	0.147821	0.18618	0.612997	-0.49165	1.07523	-0.85994	41	141083702	77733684	1.24003e+08	1.09298e+08	AESGPDLR;AITGFDDPFSGK;ALLQAILQTEDMLK;C[+57.021464]IKDEETGLC[+57.021464]LLPLK;DLKDEIVR;DYELQLASYTSGLETLLNIPIKR;EHLMLEEELR;EYENELAK;FGDSNTVMR;FLSEMLK;GLVGIEFK;GYFNEELSEILSDPSDDTK;IEVLEEELR;ITNLTQQLEQASIVK;LEYDDLR;LLEAQIATGGIIDPK;LLQLQEQMR;LNDSILQATEQR;LPVEEAYK;LTEEETVC[+57.021464]LDLDKVEAYR;LTYEIEDEK;LTYEIEDEKR;LVFDGLR;NDYDQLQK;NKYETEINITK;NLHSEISGK;NQFETEINITK;QEAFSIR;QLQNIIQATSR;QQIQNDLNQWK;QVQNL…	155483840	215368128	98053976	95428864	98942008	75676072	46252536	90064120	114230704	53431096	66737096	153449616	232164992	157684656	158687344	78365016	76019528	75731472
sp|Q8BLK3|LSAMP_MOUSE	0.146882	0.220125	0.00439129	-0.00778747	0.954129	1.41302	7	4.98993e+06	1.32879e+07	4.28381e+06	1.33598e+07	AANEVSSADVK;C[+57.021464]EASAVPAPDFEWYR;EFEGEEEYLEILGITR;HALEYSLR;HLTPLGR;QGDTAILR;SGIIFAGHDK	3.43015e+06	2.80986e+06	3.75496e+06	9964748	5886024	8098589	14968166	24198858	2.33904e+06	3.47163e+06	4259436	3.31977e+06	8.02917e+06	5823350	6.36232e+06	11810964	17514420	25288096
sp|Q8BMS1|ECHA_MOUSE	0.146788	-0.210203	0.232245	0.253445	0.798054	0.823108	6	3.33069e+06	5.8927e+06	3.85311e+06	4.94334e+06	AGLEQGSDAGYLAESQK;DSIFSNLIGQLDYK;FGELALTK;LPAKPEVSSDEDVQYR;MQLLEIITTDK;TVLGVPEVLLGILPGAGGTQR	1.26221e+06	1.03596e+06	4721569	6303024	3.58404e+06	5422548	6657919	7906310	2.55907e+06	2.15159e+06	4293838	4571200	5689861	2.48731e+06	2779879	3323837	8087330	8038327
sp|Q569Z6|TR150_MOUSE	0.146084	-0.614153	0.670013	1.83361	0.442616	-1.12121	1	173404	79715.1	265423	22364.9	EESAASGGAAYSK	82897.2	418721	108649	83349.8	57213.5	30199.8	12082.4	219365	40854.1	113736	1.0741e+06	0	98428.1	30398.6	16956.4	30499.1	9515.41	24455.3
sp|Q6PAJ1|BCR_MOUSE	0.145981	-0.118689	1.09746	-0.437356	0.397351	0.163958	1	1.05686e+06	1.18406e+06	1.14749e+06	1.60336e+06	AAQPPDGAAEPR	1.26486e+06	913997	1125779	922815	1.286e+06	1.37646e+06	1.21032e+06	863460	1.16544e+06	1.0031e+06	1.87791e+06	677050	1.01393e+06	1.67011e+06	1.43978e+06	2190041	1.30144e+06	1.41545e+06
sp|Q9CXW4|RL11_MOUSE	0.145917	-0.0988213	0.348542	0.107446	0.550497	0.294289	5	1.77369e+07	2.17505e+07	1.89945e+07	20189432	AEEILEK;IAVHC[+57.021464]TVR;NNFSDTGNFGFGIQEHIDLGIK;VLEQLTGQTPVFSK;YDGIILPGK	20852488	9513687	21905898	18675684	20515572	26930966	21560988	17994324	14793346	23138622	21344370	13907281	21788660	17239850	20357172	22876376	20607976	19865786
sp|P62984|RL40_MOUSE	0.145434	-0.249753	0.20999	-0.250747	0.281519	-0.382239	1	1.49888e+06	1.15001e+06	1.78218e+06	1.36831e+06	C[+57.021464]GHTNNLRPK	1.18285e+06	451484	2.74784e+06	1.61337e+06	986587	767303	1.21819e+06	1.62797e+06	1.75572e+06	1.05583e+06	478305	3.68976e+06	1.93126e+06	2.13547e+06	1.13157e+06	221750	1.40535e+06	1947408
sp|P69566|RANB9_MOUSE	0.144744	-0.18868	0.0495837	-0.0802929	0.448909	0.596017	1	524954	793487	598300	838900	LYPAVDEQETPLPR	909988	330573	379877	479377	1156123	1236090	434084	347651	431746	798482	995919	213362	551992	647410	1.26284e+06	1.45957e+06	392894	431789
sp|O35085|ARX_MOUSE	0.144694	0.169372	0.154433	-0.0939015	0.0365478	-0.0433482	1	1.34259e+07	13028449	1.19387e+07	1.39046e+07	QLEELER	18746012	6709015	17988792	10259586	18135896	11585925	15106044	7285931	10227925	18564824	7.91514e+06	5.44581e+06	17539624	14073726	16293313	12952700	12367726	13835756
sp|P05064|ALDOA_MOUSE	0.143931	-0.103081	0.500081	0.567719	0.416608	0.55225	4	4.65448e+06	6.8252e+06	4.99922e+06	4.60485e+06	FSNEEIAMATVTALR;GILAADESTGSIAK;IGEHTPSALAIMENANVLAR;LQSIGTENTEENR	4.63609e+06	5.46325e+06	4.41804e+06	4100552	4.7538e+06	4804807	13674032	4068166	4.16068e+06	4.66547e+06	2.99011e+06	7622615	5.55721e+06	4882879	3.97334e+06	3762192	5921465	4.48435e+06
sp|P16546|SPTN1_MOUSE	0.143067	-0.0986229	2.60949	-0.335678	0.483777	-0.301725	162	1.32973e+09	1078783775	1423807054	1361393484	ADVVESWIGEK;AGTFQAFEQFGQQLLAHGHYASPEIK;AINVQEEK;ALC[+57.021464]AEADR;ALINADELANDVAGAEALLDR;ALSSEGKPYVTK;AQLADSFHLQQFFR;ASAFNSWFENAEEDLTDPVR;C[+57.021464]NSLEEIK;C[+57.021464]TELNQAWTSLGK;DADETKEWIEEK;DC[+57.021464]EQAENWMAAR;DEDSAEALLK;DLAALEDK;DLAALEDKVK;DLAALGDK;DLAALGDKVNSLGETAQR;DLASVNNLLK;DLASVQALLR;DLIGVQNLLK;DLMSWINGIR;DLNSQADSLMTSSAFDTSQVK;DLSSVQTLLTK;DLTGVQNLR;DLTNVQNLQK;DLTSWVTEMK;DMDDE…	1525805570	656882370	1688037250	1448185220	1065728260	1154075900	1161988990	933341950	1254498820	1168502780	1413582080	1357305090	1925146500	1271854850	1372829570	1308528510	1477116030	1376638460
sp|Q8BP67|RL24_MOUSE	0.142516	-0.0943926	0.536818	-0.258371	0.36886	-0.234298	4	9.90779e+06	8.42259e+06	1.05777e+07	1.00745e+07	AITGASLADIMAK;GQSEEIQK;NQKPEVR;VFQFLNAK	9903122	6549957	12954748	10223322	5816682	7576150	11260494	9037048	8935846	11185211	7975355	14954828	9837313	12712786	9789565	7712265	11478273	8679578
sp|P62270|RS18_MOUSE;tr|A0A1Y7VKY1|A0A1Y7VKY1_MOUSE;tr|F6YVP7|F6YVP7_MOUSE	0.142332	-0.142615	0.447536	-0.469633	1.45769	-1.34141	12	941307357	371473252	1.03911e+09	5.144e+08	ADIDLTKR;AGELTEDEVER;IAFAITAIK;IPDWFLNR;KADIDLTK;KIAFAITAIK;LREDLER;RAGELTEDEVER;VITIMQNPR;VLNTNIDGR;YAHVVLR;YSQVLANGLDNK	1278027900	493636288	1221367420	772197820	257563360	164148400	539612800	524568448	1208609020	1043829630	487886944	1579773060	875466880	824154110	294071328	289498688	667950340	496327648
tr|A0A140T8N9|A0A140T8N9_MOUSE	0.141968	-0.0988097	0.00934985	-0.00533847	0.0128824	0.00728517	3	43553863	43774353	4.66414e+07	4.39366e+07	ASQSVSNDVAWYQQKPGQSPK;FLLVSAGDR;LLIYYASNR	49019172	53935568	36064100	35196612	45840928	52371448	37633908	39251128	47576856	57845204	63002504	34612856	30169462	44504672	59543648	41976896	41834456	31823494
sp|Q9D8B3|CHM4B_MOUSE	0.141426	-0.123349	1.24318	-0.701381	1.99701	1.21275	5	9.61814e+06	2.22928e+07	1.04767e+07	36249406	EALENANTNTEVLK;GGPTPQEAIQR;KIEQELTAAK;NLLEISGPETVPLPNVPSVALPSKPAK;QLAQIDGTLSTIEFQR	16062393	6.88091e+06	8631588	6897666	26995016	24154460	14757765	23263880	13479340	9761347	12841894	7801378	8499350	41431920	43293488	48008136	23960686	24552800
sp|Q6PB66|LPPRC_MOUSE	0.141156	-0.175853	0.1997	0.222037	0.521337	0.448006	3	1.37302e+06	1.87302e+06	1.55101e+06	1.60584e+06	DATVLSFFHILNGAALR;DLPITEAVFSALVTGHAR;TLLELIPELR	856313	626122	2.19053e+06	1.81913e+06	1.27628e+06	1.76351e+06	2.35622e+06	2.09606e+06	1035898	1.07233e+06	1.21376e+06	2.67401e+06	1.75906e+06	982626	947958	785823	2.83335e+06	2.47943e+06
sp|Q8BP71|RFOX2_MOUSE;sp|Q9JJ43|RFOX1_MOUSE	0.139991	-0.339573	0.11575	-0.29076	0.607907	1.5662	1	31314	92728.1	39624.1	113433	GFGFVTFENSADADR	21496.2	0	30679.8	73079.8	13160.8	15375.5	167563	174813	34582.1	0	48382.8	95237	19918.7	16174	27509.1	68536.7	218866	236079
sp|Q61584|FXR1_MOUSE	0.139905	0.178231	0.00946698	-0.0101759	0.792797	0.627587	1	625067	965715	552426	972551	RGPNYTSGYGTNSELSNPSETESER	534242	156017	816188	993822	684969	1.02806e+06	937205	1.21263e+06	465699	593254	406686	364964	931525	510882	499141	1.25708e+06	1.13618e+06	1.45947e+06
sp|Q8VH51|RBM39_MOUSE	0.139724	0.251883	0.145806	-0.183965	0.169825	0.320127	2	987409	1.23272e+06	829226	1.40037e+06	GIAYVEFVDVSSVPLAIGLTGQR;VLGVPIIVQASQAEK	588640	278954	989577	2.09247e+06	492846	759508	1411479	2267054	293546	781546	861207	568668	1.64116e+06	1.75684e+06	811260	819423	1.76693e+06	1.84742e+06
tr|Q14BI5|Q14BI5_MOUSE	0.137925	0.299713	0.0632689	0.19361	0.0223837	0.0601767	1	31058.1	32381	25232.1	28314.4	APVYSGSSPVSGYFVDFK	0	20581.6	49410.7	54240.3	58190.2	11346.4	59987.5	0	0	32751.4	19921.8	60091.2	13396	15071	0	18483.8	16016.2	92001.2
sp|Q99JY8|PLPP3_MOUSE	0.137492	-0.279186	0.105476	0.135344	1.58054	1.52703	1	151187	435711	183467	396694	NGGSPALNNNPR	159929	16221.6	139512	289087	209499	440692	548019	544633	41204	189245	345298	29311	312279	87270.2	216786	603872	481296	594247
sp|Q62418|DBNL_MOUSE	0.137477	0.0954773	0.107649	-0.0755774	0.588582	-0.446008	3	3.27707e+06	2.4056e+06	3.06721e+06	2.53498e+06	AMSTTSVTSSQPGK;NGPALQEAYVR;TGEPEQEAVSR	4.67806e+06	2.82746e+06	3.62268e+06	1980075	3139486	2.81134e+06	2342961	1.32861e+06	3.0934e+06	3085346	3745608	2174810	3.23689e+06	2.34911e+06	3.32509e+06	2813076	2.32915e+06	1.85848e+06
tr|E9Q0F0|E9Q0F0_MOUSE	0.136952	0.154499	0.298828	-0.209439	0.752291	-0.62722	2	952363745	616581922	8.55646e+08	7.12916e+08	SLNNQFASFIDK;SLNNQFASFIDKVR	743311940	1577675520	674039360	814428160	599323200	704295620	446621568	716087300	828007360	412323968	565452030	1133657220	1338787710	1076046210	852495550	598599810	484362464	553074050
sp|Q9CQV7|TIM14_MOUSE	0.136872	-0.253415	0.14296	-0.217669	0.74485	0.894257	1	1.49618e+06	2.78087e+06	1.78348e+06	3.23375e+06	EAALILGVSPTANK	3.14275e+06	890922	737313	1.21372e+06	2.07711e+06	4644576	2.53748e+06	1.86431e+06	1.29638e+06	2.82419e+06	3362686	491585	942561	2192088	6557182	4.11974e+06	1.73584e+06	1.56387e+06
sp|P15508|SPTB1_MOUSE	0.136812	-0.127113	1.38937	-0.510144	0.658341	-0.583173	1	736134	491365	803936	699798	FLDLLEPLGR	821197	264910	994055	864374	411327	696587	513023	344524	625222	501397	1.01036e+06	805319	1.07739e+06	671942	651908	672071	870071	632998
sp|P43029|GDF7_MOUSE	0.136738	-0.427981	0.217698	0.322694	0.0238907	-0.0560445	1	312028	300139	419787	239984	GAQGSGGGGGGGGGGGGGGGGGGGGAGR	89368.9	134422	759217	265105	186270	195137	322968	496183	163672	259042	54721.3	270034	1.35147e+06	70031.1	38793	408026	417929	265141
sp|B9EJA2|CTTB2_MOUSE	0.13672	0.0868911	0.126636	0.0449688	0.207577	-0.121363	2	1.71359e+06	1.57534e+06	1.61343e+06	1.52699e+06	LASISVATEGPVTR;TPGDTEGATAEAAK	2.05652e+06	972177	2.02582e+06	1.79984e+06	1544070	1.7076e+06	1.6738e+06	1.37587e+06	1613504	1.81728e+06	1.69312e+06	1.05441e+06	1.88884e+06	1159573	1.53269e+06	1.49224e+06	1.58341e+06	1.86703e+06
sp|Q8BFZ9|ERLN2_MOUSE;sp|Q91X78|ERLN1_MOUSE	0.135821	-0.102095	0.257375	0.140671	2.26197	0.725349	1	691337	1.14299e+06	742033	1.0368e+06	ISEIEDAAFLAR	936506	475013	657727	696100	1.11706e+06	1.17505e+06	1.2555e+06	1024346	509294	668833	956844	569200	1.006e+06	735143	1.56399e+06	855565	913796	1115509
sp|Q9CQC7|NDUB4_MOUSE	0.135792	-0.158447	0.350609	-0.185074	1.87508	-0.913902	3	1.89141e+07	1.00386e+07	2.11097e+07	1.14126e+07	EYLLQYNDPK;VSHIEDPALIR;YKPAPLATLPSTLDPAEYDVSPETR	23169310	15168218	21842880	15475806	6568241	11030959	9047081	13508090	16719148	11011910	30211586	36386728	11219069	12634964	12355434	10409039	13565846	8.09786e+06
sp|E9PV86|MCTP1_MOUSE	0.13572	0.269086	0.289975	-0.311722	2.57137	2.2812	1	95870.8	466010	79557.9	578406	GSSTATGTGGVTPPGGR	171057	14615.3	79520.8	118291	265399	546385	550921	501333	14822.8	139425	151653	0	91888.8	191079	1.02707e+06	606219	498573	569086
sp|Q7TNC4|LC7L2_MOUSE	0.13523	0.288565	0.0257442	-0.0451919	0.877561	1.28702	1	547452	1.33592e+06	448208	1.37843e+06	VEQLGAEGNVEESQK	305532	42197	689603	1.15248e+06	571576	835137	1.71392e+06	2223031	317936	306830	410454	142678	1.06314e+06	533446	609879	1.25155e+06	1.79035e+06	2.70691e+06
sp|Q8CCJ4|AMER2_MOUSE	0.135226	-0.209914	0.307567	-0.547829	1.52257	1.80781	3	790057	2766065	913796	4.04367e+06	HAAGEPAGGEQAPASAESAPER;LAPETSSDTR;THDGLAEVLVLEGSK	1.31677e+06	195877	632336	1.01525e+06	2.56823e+06	4530240	2.60454e+06	1361250	382672	1.09194e+06	1.59214e+06	333972	1.16825e+06	1.15292e+06	8423609	6708892	1.89159e+06	2.04132e+06
sp|Q6P5U7|NWD2_MOUSE	0.133623	0.228234	0.203541	0.229048	0.58482	-0.925469	1	554783	292098	473606	249218	VFISANPEDTGAER	383703	50774.5	915357	869296	235451	211793	407394	313754	310166	648531	332994	199535	876805	197105	125547	114909	369007	439519
sp|Q62059|CSPG2_MOUSE	0.133614	-0.182896	0.456756	-0.39502	0.65626	0.50724	1	1.81306e+06	2.57695e+06	2.05811e+06	3.38859e+06	LATVGELQAAWR	2588898	2.33078e+06	975683	1.35686e+06	3.46884e+06	3.04752e+06	2004423	1.78701e+06	4.08079e+06	1.82026e+06	1.97532e+06	928779	1485393	4.08659e+06	2.80499e+06	5.56662e+06	2.13873e+06	2346013
sp|Q8BX17|GEMI5_MOUSE	0.133573	-0.259137	0.122076	0.220395	0.660324	0.925169	1	301914	573306	361319	492086	TVAEVQETLAEMIR	101933	60142.6	428754	616826	276424	439527	621578	955697	232021	72683.8	466755	331140	703995	213268	18850.2	419989	713455	1.09487e+06
sp|Q78IK2|ATPMK_MOUSE	0.132964	-0.147327	0.20448	-0.12945	0.469583	0.387971	1	1.50071e+06	1.96376e+06	1.66206e+06	2.14811e+06	YFNSYTLTGR	2.40355e+06	800951	1.42046e+06	1.37789e+06	1.60129e+06	2.83279e+06	1.86151e+06	1.55945e+06	1.20707e+06	2.06518e+06	2.70979e+06	1.10554e+06	1.22273e+06	2.43588e+06	2.83798e+06	1.97321e+06	1.89766e+06	1595818
sp|Q5SUQ9|CTC1_MOUSE	0.131805	-0.428249	0.413473	0.558782	0.689649	1.02014	3	509233	1.03279e+06	685224	701132	HAYSEILEEPHNC[+57.021464]PLQK;VALQFTGLGGQTESASK;VFLIFLGSSVR	180636	75619.7	621326	1.15935e+06	660629	470850	1.51706e+06	1.48261e+06	95794.7	304204	2243245	108806	674068	227757	436119	304202	1.18495e+06	1352629
sp|P58871|TB182_MOUSE	0.130607	0.0794569	0.119657	-0.111943	1.01906	0.815395	2	2.59775e+06	4571465	2.45854e+06	4.9403e+06	SAEEGEVTESK;VNLFPGLSPSALK	3.44275e+06	1.57793e+06	2.41533e+06	2.95499e+06	2.79082e+06	3.35959e+06	5.37688e+06	6.75857e+06	2368651	3.0014e+06	2.12365e+06	2.08601e+06	2713015	3.15199e+06	6290405	3.85487e+06	4.40014e+06	7.00411e+06
sp|A2A690|TANC2_MOUSE	0.130471	-0.134558	0.420491	-0.198752	2.81102	1.71657	8	4.15806e+06	1.36657e+07	4.56454e+06	1.56842e+07	DSAYISSSPLGSHQVFDFR;LGFLLGEK;NTSVVVTLLK;SSSQLGSPDVSHLIR;VSLLLNLSR;YQQETNVSQLPGRPK;YQSSQGDMGVSQSR;YSQTPQIGR	3975404	1.39529e+06	6346186	4915370	15008058	16385224	13317356	9952111	3815244	5067871	6.2117e+06	2431329	5.29656e+06	11295275	21051152	14729156	15537177	15808144
sp|Q80Z24|NEGR1_MOUSE	0.130438	0.147888	0.077563	0.137968	0.755971	1.19847	3	4.01364e+06	9.21112e+06	3.62259e+06	8.37105e+06	LFNGQQGIIIQNFSTR;SSIIFAGGDK;VIVNFAPTIQEIK	3600417	2400079	2911487	7.14256e+06	3.92396e+06	5559077	9079644	18281816	2.7466e+06	3.44095e+06	3641036	2.57394e+06	5710439	3.52317e+06	4258872	6294340	11665448	16113428
sp|Q8R001|MARE2_MOUSE	0.130379	-0.517305	0.0741438	0.168842	1.11402	1.79252	2	24271.4	84081	34739.2	74794.8	FQDNLDFIQWFK;SSPASKPGSTPSRPSSAK	0	0	69629.7	27456	26206.1	90105.7	82980.4	137032	13258.9	11090.9	128097	21249.5	0	0	0	56665.9	157632	159676
sp|Q2VIS4|FILA2_MOUSE	0.130041	-0.246606	0.641038	-0.688704	1.7189	-0.776185	1	2.25049e+06	1.31408e+06	2.67001e+06	2.11808e+06	NPDDPDTVDVIMHMLDR	1.813e+06	2870745	1978374	2.33983e+06	1.31353e+06	1.15917e+06	975244	1.80837e+06	2.55994e+06	775140	457296	3.1759e+06	6.38176e+06	4.12397e+06	1.15213e+06	1.99274e+06	1.69348e+06	1.62806e+06
sp|Q02357|ANK1_MOUSE	0.130037	0.350256	0.161031	-0.390023	0.313057	-0.671635	1	2.02892e+06	1.27374e+06	1.59157e+06	1.66913e+06	LGYISVTDVLK	260411	1.14929e+06	3.58202e+06	3.12394e+06	417785	14093.8	2.76404e+06	1.89905e+06	0	0	250287	3.31045e+06	4.39712e+06	0	469034	1.42662e+06	3338361	3111640
sp|Q8R550|SH3K1_MOUSE	0.129546	-0.100127	0.346404	-0.177045	0.0505644	0.0532317	3	2.38454e+06	2.47417e+06	2.55591e+06	2.79721e+06	GLFPDNFVR;IDLAGSALSGILDK;VIFPYEAQNDDELTIK	2.97e+06	1.24322e+06	3319651	2005295	3.34464e+06	2.90679e+06	2123248	1.52199e+06	2.30914e+06	2436164	2724584	1.91008e+06	3.3996e+06	3404100	2.77623e+06	2.63799e+06	2785394	2.38234e+06
sp|Q9JKS5|HABP4_MOUSE	0.12931	-0.08978	0.464738	-0.145992	0.311466	0.21997	2	1.3594e+06	1.5833e+06	1.44668e+06	1.75191e+06	FHQLLDDESDPFDILR;SPAVASGHRPGAGGR	1.58298e+06	605459	1.66353e+06	1.58562e+06	1.32067e+06	1.72816e+06	1991732	1.29264e+06	1.24558e+06	1.30246e+06	1.76274e+06	1.24872e+06	1.67391e+06	1.53018e+06	1.79506e+06	1924678	1.70312e+06	1.80651e+06
sp|Q6I6G8|HECW2_MOUSE	0.129037	0.209857	0.286667	0.441259	0.795567	0.924843	2	418762	795010	362071	585518	FLISPEFFTVLHSNPSAYR;LTLLLQSPPVK	224373	36906.5	653634	760134	507349	552282	951355	1.16905e+06	230373	258490	396540	351409	573544	265035	139227	206641	1.32792e+06	988762
sp|P30275|KCRU_MOUSE	0.128856	-0.0713062	0.154643	0.0836383	1.66917	0.81697	6	1.55583e+07	2.7409e+07	16346567	2.58652e+07	GWEFMWNER;HTTDLDASK;LYPPSAEYPDLR;SFLIWVNEEDHTR;SGYFDER;VVVDALSGLK	19278644	9695801	16631442	16627187	22977748	34859640	30717594	21081144	17989230	16746636	15673353	11888104	19435512	20342560	32116500	29572468	21267296	26027238
[truncated: 339 more rows]

## Sheet: Sig enriched WT v KO ACSF
Protein	log10pValue (ASCF WT vs KO)	Log2FC ACSF WT v KO	log10pValue (KCl WT vs KO)	Log2FC KCl WT v KO	log10pValue (WT aCSF vs KCl)	Log2FC WT aCSF vs KCl	NumPeptides	Avg WT acsf	Avg WT KCL	Avg KO acsf	Avg KO KCl	PeptideSequences	XXX_2019_0111_RJ_36_wtAcsf_1.mzML	XXX_2019_0111_RJ_41_wtAcsf_2.mzML	XXX_2019_0111_RJ_56_wtAcsf_4.mzML	XXX_2019_0111_RJ_62_wtAcsf_5.mzML	XXX_2019_0111_RJ_35_wtKcl_1.mzML	XXX_2019_0111_RJ_42_wtKcl_2.mzML	XXX_2019_0111_RJ_55_wtKcl_4.mzML	XXX_2019_0111_RJ_61_wtKcl_5.mzML	XXX_2019_0111_RJ_32_koAcsf_1.mzML	XXX_2019_0111_RJ_40_koAcsf_2.mzML	XXX_2019_0111_RJ_45_koAcsf_3.mzML	XXX_2019_0111_RJ_53_koAcsf_4.mzML	XXX_2019_0111_RJ_59_koAcsf_5.mzML	XXX_2019_0111_RJ_31_koKcl_1.mzML	XXX_2019_0111_RJ_39_koKcl_2.mzML	XXX_2019_0111_RJ_46_koKcl_3.mzML	XXX_2019_0111_RJ_54_koKcl_4.mzML	XXX_2019_0111_RJ_60_koKcl_5.mzML
[truncated: 10 more rows]

[truncated: 3 more sheets: Sig enriched WT v KO KCL, Sig DEPLETED in KCL, Sig ENRICHED KCL]
